# Supplementary material for: Integrated Drug Mining Reveals Actionable Strategies Inhibiting Plexiform Neurofibromas
Source: Brain Sci. 2022 May 31;12(6):720. doi: 10.3390/brainsci12060720 (PMC9221468; doi:10.3390/brainsci12060720)
Supplement: Supplementary file 1 [file brainsci-12-00720-s001.zip › Supplementary Table S1.xlsx]

## Sheet: ZsummaryScore
	moduleSize	Zsummary
brown	206	9.35168
blue	360	9.0673
magenta	98	8.68652
tan	62	7.88647
pink	110	7.74326
turquoise	400	7.16422
salmon	58	5.91295
yellow	199	5.84268
midnightblue	51	5.69631
grey60	44	4.94501
black	125	4.89229
purple	77	4.78059
red	141	4.62308
darkturquoise	34	4.60604
green	192	3.49739
darkgreen	37	3.44378
lightyellow	40	3.24328
lightgreen	43	2.9101
darkorange	30	2.47643
greenyellow	70	2.22445
orange	31	2.02868
cyan	52	1.72727
darkred	39	1.61143
lightcyan	45	1.41885
royalblue	40	1.39992
grey	400	1.28665
darkgrey	33	1.00263
gold	100	-0.875863
