# Supplementary material for: Integrated Drug Mining Reveals Actionable Strategies Inhibiting Plexiform Neurofibromas
Source: Brain Sci. 2022 May 31;12(6):720. doi: 10.3390/brainsci12060720 (PMC9221468; doi:10.3390/brainsci12060720)
Supplement: Supplementary file 1 [file brainsci-12-00720-s001.zip › Supplementary Table S2.xlsx]

## Sheet: blue
	ONTOLOGY	ID	Description	GeneRatio	BgRatio	pvalue	p.adjust	qvalue	geneID	Count
GO:0048193	BP	GO:0048193	Golgi vesicle transport	26/333	368/18670	2.7242e-09	7.54117e-06	6.38751e-06	8943/372/378/26286/582/57511/1314/1315/9276/22820/2801/2802/10945/11014/11015/9371/375056/9581/5627/5861/5870/10484/9871/9341/55062/81555	26
GO:0006890	BP	GO:0006890	retrograde vesicle-mediated transport, Golgi to endoplasmic reticulum	13/333	86/18670	3.95447e-09	7.54117e-06	6.38751e-06	372/378/26286/1314/1315/9276/22820/10945/11014/11015/9371/5861/5870	13
GO:0006888	BP	GO:0006888	endoplasmic reticulum to Golgi vesicle-mediated transport	18/333	212/18670	5.13037e-08	6.52241e-05	5.5246e-05	372/378/26286/57511/1314/1315/9276/22820/2801/10945/11014/11015/375056/5627/5861/10484/9871/81555	18
GO:0006891	BP	GO:0006891	intra-Golgi vesicle-mediated transport	7/333	33/18670	1.54592e-06	0.00129172	0.00109411	57511/1314/1315/9276/22820/2802/5870	7
GO:0007265	BP	GO:0007265	Ras protein signal transduction	24/333	448/18670	1.85735e-06	0.00129172	0.00109411	9411/2909/9828/9459/55845/1029/1278/1281/1796/2059/10160/2247/2664/2768/3688/8216/5159/5861/5862/5870/23433/6093/6237/7077	24
GO:0009100	BP	GO:0009100	glycoprotein metabolic process	23/333	419/18670	2.03207e-06	0.00129172	0.00109411	81792/11041/659/56913/79586/54480/55454/2530/2673/2801/3091/9445/4124/23324/4245/58505/22822/5806/5861/30815/3703/66008/7358	23
GO:0030198	BP	GO:0030198	extracellular matrix organization	21/333	368/18670	3.11689e-06	0.0015125	0.00128111	8038/8837/1303/1278/1281/1291/1514/4921/30008/2201/2247/6624/8515/3688/3915/22795/23187/10549/5806/7837/7077	21
GO:0043062	BP	GO:0043062	extracellular structure organization	21/333	369/18670	3.25207e-06	0.0015125	0.00128111	8038/8837/1303/1278/1281/1291/1514/4921/30008/2201/2247/6624/8515/3688/3915/22795/23187/10549/5806/7837/7077	21
GO:0071559	BP	GO:0071559	response to transforming growth factor beta	17/333	255/18670	3.56908e-06	0.0015125	0.00128111	8754/659/858/8837/1278/1281/2201/2530/2534/2734/4054/6093/6386/58533/7048/57045/6935	17
GO:0031589	BP	GO:0031589	cell-substrate adhesion	20/333	354/18670	6.22561e-06	0.00237445	0.0020112	8754/81792/284/1029/1281/4921/3611/8515/3688/3915/3956/22795/79834/59339/5728/5861/6093/6251/7402/9341	20
GO:0060348	BP	GO:0060348	bone development	15/333	217/18670	8.67556e-06	0.00280923	0.00237946	659/1303/1291/2734/4054/4665/64175/9060/5358/5479/10019/124565/6781/7048/7289	15
GO:0061448	BP	GO:0061448	connective tissue development	17/333	273/18670	8.83868e-06	0.00280923	0.00237946	81792/84159/57561/659/8837/1303/1291/2121/2247/2734/3091/4054/4781/5159/6781/7048/6935	17
GO:0071560	BP	GO:0071560	cellular response to transforming growth factor beta stimulus	16/333	249/18670	1.09826e-05	0.00319255	0.00270415	8754/659/858/8837/1278/1281/2201/2530/2534/2734/4054/6386/58533/7048/57045/6935	16
GO:0003416	BP	GO:0003416	endochondral bone growth	7/333	44/18670	1.17189e-05	0.00319255	0.00270415	54796/1303/1291/4921/2121/6781/7048	7
GO:0007179	BP	GO:0007179	transforming growth factor beta receptor signaling pathway	14/333	199/18670	1.41764e-05	0.00352568	0.00298631	8754/659/858/1278/1281/2201/2530/2734/4054/6386/58533/7048/57045/6935	14
GO:0072593	BP	GO:0072593	reactive oxygen species metabolic process	17/333	284/18670	1.47905e-05	0.00352568	0.00298631	378/8837/23564/2309/2534/1647/2771/3091/1728/5159/5311/5547/10549/5806/7837/6648/7048	17
GO:0098868	BP	GO:0098868	bone growth	7/333	47/18670	1.83714e-05	0.00412167	0.00349113	54796/1303/1291/4921/2121/6781/7048	7
GO:0097305	BP	GO:0097305	response to alcohol	15/333	233/18670	2.02092e-05	0.00424433	0.00359503	20/196/210/595/2059/2309/2534/3490/1728/5562/5728/5999/51150/80854/7048	15
GO:0090287	BP	GO:0090287	regulation of cellular response to growth factor stimulus	17/333	292/18670	2.11438e-05	0.00424433	0.00359503	81792/405/659/858/8837/22905/2201/2247/11167/2734/3091/3611/6386/58533/7048/57045/6935	17
GO:0032970	BP	GO:0032970	regulation of actin filament-based process	20/333	388/18670	2.36524e-05	0.00451052	0.00382049	118/120/2909/10552/55845/775/57175/1627/11034/2059/6624/3611/5159/5999/23433/6093/9037/6781/171024/9948	20
GO:0045185	BP	GO:0045185	maintenance of protein location	9/333	90/18670	3.25732e-05	0.00591591	0.00501088	23568/1627/22873/2201/10945/11014/11015/5311/5552	9
GO:0032535	BP	GO:0032535	regulation of cellular component size	19/333	370/18670	3.97881e-05	0.00689782	0.00584258	118/120/2909/10552/627/659/55845/57175/1627/1808/11034/2059/2664/50809/3611/5728/9037/6560/9948	19
GO:0061512	BP	GO:0061512	protein localization to cilium	7/333	54/18670	4.64923e-05	0.00761764	0.00645228	378/582/27241/79659/22873/9742/7289	7
GO:0032956	BP	GO:0032956	regulation of actin cytoskeleton organization	18/333	343/18670	4.79348e-05	0.00761764	0.00645228	118/120/2909/10552/55845/57175/1627/11034/2059/6624/3611/5159/5999/23433/6093/9037/171024/9948	18
GO:2000377	BP	GO:2000377	regulation of reactive oxygen species metabolic process	13/333	195/18670	5.01757e-05	0.0076548	0.00648376	378/8837/23564/2309/2534/1647/2771/3091/5159/5311/5547/5806/7048	13
GO:0007160	BP	GO:0007160	cell-matrix adhesion	14/333	225/18670	5.51961e-05	0.00809685	0.00685818	8754/81792/1029/1281/4921/3611/8515/3688/22795/79834/59339/5728/6093/7402	14
GO:0009101	BP	GO:0009101	glycoprotein biosynthetic process	18/333	348/18670	5.77773e-05	0.00816158	0.006913	11041/659/56913/79586/54480/55454/2530/2673/2801/9445/4124/4245/58505/22822/30815/3703/66008/7358	18
GO:0007266	BP	GO:0007266	Rho protein signal transduction	13/333	203/18670	7.57532e-05	0.0103187	0.00874009	9411/2909/9828/9459/1278/1281/2059/10160/2768/3688/5159/23433/6093	13
GO:0045471	BP	GO:0045471	response to ethanol	10/333	125/18670	8.24005e-05	0.0108371	0.00917921	210/595/2059/2534/1728/5562/5728/5999/51150/80854	10
GO:0090110	BP	GO:0090110	COPII-coated vesicle cargo loading	4/333	14/18670	8.63779e-05	0.0109815	0.00930154	375056/5861/10484/9871	4
GO:0043687	BP	GO:0043687	post-translational protein modification	18/333	361/18670	9.22229e-05	0.0113464	0.0096106	51665/123879/2034/11167/3091/3487/3490/3915/3956/8720/375056/64175/5034/5861/5862/6383/9655/285362	18
GO:0051216	BP	GO:0051216	cartilage development	13/333	209/18670	0.000101728	0.0114867	0.00972942	81792/659/1303/1291/2121/2247/2734/3091/4054/4781/6781/7048/6935	13
GO:0061437	BP	GO:0061437	renal system vasculature development	5/333	27/18670	0.000102398	0.0114867	0.00972942	284/8837/4854/5159/5311	5
GO:0061440	BP	GO:0061440	kidney vasculature development	5/333	27/18670	0.000102398	0.0114867	0.00972942	284/8837/4854/5159/5311	5
GO:0007015	BP	GO:0007015	actin filament organization	19/333	400/18670	0.000111935	0.0121977	0.0103316	118/120/2909/10552/55845/57175/1627/11034/2059/6624/5358/5999/23433/6093/9037/171024/7171/10810/9948	19
GO:0001701	BP	GO:0001701	in utero embryonic development	18/333	373/18670	0.000138953	0.0147213	0.0124692	118/284/405/55845/1627/2034/2530/2768/3091/3688/4124/4245/7026/5311/9871/201895/7048/4071	18
GO:0030203	BP	GO:0030203	glycosaminoglycan metabolic process	11/333	160/18670	0.00014411	0.014855	0.0125824	284/11041/79586/54480/9435/55454/2247/2799/5159/6383/7358	11
GO:0006024	BP	GO:0006024	glycosaminoglycan biosynthetic process	9/333	110/18670	0.000156884	0.0157462	0.0133373	284/11041/79586/54480/9435/55454/5159/6383/7358	9
GO:0022604	BP	GO:0022604	regulation of cell morphogenesis	21/333	484/18670	0.00017445	0.0170603	0.0144504	2909/627/659/6347/57175/1627/1808/2059/2534/2664/2768/3611/22871/5728/23433/6383/9037/161176/66008/10810/9948	21
GO:1903510	BP	GO:1903510	mucopolysaccharide metabolic process	9/333	112/18670	0.000179966	0.0171598	0.0145346	284/11041/79586/54480/9435/55454/2247/2799/7358	9
GO:0006979	BP	GO:0006979	response to oxidative stress	20/333	451/18670	0.00018653	0.0173518	0.0146973	8754/210/405/8837/2034/2119/2309/2530/2534/493869/3091/1728/5034/5159/5311/10549/5562/7837/50484/6648	20
GO:0031346	BP	GO:0031346	positive regulation of cell projection organization	18/333	383/18670	0.000192641	0.0174936	0.0148174	2909/627/659/55845/8837/57175/1627/22873/2059/6624/2534/2664/3611/22871/64175/23433/9037/54664	18
GO:0006023	BP	GO:0006023	aminoglycan biosynthetic process	9/333	115/18670	0.000219844	0.0190565	0.0161412	284/11041/79586/54480/9435/55454/5159/6383/7358	9
GO:0032963	BP	GO:0032963	collagen metabolic process	9/333	115/18670	0.000219844	0.0190565	0.0161412	1278/1508/1514/3091/3688/55323/64175/10536/5159	9
GO:0006022	BP	GO:0006022	aminoglycan metabolic process	11/333	170/18670	0.000244994	0.0204366	0.0173101	284/11041/79586/54480/9435/55454/2247/2799/5159/6383/7358	11
GO:0048813	BP	GO:0048813	dendrite morphogenesis	10/333	143/18670	0.00025033	0.0204366	0.0173101	1627/10160/2534/3611/3688/22871/5728/6383/54664/66008	10
GO:0010171	BP	GO:0010171	body morphogenesis	6/333	50/18670	0.000252499	0.0204366	0.0173101	84159/444/10159/23187/22930/6237	6
GO:0006903	BP	GO:0006903	vesicle targeting	8/333	93/18670	0.000257198	0.0204366	0.0173101	26286/2801/22871/5861/10484/9871/55773/55062	8
GO:0110053	BP	GO:0110053	regulation of actin filament organization	14/333	261/18670	0.000263278	0.0204736	0.0173415	118/120/2909/10552/55845/57175/1627/11034/2059/5999/6093/9037/171024/9948	14
GO:0051443	BP	GO:0051443	positive regulation of ubiquitin-protein transferase activity	5/333	33/18670	0.000275775	0.0204736	0.0173415	57561/123879/2801/5728/5861	5
GO:0030834	BP	GO:0030834	regulation of actin filament depolymerization	6/333	51/18670	0.000281923	0.0204736	0.0173415	118/120/11034/2059/9037/9948	6
GO:0007368	BP	GO:0007368	determination of left/right symmetry	9/333	119/18670	0.000284188	0.0204736	0.0173415	54806/80114/79659/3091/9742/51098/9371/5311/7048	9
GO:0051648	BP	GO:0051648	vesicle localization	12/333	202/18670	0.000285785	0.0204736	0.0173415	8943/26286/2801/9371/22871/5728/5861/10484/9871/55773/66008/55062	12
GO:0048608	BP	GO:0048608	reproductive structure development	19/333	431/18670	0.000289872	0.0204736	0.0173415	9510/84159/405/51665/472/659/595/1508/2034/2309/3091/7026/5159/5311/10549/5728/5806/6781/7110	19
GO:0061458	BP	GO:0061458	reproductive system development	19/333	434/18670	0.000316034	0.0219156	0.0185629	9510/84159/405/51665/472/659/595/1508/2034/2309/3091/7026/5159/5311/10549/5728/5806/6781/7110	19
GO:0048705	BP	GO:0048705	skeletal system morphogenesis	13/333	239/18670	0.00037942	0.0251795	0.0213275	84159/659/1303/1291/2201/2734/9742/4054/4665/6781/7048/7289/6935	13
GO:0008064	BP	GO:0008064	regulation of actin polymerization or depolymerization	11/333	179/18670	0.000381536	0.0251795	0.0213275	118/120/2909/10552/55845/57175/1627/11034/2059/9037/9948	11
GO:0030042	BP	GO:0030042	actin filament depolymerization	6/333	54/18670	0.000386599	0.0251795	0.0213275	118/120/11034/2059/9037/9948	6
GO:0008154	BP	GO:0008154	actin polymerization or depolymerization	12/333	209/18670	0.00038951	0.0251795	0.0213275	118/120/2909/10552/55845/57175/1627/11034/2059/9037/10810/9948	12
GO:0030832	BP	GO:0030832	regulation of actin filament length	11/333	180/18670	0.000400037	0.0254255	0.0215358	118/120/2909/10552/55845/57175/1627/11034/2059/9037/9948	11
GO:0043523	BP	GO:0043523	regulation of neuron apoptotic process	12/333	210/18670	0.000406648	0.0254255	0.0215358	284/472/627/6347/2309/2534/3091/3611/1728/6093/58533/6648	12
GO:1903055	BP	GO:1903055	positive regulation of extracellular matrix organization	4/333	21/18670	0.000467929	0.0281521	0.0238453	8837/4921/6624/23187	4
GO:0060323	BP	GO:0060323	head morphogenesis	5/333	37/18670	0.000477805	0.0281521	0.0238453	84159/444/10159/22930/6237	5
GO:0051650	BP	GO:0051650	establishment of vesicle localization	11/333	184/18670	0.000481751	0.0281521	0.0238453	8943/26286/2801/9371/22871/5861/10484/9871/55773/66008/55062	11
GO:2000379	BP	GO:2000379	positive regulation of reactive oxygen species metabolic process	8/333	102/18670	0.000482333	0.0281521	0.0238453	23564/2309/1647/2771/5159/5311/5806/7048	8
GO:0009855	BP	GO:0009855	determination of bilateral symmetry	9/333	128/18670	0.000487163	0.0281521	0.0238453	54806/80114/79659/3091/9742/51098/9371/5311/7048	9
GO:0009799	BP	GO:0009799	specification of symmetry	9/333	129/18670	0.000515652	0.0291337	0.0246767	54806/80114/79659/3091/9742/51098/9371/5311/7048	9
GO:0018208	BP	GO:0018208	peptidyl-proline modification	6/333	57/18670	0.000519426	0.0291337	0.0246767	55033/51661/64175/10536/5034/5479	6
GO:0007178	BP	GO:0007178	transmembrane receptor protein serine/threonine kinase signaling pathway	16/333	349/18670	0.000566957	0.0313388	0.0265445	8754/659/858/1278/1281/2201/11167/2530/2734/3611/4054/6386/58533/7048/57045/6935	16
GO:0010761	BP	GO:0010761	fibroblast migration	5/333	39/18670	0.000613	0.03339	0.0282819	84159/4921/2247/2768/3611	5
GO:0006914	BP	GO:0006914	autophagy	20/333	496/18670	0.00063033	0.03339	0.0282819	472/665/10241/51652/55332/2309/11337/2801/3091/5562/5861/22930/6093/10670/81846/58533/171024/53373/27072/55062	20
GO:0061919	BP	GO:0061919	process utilizing autophagic mechanism	20/333	496/18670	0.00063033	0.03339	0.0282819	472/665/10241/51652/55332/2309/11337/2801/3091/5562/5861/22930/6093/10670/81846/58533/171024/53373/27072/55062	20
GO:0010970	BP	GO:0010970	transport along microtubule	10/333	161/18670	0.000641686	0.0335259	0.028397	8943/22820/79659/3091/9742/51098/9371/5861/5870/66008	10
GO:0032507	BP	GO:0032507	maintenance of protein location in cell	6/333	60/18670	0.000685289	0.0353202	0.0299168	23568/1627/10945/11014/11015/5552	6
GO:1901879	BP	GO:1901879	regulation of protein depolymerization	7/333	83/18670	0.000701573	0.0356773	0.0302193	118/120/444/11034/2059/9037/9948	7
GO:0090279	BP	GO:0090279	regulation of calcium ion import	5/333	41/18670	0.000774996	0.0388925	0.0329427	6347/2534/5159/5311/6781	5
GO:0018126	BP	GO:0018126	protein hydroxylation	4/333	24/18670	0.000796478	0.039282	0.0332726	444/64175/10536/5034	4
GO:0072384	BP	GO:0072384	organelle transport along microtubule	7/333	85/18670	0.000809175	0.039282	0.0332726	8943/22820/3091/9371/5861/5870/66008	7
GO:0072001	BP	GO:0072001	renal system development	14/333	293/18670	0.000831451	0.039282	0.0332726	9510/54806/284/84159/56913/8837/2247/9742/3611/84445/4854/5159/5311/50484	14
GO:0046677	BP	GO:0046677	response to antibiotic	15/333	327/18670	0.000831747	0.039282	0.0332726	8754/196/210/595/2059/2309/2534/3716/1728/5159/5562/5728/5999/51150/80854	15
GO:0043619	BP	GO:0043619	regulation of transcription from RNA polymerase II promoter in response to oxidative stress	3/333	11/18670	0.000834253	0.039282	0.0332726	405/2034/3091	3
GO:0001655	BP	GO:0001655	urogenital system development	15/333	330/18670	0.000912123	0.0414649	0.0351215	9510/54806/284/84159/56913/8837/2247/9742/3611/84445/4854/5159/5311/5728/50484	15
GO:0050769	BP	GO:0050769	positive regulation of neurogenesis	19/333	474/18670	0.000918634	0.0414649	0.0351215	2909/627/659/8837/1627/2119/2534/2664/3091/3572/3611/4124/22871/64175/5728/9037/7077/54664/6935	19
GO:0051656	BP	GO:0051656	establishment of organelle localization	17/333	401/18670	0.000922898	0.0414649	0.0351215	8943/26286/472/22820/9846/2801/3091/9371/22871/5861/5870/10484/9871/161176/55773/66008/55062	17
GO:0035459	BP	GO:0035459	vesicle cargo loading	4/333	25/18670	0.000934971	0.0414649	0.0351215	375056/5861/10484/9871	4
GO:0072012	BP	GO:0072012	glomerulus vasculature development	4/333	25/18670	0.000934971	0.0414649	0.0351215	284/8837/4854/5159	4
GO:0043244	BP	GO:0043244	regulation of protein-containing complex disassembly	8/333	113/18670	0.000950909	0.041687	0.0353096	118/120/444/10241/11034/2059/9037/9948	8
GO:0045773	BP	GO:0045773	positive regulation of axon extension	5/333	43/18670	0.000966959	0.0417581	0.0353699	659/1627/2664/3611/9037	5
GO:0045785	BP	GO:0045785	positive regulation of cell adhesion	17/333	403/18670	0.000974429	0.0417581	0.0353699	8754/284/8943/472/6347/1540/2534/3572/3611/3956/59339/6093/6251/9655/7030/7048/7402	17
GO:0060349	BP	GO:0060349	bone morphogenesis	8/333	114/18670	0.00100714	0.0426335	0.0361114	659/1303/1291/2734/4054/4665/6781/7048	8
GO:0072006	BP	GO:0072006	nephron development	9/333	142/18670	0.00102779	0.0426335	0.0361114	54806/284/8837/2247/3611/84445/4854/5159/5311	9
GO:0043547	BP	GO:0043547	positive regulation of GTPase activity	17/333	405/18670	0.00102839	0.0426335	0.0361114	26286/9411/2909/9459/8853/858/6347/2664/3688/22930/5999/6251/10484/112574/57522/23102/23061	17
GO:0045666	BP	GO:0045666	positive regulation of neuron differentiation	16/333	371/18670	0.00108382	0.0431608	0.0365579	2909/627/659/8837/1627/2119/2534/2664/3611/22871/64175/5728/9037/7077/54664/6935	16
GO:0030206	BP	GO:0030206	chondroitin sulfate biosynthetic process	4/333	26/18670	0.00108957	0.0431608	0.0365579	79586/54480/55454/7358	4
GO:0071711	BP	GO:0071711	basement membrane organization	4/333	26/18670	0.00108957	0.0431608	0.0365579	3688/22795/23187/7837	4
GO:0035437	BP	GO:0035437	maintenance of protein localization in endoplasmic reticulum	3/333	12/18670	0.00109769	0.0431608	0.0365579	10945/11014/11015	3
GO:1904668	BP	GO:1904668	positive regulation of ubiquitin protein ligase activity	3/333	12/18670	0.00109769	0.0431608	0.0365579	2801/5728/5861	3
GO:0034599	BP	GO:0034599	cellular response to oxidative stress	14/333	302/18670	0.00111153	0.0432588	0.0366409	405/8837/2034/2119/2309/2530/2534/493869/3091/1728/5034/5311/5562/6648	14
GO:0035265	BP	GO:0035265	organ growth	11/333	204/18670	0.00112925	0.043385	0.0367479	54796/1303/1291/4921/2121/2247/5159/5728/5999/6781/7048	11
GO:0006687	BP	GO:0006687	glycosphingolipid metabolic process	6/333	66/18670	0.00113752	0.043385	0.0367479	410/23344/5562/6609/30815/285362	6
GO:0120032	BP	GO:0120032	regulation of plasma membrane bounded cell projection assembly	10/333	175/18670	0.00121575	0.0459096	0.0388863	2909/55845/1540/22873/2059/6624/9742/22871/23433/10806	10
GO:0051384	BP	GO:0051384	response to glucocorticoid	9/333	146/18670	0.00124967	0.046122	0.0390662	8754/210/595/8837/2309/3176/3490/5069/6781	9
GO:0051402	BP	GO:0051402	neuron apoptotic process	12/333	239/18670	0.00126493	0.046122	0.0390662	284/472/627/6347/2309/2534/3091/3611/1728/6093/58533/6648	12
GO:0071456	BP	GO:0071456	cellular response to hypoxia	11/333	207/18670	0.00127026	0.046122	0.0390662	405/665/8837/2034/2309/3091/50809/5034/5562/5728/6781	11
GO:0043524	BP	GO:0043524	negative regulation of neuron apoptotic process	9/333	147/18670	0.00131078	0.046122	0.0390662	284/627/6347/2534/3091/3611/6093/58533/6648	9
GO:0035088	BP	GO:0035088	establishment or maintenance of apical/basal cell polarity	5/333	46/18670	0.00131828	0.046122	0.0390662	378/25932/6624/3611/9948	5
GO:0061245	BP	GO:0061245	establishment or maintenance of bipolar cell polarity	5/333	46/18670	0.00131828	0.046122	0.0390662	378/25932/6624/3611/9948	5
GO:0060491	BP	GO:0060491	regulation of cell projection assembly	10/333	177/18670	0.00132433	0.046122	0.0390662	2909/55845/1540/22873/2059/6624/9742/22871/23433/10806	10
GO:0001952	BP	GO:0001952	regulation of cell-matrix adhesion	8/333	119/18670	0.00132954	0.046122	0.0390662	1029/4921/3611/79834/59339/5728/6093/7402	8
GO:0071230	BP	GO:0071230	cellular response to amino acid stimulus	6/333	68/18670	0.00133021	0.046122	0.0390662	1278/1281/1291/2534/10670/6935	6
GO:0010508	BP	GO:0010508	positive regulation of autophagy	8/333	120/18670	0.00140289	0.0473421	0.0400996	665/10241/2309/3091/5562/22930/6093/53373	8
GO:0014842	BP	GO:0014842	regulation of skeletal muscle satellite cell proliferation	3/333	13/18670	0.00140823	0.0473421	0.0400996	284/8837/2247	3
GO:0019511	BP	GO:0019511	peptidyl-proline hydroxylation	3/333	13/18670	0.00140823	0.0473421	0.0400996	64175/10536/5034	3
GO:0008361	BP	GO:0008361	regulation of cell size	10/333	179/18670	0.00144067	0.0473421	0.0400996	118/627/659/1627/1808/2664/3611/5728/9037/6560	10
GO:0048736	BP	GO:0048736	appendage development	10/333	179/18670	0.00144067	0.0473421	0.0400996	444/659/775/79659/2201/2768/9742/51098/7026/7289	10
GO:0060173	BP	GO:0060173	limb development	10/333	179/18670	0.00144067	0.0473421	0.0400996	444/659/775/79659/2201/2768/9742/51098/7026/7289	10
GO:0070167	BP	GO:0070167	regulation of biomineral tissue development	7/333	94/18670	0.0014647	0.0473421	0.0400996	659/4921/2201/3091/4054/6093/5552	7
GO:0110149	BP	GO:0110149	regulation of biomineralization	7/333	94/18670	0.0014647	0.0473421	0.0400996	659/4921/2201/3091/4054/6093/5552	7
GO:0030968	BP	GO:0030968	endoplasmic reticulum unfolded protein response	8/333	121/18670	0.00147943	0.0474165	0.0401626	118/6347/595/55033/2673/11015/8720/55062	8
GO:0030705	BP	GO:0030705	cytoskeleton-dependent intracellular transport	10/333	180/18670	0.00150189	0.0475552	0.0402801	8943/22820/79659/3091/9742/51098/9371/5861/5870/66008	10
GO:0008360	BP	GO:0008360	regulation of cell shape	9/333	150/18670	0.0015087	0.0475552	0.0402801	2909/6347/2059/2534/2768/23433/161176/10810/9948	9
GO:0001822	BP	GO:0001822	kidney development	13/333	278/18670	0.00153165	0.0478829	0.0405576	9510/54806/284/84159/56913/8837/2247/3611/84445/4854/5159/5311/50484	13
GO:1903844	BP	GO:1903844	regulation of cellular response to transforming growth factor beta stimulus	8/333	122/18670	0.00155925	0.0483494	0.0409528	858/8837/2201/2734/6386/58533/7048/6935	8
GO:0030663	CC	GO:0030663	COPI-coated vesicle membrane	9/347	20/19717	2.0687e-11	8.44028e-09	6.5545e-09	372/26286/1314/1315/9276/22820/10945/11014/11015	9
GO:0030137	CC	GO:0030137	COPI-coated vesicle	9/347	27/19717	5.17793e-10	1.0563e-07	8.20293e-08	372/26286/1314/1315/9276/22820/10945/11014/11015	9
GO:0005788	CC	GO:0005788	endoplasmic reticulum lumen	24/347	309/19717	1.38838e-09	1.8882e-07	1.46633e-07	410/1303/1278/1281/1291/54431/55033/51661/11167/493869/9563/3487/3490/3915/3956/8720/375056/64175/5034/2923/5479/6383/285362/10098	24
GO:0005925	CC	GO:0005925	focal adhesion	26/347	405/19717	1.54525e-08	1.57615e-06	1.224e-06	8754/118/60312/858/83692/57175/4921/2274/2768/3611/3688/3716/3927/9019/5034/5159/2923/79834/5479/6237/6251/6386/6641/6645/171024/7171	26
GO:0030055	CC	GO:0030055	cell-substrate junction	26/347	412/19717	2.1887e-08	1.78598e-06	1.38694e-06	8754/118/60312/858/83692/57175/4921/2274/2768/3611/3688/3716/3927/9019/5034/5159/2923/79834/5479/6237/6251/6386/6641/6645/171024/7171	26
GO:0030660	CC	GO:0030660	Golgi-associated vesicle membrane	13/347	114/19717	1.08794e-07	6.3538e-06	4.93419e-06	372/26286/1314/1315/9276/22820/9445/10945/11014/11015/23433/10484/9871	13
GO:0005798	CC	GO:0005798	Golgi-associated vesicle	16/347	178/19717	1.10217e-07	6.3538e-06	4.93419e-06	372/26286/1314/1315/9276/22820/2801/9445/10945/11014/11015/23433/10484/9871/27072/81555	16
GO:0030126	CC	GO:0030126	COPI vesicle coat	6/347	15/19717	1.24584e-07	6.3538e-06	4.93419e-06	372/26286/1314/1315/9276/22820	6
GO:0030120	CC	GO:0030120	vesicle coat	9/347	58/19717	7.27754e-07	3.29915e-05	2.56203e-05	372/26286/1314/1315/9276/22820/22905/10484/9871	9
GO:0030117	CC	GO:0030117	membrane coat	11/347	96/19717	9.94701e-07	3.68944e-05	2.86512e-05	8943/372/26286/1314/1315/9276/22820/22905/10484/9871/27072	11
GO:0048475	CC	GO:0048475	coated membrane	11/347	96/19717	9.94701e-07	3.68944e-05	2.86512e-05	8943/372/26286/1314/1315/9276/22820/22905/10484/9871/27072	11
GO:0098562	CC	GO:0098562	cytoplasmic side of membrane	14/347	178/19717	3.40099e-06	0.000109581	8.50976e-05	858/23466/1540/23344/10160/2534/2768/2771/55970/9516/5311/57664/5728/112574	14
GO:0009898	CC	GO:0009898	cytoplasmic side of plasma membrane	13/347	154/19717	3.49155e-06	0.000109581	8.50976e-05	858/23466/1540/23344/10160/2534/2768/2771/55970/9516/57664/5728/112574	13
GO:0030135	CC	GO:0030135	coated vesicle	18/347	289/19717	4.0406e-06	0.000115403	8.9619e-05	372/26286/1314/1315/9276/22820/22905/2801/10945/11014/11015/10484/9871/112574/9341/27072/55062/81555	18
GO:0031984	CC	GO:0031984	organelle subcompartment	21/347	380/19717	4.24276e-06	0.000115403	8.9619e-05	26286/8853/444/286410/79586/54480/9435/57511/55454/23258/2530/2801/2802/4124/8720/9581/22930/5870/55773/9341/55062	21
GO:0031234	CC	GO:0031234	extrinsic component of cytoplasmic side of plasma membrane	10/347	91/19717	4.54944e-06	0.000116011	9.00909e-05	858/1540/23344/10160/2534/2768/2771/55970/57664/112574	10
GO:0043202	CC	GO:0043202	lysosomal lumen	10/347	95/19717	6.72196e-06	0.000161327	0.000125282	410/1508/1514/2799/3988/23324/10577/5159/6383/6609	10
GO:0030662	CC	GO:0030662	coated vesicle membrane	13/347	182/19717	2.1398e-05	0.000477467	0.000370788	372/26286/1314/1315/9276/22820/22905/10945/11014/11015/10484/9871/9341	13
GO:0098791	CC	GO:0098791	Golgi apparatus subcompartment	19/347	359/19717	2.2235e-05	0.000477467	0.000370788	26286/8853/286410/79586/54480/9435/57511/55454/23258/2530/2801/2802/4124/8720/9581/5870/55773/9341/55062	19
GO:0005884	CC	GO:0005884	actin filament	10/347	111/19717	2.67466e-05	0.00054563	0.000423722	57175/1627/2534/55970/5311/5358/23433/23384/7171/9948	10
GO:0062023	CC	GO:0062023	collagen-containing extracellular matrix	20/347	406/19717	3.76703e-05	0.000731881	0.00056836	9510/23452/1303/1278/1281/1291/1508/1514/30008/2201/3490/3915/3956/4054/439921/22795/64175/7837/6383/7077	20
GO:0005774	CC	GO:0005774	vacuolar membrane	20/347	412/19717	4.62368e-05	0.000857483	0.000665899	20/8943/286410/10241/1291/79901/55332/11337/9741/9516/23324/5547/5862/10670/81846/6560/54664/53373/27072/55062	20
GO:0036064	CC	GO:0036064	ciliary basal body	10/347	133/19717	0.000124554	0.00220949	0.00171583	54806/2909/582/1540/22873/2121/9742/51098/5311/10806	10
GO:0019897	CC	GO:0019897	extrinsic component of plasma membrane	11/347	165/19717	0.000169068	0.00287416	0.002232	858/1009/1540/23344/10160/2534/2768/2771/55970/57664/112574	11
GO:0030133	CC	GO:0030133	transport vesicle	18/347	392/19717	0.000219449	0.0035814	0.00278122	372/627/858/1314/1315/9276/22820/10945/11014/11015/5861/5870/10484/9871/6536/6645/9341/25844	18
GO:0005775	CC	GO:0005775	vacuolar lumen	11/347	172/19717	0.000242924	0.00376354	0.00292267	410/1508/1514/2799/3988/23324/10577/5159/6383/6386/6609	11
GO:0019898	CC	GO:0019898	extrinsic component of membrane	15/347	295/19717	0.000249058	0.00376354	0.00292267	858/1009/1540/23344/10160/2534/2768/2771/55970/2802/57664/10484/112574/9655/55062	15
GO:0042641	CC	GO:0042641	actomyosin	7/347	79/19717	0.000481656	0.00701841	0.00545031	57175/1627/6624/3611/171024/7171/9948	7
GO:0042470	CC	GO:0042470	melanosome	8/347	106/19717	0.000573086	0.00779396	0.00605259	1508/3688/5034/2923/5479/5861/5862/6386	8
GO:0048770	CC	GO:0048770	pigment granule	8/347	106/19717	0.000573086	0.00779396	0.00605259	1508/3688/5034/2923/5479/5861/5862/6386	8
GO:0030027	CC	GO:0030027	lamellipodium	11/347	193/19717	0.000645732	0.00849867	0.00659984	9459/55845/57175/1627/6624/3611/3688/5311/6093/57630/10810	11
GO:0034663	CC	GO:0034663	endoplasmic reticulum chaperone complex	3/347	11/19717	0.000802823	0.010236	0.007949	54431/5034/5479	3
GO:0010008	CC	GO:0010008	endosome membrane	19/347	479/19717	0.000895694	0.011074	0.0085998	20/8943/51293/51652/9445/9741/54741/9516/8216/2923/81846/6505/112574/58533/54664/53373/9341/27072/55062	19
GO:0031985	CC	GO:0031985	Golgi cisterna	8/347	116/19717	0.0010378	0.0124536	0.00967112	8853/79586/54480/55454/2530/2801/2802/4124	8
GO:0097542	CC	GO:0097542	ciliary tip	5/347	45/19717	0.00112469	0.0131107	0.0101814	1540/79659/9742/51098/9371	5
GO:0032580	CC	GO:0032580	Golgi cisterna membrane	7/347	92/19717	0.00119873	0.0135856	0.0105502	8853/79586/54480/55454/2530/2801/2802	7
GO:0005795	CC	GO:0005795	Golgi stack	9/347	149/19717	0.0013173	0.0145259	0.0112804	8853/79586/54480/55454/2530/2801/2802/4124/8720	9
GO:0005765	CC	GO:0005765	lysosomal membrane	15/347	354/19717	0.00161253	0.0173135	0.0134452	20/8943/286410/1291/79901/55332/9741/9516/5547/5862/10670/6560/54664/53373/27072	15
GO:0098852	CC	GO:0098852	lytic vacuole membrane	15/347	355/19717	0.00165745	0.0173395	0.0134654	20/8943/286410/1291/79901/55332/9741/9516/5547/5862/10670/6560/54664/53373/27072	15
GO:0002102	CC	GO:0002102	podosome	4/347	30/19717	0.00179978	0.0183577	0.0142561	6624/7082/7171/9948	4
GO:0032432	CC	GO:0032432	actin filament bundle	6/347	75/19717	0.00206606	0.0205599	0.0159662	57175/6624/3611/5358/171024/7171	6
GO:0005911	CC	GO:0005911	cell-cell junction	16/347	416/19717	0.00302636	0.0293989	0.0228304	120/54806/595/5010/25932/79827/1627/6624/3611/3688/5311/6386/10806/23384/7082/9948	16
GO:0005938	CC	GO:0005938	cell cortex	13/347	308/19717	0.00333837	0.0316757	0.0245985	120/444/800/1627/11034/2059/3927/23187/5311/23433/7171/7402/9948	13
GO:0016010	CC	GO:0016010	dystrophin-associated glycoprotein complex	3/347	19/19717	0.00424761	0.0385117	0.0299072	6641/6645/7402	3
GO:0090665	CC	GO:0090665	glycoprotein complex	3/347	19/19717	0.00424761	0.0385117	0.0299072	6641/6645/7402	3
GO:0030863	CC	GO:0030863	cortical cytoskeleton	7/347	116/19717	0.00446609	0.0396123	0.0307619	800/1627/11034/3927/7171/7402/9948	7
GO:0099568	CC	GO:0099568	cytoplasmic region	11/347	251/19717	0.00508438	0.0436292	0.0338813	8943/582/79659/11337/3091/9742/9371/23187/5311/66008/7289	11
GO:0030864	CC	GO:0030864	cortical actin cytoskeleton	6/347	90/19717	0.00513284	0.0436292	0.0338813	800/1627/11034/3927/7402/9948	6
GO:0031252	CC	GO:0031252	cell leading edge	15/347	403/19717	0.00542952	0.0452091	0.0351082	378/9459/55845/57175/1627/2059/6624/3611/3688/9079/8543/5311/6093/57630/10810	15
GO:0035869	CC	GO:0035869	ciliary transition zone	5/347	66/19717	0.00609753	0.0497559	0.0386391	54806/27241/112942/9742/51098	5
GO:0019838	MF	GO:0019838	growth factor binding	16/336	137/17696	7.41087e-09	3.95741e-06	3.50261e-06	659/1278/1281/1291/51232/2734/3487/3489/3490/3572/4054/9180/5159/7837/7048/57045	16
GO:0005518	MF	GO:0005518	collagen binding	9/336	67/17696	4.67795e-06	0.00124901	0.00110547	8754/1508/1514/4921/8515/3688/22795/64175/5479	9
GO:0003779	MF	GO:0003779	actin binding	23/336	431/17696	8.98357e-06	0.00159908	0.00141531	118/120/60312/10552/800/57175/1627/11034/2059/6624/3688/3927/5358/170954/6641/6645/161176/171024/6876/7171/7402/10810/9948	23
GO:0051015	MF	GO:0051015	actin filament binding	14/336	198/17696	2.65903e-05	0.00289252	0.0025601	118/120/10552/57175/1627/11034/6624/3927/5358/161176/6876/7171/7402/9948	14
GO:0050839	MF	GO:0050839	cell adhesion molecule binding	24/336	499/17696	3.16049e-05	0.00289252	0.0025601	8754/118/659/800/1009/1281/57175/1627/1656/22905/2247/6624/2801/2802/3611/3688/3927/22871/4854/5034/5861/7077/7082/7402	24
GO:0030165	MF	GO:0030165	PDZ domain binding	9/336	86/17696	3.66845e-05	0.00289252	0.0025601	51/9411/51232/55970/22871/59339/5728/6383/6641	9
GO:0048407	MF	GO:0048407	platelet-derived growth factor binding	4/336	11/17696	3.79169e-05	0.00289252	0.0025601	1278/1281/1291/5159	4
GO:0045296	MF	GO:0045296	cadherin binding	16/336	331/17696	0.000623869	0.0416432	0.0368575	118/659/800/1009/57175/1627/1656/22905/6624/2801/2802/3688/3927/4854/5861/7082	16

## Sheet: brown
	ONTOLOGY	ID	Description	GeneRatio	BgRatio	pvalue	p.adjust	qvalue	geneID	Count
GO:0022613	BP	GO:0022613	ribonucleoprotein complex biogenesis	41/195	468/18670	3.01702e-26	6.51072e-23	5.54813e-23	25879/1662/55661/51202/54555/54606/1660/1736/10969/8663/27335/10480/3692/117246/50628/2971/10514/55651/51388/79954/25926/79707/9221/8602/10528/51602/4927/55011/10419/27339/10594/84154/6227/88745/10856/6732/11171/54881/57418/10885/54663	41
GO:0042254	BP	GO:0042254	ribosome biogenesis	31/195	297/18670	3.49487e-22	3.77097e-19	3.21344e-19	25879/1662/55661/51202/54555/54606/1736/10969/3692/117246/50628/2971/10514/55651/51388/79954/25926/79707/9221/8602/10528/51602/4927/55011/84154/6227/88745/54881/57418/10885/54663	31
GO:0034660	BP	GO:0034660	ncRNA metabolic process	37/195	475/18670	6.44764e-22	4.638e-19	3.95229e-19	25879/1662/55661/51202/54555/54606/1736/10969/60528/10056/117246/50628/25896/8570/56257/55651/79954/25926/79707/9221/8602/10528/51602/54888/5073/55011/5464/84154/6227/88745/22928/54881/63892/127253/57418/10885/54663	37
GO:0034470	BP	GO:0034470	ncRNA processing	33/195	384/18670	6.54892e-21	3.53314e-18	3.01078e-18	25879/1662/55661/51202/54555/54606/1736/10969/60528/117246/50628/25896/55651/79954/25926/79707/9221/8602/10528/51602/54888/5073/55011/84154/6227/88745/22928/54881/63892/127253/57418/10885/54663	33
GO:0006364	BP	GO:0006364	rRNA processing	26/195	214/18670	2.09094e-20	9.02451e-18	7.69027e-18	25879/1662/55661/51202/54555/54606/1736/10969/117246/50628/55651/79954/25926/79707/9221/8602/10528/51602/55011/84154/6227/88745/54881/57418/10885/54663	26
GO:0016072	BP	GO:0016072	rRNA metabolic process	26/195	225/18670	7.57032e-20	2.72279e-17	2.32024e-17	25879/1662/55661/51202/54555/54606/1736/10969/117246/50628/55651/79954/25926/79707/9221/8602/10528/51602/55011/84154/6227/88745/54881/57418/10885/54663	26
GO:1903311	BP	GO:1903311	regulation of mRNA metabolic process	20/195	324/18670	2.08297e-10	6.42149e-08	5.4721e-08	1660/1981/3178/8570/7936/5073/27339/5687/5689/5695/5704/5705/10213/5710/9861/23198/5725/9939/26135/6732	20
GO:0006403	BP	GO:0006403	RNA localization	17/195	230/18670	3.22331e-10	8.69489e-08	7.40938e-08	10576/7203/9785/1660/1736/3692/3178/8570/55651/51602/4927/10204/5073/55011/9939/10856/10250	17
GO:0043487	BP	GO:0043487	regulation of RNA stability	15/195	183/18670	8.84028e-10	2.1197e-07	1.80631e-07	1660/1736/1981/8570/5073/5687/5689/5695/5704/5705/10213/5710/9861/23198/26135	15
GO:0000375	BP	GO:0000375	RNA splicing, via transesterification reactions	20/195	382/18670	3.63935e-09	7.85372e-07	6.69258e-07	1479/9879/9785/1660/50628/3178/8570/5431/10419/27339/9128/10594/5725/22827/9939/10992/6732/10250/11171/59286	20
GO:0002474	BP	GO:0002474	antigen processing and presentation of peptide antigen via MHC class I	11/195	96/18670	4.9518e-09	9.36872e-07	7.98359e-07	3416/5687/5689/5695/5704/5705/10213/5710/9861/23198/9632	11
GO:0043488	BP	GO:0043488	regulation of mRNA stability	14/195	177/18670	5.20967e-09	9.36872e-07	7.98359e-07	1660/1981/8570/5073/5687/5689/5695/5704/5705/10213/5710/9861/23198/26135	14
GO:0006521	BP	GO:0006521	regulation of cellular amino acid metabolic process	9/195	62/18670	1.54712e-08	2.56821e-06	2.18851e-06	5687/5689/5695/5704/5705/10213/5710/9861/23198	9
GO:0000377	BP	GO:0000377	RNA splicing, via transesterification reactions with bulged adenosine as nucleophile	19/195	379/18670	1.83989e-08	2.64699e-06	2.25564e-06	1479/9879/9785/1660/50628/3178/5431/10419/27339/9128/10594/5725/22827/9939/10992/6732/10250/11171/59286	19
GO:0000398	BP	GO:0000398	mRNA splicing, via spliceosome	19/195	379/18670	1.83989e-08	2.64699e-06	2.25564e-06	1479/9879/9785/1660/50628/3178/5431/10419/27339/9128/10594/5725/22827/9939/10992/6732/10250/11171/59286	19
GO:1904872	BP	GO:1904872	regulation of telomerase RNA localization to Cajal body	6/195	18/18670	2.01019e-08	2.71125e-06	2.3104e-06	10576/7203/1736/55651/5073/10856	6
GO:0008380	BP	GO:0008380	RNA splicing	21/195	469/18670	2.25475e-08	2.79807e-06	2.38438e-06	1479/9879/51202/9785/1660/50628/3178/8570/5431/10419/27339/9128/10594/5725/22827/9939/10992/6732/10250/11171/59286	21
GO:0061013	BP	GO:0061013	regulation of mRNA catabolic process	14/195	199/18670	2.33388e-08	2.79807e-06	2.38438e-06	1660/1981/8570/5073/5687/5689/5695/5704/5705/10213/5710/9861/23198/26135	14
GO:0090670	BP	GO:0090670	RNA localization to Cajal body	6/195	19/18670	2.91252e-08	2.85692e-06	2.43453e-06	10576/7203/1736/55651/5073/10856	6
GO:0090671	BP	GO:0090671	telomerase RNA localization to Cajal body	6/195	19/18670	2.91252e-08	2.85692e-06	2.43453e-06	10576/7203/1736/55651/5073/10856	6
GO:0090672	BP	GO:0090672	telomerase RNA localization	6/195	19/18670	2.91252e-08	2.85692e-06	2.43453e-06	10576/7203/1736/55651/5073/10856	6
GO:0090685	BP	GO:0090685	RNA localization to nucleus	6/195	19/18670	2.91252e-08	2.85692e-06	2.43453e-06	10576/7203/1736/55651/5073/10856	6
GO:0006401	BP	GO:0006401	RNA catabolic process	19/195	397/18670	3.85319e-08	3.6153e-06	3.08079e-06	1660/1736/1981/2107/8570/4292/5073/5687/5689/5695/5704/5705/10213/5710/9861/23198/9939/6227/26135	19
GO:0042273	BP	GO:0042273	ribosomal large subunit biogenesis	9/195	71/18670	5.23831e-08	4.71011e-06	4.01374e-06	10969/3692/117246/2971/55651/51388/79707/84154/54663	9
GO:0006402	BP	GO:0006402	mRNA catabolic process	18/195	364/18670	5.46676e-08	4.71891e-06	4.02124e-06	1660/1981/2107/8570/4292/5073/5687/5689/5695/5704/5705/10213/5710/9861/23198/9939/6227/26135	18
GO:1902036	BP	GO:1902036	regulation of hematopoietic stem cell differentiation	9/195	72/18670	5.9331e-08	4.92447e-06	4.1964e-06	5687/5689/5695/5704/5705/10213/5710/9861/23198	9
GO:0002479	BP	GO:0002479	antigen processing and presentation of exogenous peptide antigen via MHC class I, TAP-dependent	9/195	75/18670	8.52227e-08	6.8115e-06	5.80445e-06	5687/5689/5695/5704/5705/10213/5710/9861/23198	9
GO:0061418	BP	GO:0061418	regulation of transcription from RNA polymerase II promoter in response to hypoxia	9/195	77/18670	1.07516e-07	8.28643e-06	7.06131e-06	5687/5689/5695/5704/5705/10213/5710/9861/23198	9
GO:0042590	BP	GO:0042590	antigen processing and presentation of exogenous peptide antigen via MHC class I	9/195	79/18670	1.34725e-07	9.71225e-06	8.27633e-06	5687/5689/5695/5704/5705/10213/5710/9861/23198	9
GO:0022618	BP	GO:0022618	ribonucleoprotein complex assembly	14/195	229/18670	1.35017e-07	9.71225e-06	8.27633e-06	1660/8663/27335/10480/3692/50628/55011/10419/27339/10594/84154/10856/6732/11171	14
GO:0031145	BP	GO:0031145	anaphase-promoting complex-dependent catabolic process	9/195	81/18670	1.67738e-07	1.13118e-05	9.63941e-06	5687/5689/5695/5704/5705/10213/5710/9861/23198	9
GO:0033238	BP	GO:0033238	regulation of cellular amine metabolic process	9/195	81/18670	1.67738e-07	1.13118e-05	9.63941e-06	5687/5689/5695/5704/5705/10213/5710/9861/23198	9
GO:0071826	BP	GO:0071826	ribonucleoprotein complex subunit organization	14/195	236/18670	1.95484e-07	1.24117e-05	1.05767e-05	1660/8663/27335/10480/3692/50628/55011/10419/27339/10594/84154/10856/6732/11171	14
GO:0060071	BP	GO:0060071	Wnt signaling pathway, planar cell polarity pathway	10/195	108/18670	1.95551e-07	1.24117e-05	1.05767e-05	23002/5687/5689/5695/5704/5705/10213/5710/9861/23198	10
GO:0060218	BP	GO:0060218	hematopoietic stem cell differentiation	9/195	83/18670	2.07572e-07	1.27983e-05	1.09061e-05	5687/5689/5695/5704/5705/10213/5710/9861/23198	9
GO:0090175	BP	GO:0090175	regulation of establishment of planar polarity	10/195	110/18670	2.32597e-07	1.39429e-05	1.18815e-05	23002/5687/5689/5695/5704/5705/10213/5710/9861/23198	10
GO:1901532	BP	GO:1901532	regulation of hematopoietic progenitor cell differentiation	9/195	85/18670	2.55384e-07	1.48951e-05	1.26929e-05	5687/5689/5695/5704/5705/10213/5710/9861/23198	9
GO:0071103	BP	GO:0071103	DNA conformation change	17/195	364/18670	2.92755e-07	1.66254e-05	1.41674e-05	8815/1105/9557/1108/1660/83743/3070/4174/4176/4676/4678/23198/10856/6732/7150/10155/29855	17
GO:1904874	BP	GO:1904874	positive regulation of telomerase RNA localization to Cajal body	5/195	15/18670	3.25709e-07	1.80226e-05	1.5358e-05	10576/7203/1736/55651/10856	5
GO:0010972	BP	GO:0010972	negative regulation of G2/M transition of mitotic cell cycle	9/195	93/18670	5.55257e-07	2.99085e-05	2.54866e-05	5687/5689/5695/5704/5705/10213/5710/9861/23198	9
GO:0043618	BP	GO:0043618	regulation of transcription from RNA polymerase II promoter in response to stress	10/195	121/18670	5.68234e-07	2.99085e-05	2.54866e-05	3337/5687/5689/5695/5704/5705/10213/5710/9861/23198	10
GO:0031146	BP	GO:0031146	SCF-dependent proteasomal ubiquitin-dependent protein catabolic process	9/195	95/18670	6.66245e-07	3.42323e-05	2.91712e-05	5687/5689/5695/5704/5705/10213/5710/9861/23198	9
GO:0001736	BP	GO:0001736	establishment of planar polarity	10/195	124/18670	7.13281e-07	3.4906e-05	2.97453e-05	23002/5687/5689/5695/5704/5705/10213/5710/9861/23198	10
GO:0007164	BP	GO:0007164	establishment of tissue polarity	10/195	124/18670	7.13281e-07	3.4906e-05	2.97453e-05	23002/5687/5689/5695/5704/5705/10213/5710/9861/23198	10
GO:0048002	BP	GO:0048002	antigen processing and presentation of peptide antigen	12/195	189/18670	7.27882e-07	3.4906e-05	2.97453e-05	1211/3416/5687/5689/5695/5704/5705/10213/5710/9861/23198/9632	12
GO:0051169	BP	GO:0051169	nuclear transport	16/195	346/18670	7.56222e-07	3.54767e-05	3.02316e-05	8815/1434/9785/1660/3692/50628/3178/3839/9221/4927/10204/11331/5905/9939/10250/10155	16
GO:0043620	BP	GO:0043620	regulation of DNA-templated transcription in response to stress	10/195	127/18670	8.89718e-07	4.08513e-05	3.48116e-05	3337/5687/5689/5695/5704/5705/10213/5710/9861/23198	10
GO:0070498	BP	GO:0070498	interleukin-1-mediated signaling pathway	9/195	100/18670	1.03129e-06	4.6365e-05	3.95101e-05	5687/5689/5695/5704/5705/10213/5710/9861/23198	9
GO:1902750	BP	GO:1902750	negative regulation of cell cycle G2/M phase transition	9/195	105/18670	1.55773e-06	6.86036e-05	5.84608e-05	5687/5689/5695/5704/5705/10213/5710/9861/23198	9
GO:2001252	BP	GO:2001252	positive regulation of chromosome organization	11/195	174/18670	2.22478e-06	9.57917e-05	8.16293e-05	29117/10576/7203/1736/26354/3178/7936/5073/55011/10856/10155	11
GO:1901838	BP	GO:1901838	positive regulation of transcription of nucleolar large rRNA by RNA polymerase I	4/195	10/18670	2.30714e-06	9.57917e-05	8.16293e-05	4691/25926/55011/6597	4
GO:0001738	BP	GO:0001738	morphogenesis of a polarized epithelium	10/195	141/18670	2.31545e-06	9.57917e-05	8.16293e-05	23002/5687/5689/5695/5704/5705/10213/5710/9861/23198	10
GO:0002478	BP	GO:0002478	antigen processing and presentation of exogenous peptide antigen	11/195	175/18670	2.35262e-06	9.57917e-05	8.16293e-05	1211/5687/5689/5695/5704/5705/10213/5710/9861/23198/9632	11
GO:0000469	BP	GO:0000469	cleavage involved in rRNA processing	5/195	22/18670	2.69129e-06	0.000107552	9.16509e-05	55651/79707/8602/6227/88745	5
GO:0002223	BP	GO:0002223	stimulatory C-type lectin receptor signaling pathway	9/195	113/18670	2.8805e-06	0.00011302	9.63107e-05	5687/5689/5695/5704/5705/10213/5710/9861/23198	9
GO:1905330	BP	GO:1905330	regulation of morphogenesis of an epithelium	11/195	180/18670	3.09339e-06	0.000117549	0.00010017	23002/11331/5687/5689/5695/5704/5705/10213/5710/9861/23198	11
GO:0036294	BP	GO:0036294	cellular response to decreased oxygen levels	12/195	217/18670	3.10486e-06	0.000117549	0.00010017	29904/11331/5687/5689/5695/5704/5705/10213/5710/9861/23198/10869	12
GO:0006913	BP	GO:0006913	nucleocytoplasmic transport	15/195	343/18670	3.36876e-06	0.000124333	0.000105951	1434/9785/1660/3692/50628/3178/3839/9221/4927/10204/11331/5905/9939/10250/10155	15
GO:0019884	BP	GO:0019884	antigen processing and presentation of exogenous antigen	11/195	182/18670	3.44257e-06	0.000124333	0.000105951	1211/5687/5689/5695/5704/5705/10213/5710/9861/23198/9632	11
GO:0006338	BP	GO:0006338	chromatin remodeling	12/195	220/18670	3.57805e-06	0.000124333	0.000105951	11177/1105/9557/1108/3070/4678/55011/23198/10856/6597/7150/10155	12
GO:0002220	BP	GO:0002220	innate immune response activating cell surface receptor signaling pathway	9/195	116/18670	3.58073e-06	0.000124333	0.000105951	5687/5689/5695/5704/5705/10213/5710/9861/23198	9
GO:2000736	BP	GO:2000736	regulation of stem cell differentiation	9/195	116/18670	3.58073e-06	0.000124333	0.000105951	5687/5689/5695/5704/5705/10213/5710/9861/23198	9
GO:0038061	BP	GO:0038061	NIK/NF-kappaB signaling	11/195	183/18670	3.62975e-06	0.000124333	0.000105951	5531/5052/5687/5689/5695/5704/5705/10213/5710/9861/23198	11
GO:0002758	BP	GO:0002758	innate immune response-activating signal transduction	9/195	117/18670	3.84452e-06	0.000129632	0.000110467	5687/5689/5695/5704/5705/10213/5710/9861/23198	9
GO:0031123	BP	GO:0031123	RNA 3'-end processing	10/195	150/18670	4.0442e-06	0.000132233	0.000112683	1479/9785/1736/60528/25896/7936/5073/9939/6227/10250	10
GO:0035567	BP	GO:0035567	non-canonical Wnt signaling pathway	10/195	150/18670	4.0442e-06	0.000132233	0.000112683	23002/5687/5689/5695/5704/5705/10213/5710/9861/23198	10
GO:0019882	BP	GO:0019882	antigen processing and presentation	12/195	226/18670	4.71872e-06	0.000151985	0.000129515	1211/3416/5687/5689/5695/5704/5705/10213/5710/9861/23198/9632	12
GO:0006457	BP	GO:0006457	protein folding	12/195	227/18670	4.93711e-06	0.000156681	0.000133516	10576/7203/11140/1460/9093/3337/2288/10726/9141/5589/10856/10131	12
GO:1904816	BP	GO:1904816	positive regulation of protein localization to chromosome, telomeric region	4/195	12/18670	5.34976e-06	0.000167316	0.000142579	10576/7203/1736/26354	4
GO:0017038	BP	GO:0017038	protein import	11/195	192/18670	5.75754e-06	0.000177497	0.000151254	1434/3308/3839/9221/4927/10204/9141/11331/25813/92609/10155	11
GO:0006260	BP	GO:0006260	DNA replication	13/195	273/18670	6.20129e-06	0.000188484	0.000160617	11177/1660/9093/11124/83743/4174/4176/79892/4678/5425/6749/7150/57418	13
GO:0071453	BP	GO:0071453	cellular response to oxygen levels	12/195	234/18670	6.73121e-06	0.000201749	0.000171921	29904/11331/5687/5689/5695/5704/5705/10213/5710/9861/23198/10869	12
GO:1901836	BP	GO:1901836	regulation of transcription of nucleolar large rRNA by RNA polymerase I	4/195	13/18670	7.66433e-06	0.00022657	0.000193073	4691/25926/55011/6597	4
GO:0070199	BP	GO:0070199	establishment of protein localization to chromosome	5/195	27/18670	7.90773e-06	0.000228834	0.000195002	10576/7203/1736/55011/10856	5
GO:0030490	BP	GO:0030490	maturation of SSU-rRNA	6/195	46/18670	7.95298e-06	0.000228834	0.000195002	25879/79954/25926/8602/6227/88745	6
GO:0044106	BP	GO:0044106	cellular amine metabolic process	9/195	129/18670	8.56695e-06	0.000243256	0.000207292	5687/5689/5695/5704/5705/10213/5710/9861/23198	9
GO:0006417	BP	GO:0006417	regulation of translation	16/195	424/18670	1.02594e-05	0.00028753	0.000245019	1660/8893/8663/27335/1981/3692/2107/3609/8570/26046/23107/4528/4691/9221/9939/10131	16
GO:1904814	BP	GO:1904814	regulation of protein localization to chromosome, telomeric region	4/195	14/18670	1.06425e-05	0.000294441	0.000250909	10576/7203/1736/26354	4
GO:0071824	BP	GO:0071824	protein-DNA complex subunit organization	13/195	288/18670	1.1014e-05	0.000300864	0.000256382	9557/83743/3070/4174/4176/4676/4678/55011/5704/5705/23198/6597/29855	13
GO:0007006	BP	GO:0007006	mitochondrial membrane organization	9/195	134/18670	1.16613e-05	0.000313053	0.000266769	10939/3308/10989/3954/9927/9141/25813/7027/92609	9
GO:0071456	BP	GO:0071456	cellular response to hypoxia	11/195	207/18670	1.17504e-05	0.000313053	0.000266769	11331/5687/5689/5695/5704/5705/10213/5710/9861/23198/10869	11
GO:0065004	BP	GO:0065004	protein-DNA complex assembly	12/195	248/18670	1.21044e-05	0.000314715	0.000268186	9557/83743/3070/4174/4176/4676/4678/55011/5704/5705/6597/29855	12
GO:1901991	BP	GO:1901991	negative regulation of mitotic cell cycle phase transition	12/195	248/18670	1.21044e-05	0.000314715	0.000268186	29117/5687/5689/5695/5704/5705/10213/5710/9861/23198/7027/7465	12
GO:0032206	BP	GO:0032206	positive regulation of telomere maintenance	6/195	51/18670	1.46427e-05	0.000375257	0.000319776	10576/7203/1736/26354/3178/5073	6
GO:0009308	BP	GO:0009308	amine metabolic process	9/195	138/18670	1.47807e-05	0.000375257	0.000319776	5687/5689/5695/5704/5705/10213/5710/9861/23198	9
GO:0070646	BP	GO:0070646	protein modification by small protein removal	13/195	299/18670	1.63919e-05	0.000411322	0.00035051	8533/10987/5687/5689/5695/5704/5705/10213/5710/9861/23198/8975/10869	13
GO:0090090	BP	GO:0090090	negative regulation of canonical Wnt signaling pathway	10/195	178/18670	1.82795e-05	0.000450632	0.000384007	5687/5689/5695/5704/5705/10213/5710/9861/23198/10856	10
GO:0006520	BP	GO:0006520	cellular amino acid metabolic process	14/195	348/18670	1.84279e-05	0.000450632	0.000384007	1743/2184/10056/5464/5687/5689/5695/5704/5705/10213/5710/9861/23198/22928	14
GO:0002218	BP	GO:0002218	activation of innate immune response	9/195	142/18670	1.85849e-05	0.000450632	0.000384007	5687/5689/5695/5704/5705/10213/5710/9861/23198	9
GO:0030177	BP	GO:0030177	positive regulation of Wnt signaling pathway	10/195	179/18670	1.91877e-05	0.000460078	0.000392057	5687/5689/5695/5704/5705/10213/5710/9861/23198/6597	10
GO:0010565	BP	GO:0010565	regulation of cellular ketone metabolic process	10/195	180/18670	2.01344e-05	0.000475417	0.000405128	3692/5687/5689/5695/5704/5705/10213/5710/9861/23198	10
GO:0051052	BP	GO:0051052	regulation of DNA metabolic process	14/195	351/18670	2.0268e-05	0.000475417	0.000405128	10576/7203/1660/1736/2140/26354/3178/4292/5073/5531/10419/7027/10155/57418	14
GO:0034504	BP	GO:0034504	protein localization to nucleus	12/195	262/18670	2.09125e-05	0.000485259	0.000413515	10576/7203/1434/1736/3839/9221/4927/10204/11331/5905/84154/10155	12
GO:0009303	BP	GO:0009303	rRNA transcription	5/195	33/18670	2.2095e-05	0.000507244	0.00043225	2971/4691/25926/55011/6597	5
GO:0000209	BP	GO:0000209	protein polyubiquitination	13/195	310/18670	2.39527e-05	0.000544105	0.000463661	27339/5687/5689/5695/5704/5705/10213/5710/9861/23198/64795/26001/23304	13
GO:0090263	BP	GO:0090263	positive regulation of canonical Wnt signaling pathway	9/195	147/18670	2.44846e-05	0.000549277	0.000468068	5687/5689/5695/5704/5705/10213/5710/9861/23198	9
GO:0042790	BP	GO:0042790	nucleolar large rRNA transcription by RNA polymerase I	4/195	17/18670	2.46895e-05	0.000549277	0.000468068	4691/25926/55011/6597	4
GO:1901988	BP	GO:1901988	negative regulation of cell cycle phase transition	12/195	267/18670	2.51977e-05	0.000554863	0.000472829	29117/5687/5689/5695/5704/5705/10213/5710/9861/23198/7027/7465	12
GO:0032212	BP	GO:0032212	positive regulation of telomere maintenance via telomerase	5/195	34/18670	2.5686e-05	0.000559902	0.000477123	10576/7203/1736/3178/5073	5
GO:0043687	BP	GO:0043687	post-translational protein modification	14/195	361/18670	2.76256e-05	0.00059616	0.00050802	8533/10987/25879/5589/5687/5689/5695/5704/5705/10213/5710/9861/23198/11091	14
GO:0000462	BP	GO:0000462	maturation of SSU-rRNA from tricistronic rRNA transcript (SSU-rRNA, 5.8S rRNA, LSU-rRNA)	5/195	35/18670	2.97143e-05	0.000634885	0.00054102	25879/79954/8602/6227/88745	5
GO:0051054	BP	GO:0051054	positive regulation of DNA metabolic process	10/195	191/18670	3.35008e-05	0.000708771	0.000603982	10576/7203/1660/1736/2140/26354/3178/4292/5073/10155	10
GO:0051168	BP	GO:0051168	nuclear export	10/195	194/18670	3.82526e-05	0.000801447	0.000682956	1434/9785/1660/3692/3178/4927/10204/5905/9939/10250	10
GO:1904358	BP	GO:1904358	positive regulation of telomere maintenance via telomere lengthening	5/195	37/18670	3.92288e-05	0.000813997	0.00069365	10576/7203/1736/3178/5073	5
GO:0034248	BP	GO:0034248	regulation of cellular amide metabolic process	16/195	476/18670	4.19708e-05	0.0008626	0.000735067	1660/8893/8663/27335/1981/3692/2107/3609/8570/26046/23107/4528/4691/9221/9939/10131	16
GO:0010498	BP	GO:0010498	proteasomal protein catabolic process	16/195	477/18670	4.30336e-05	0.000876099	0.000746571	11124/26046/27339/5687/5689/5695/5704/5705/10213/5710/9861/23198/64795/23304/8975/10869	16
GO:0016579	BP	GO:0016579	protein deubiquitination	12/195	283/18670	4.44597e-05	0.000896674	0.000764104	10987/5687/5689/5695/5704/5705/10213/5710/9861/23198/8975/10869	12
GO:0050852	BP	GO:0050852	T cell receptor signaling pathway	10/195	202/18670	5.38332e-05	0.00107567	0.000916633	8893/5687/5689/5695/5704/5705/10213/5710/9861/23198	10
GO:0009451	BP	GO:0009451	RNA modification	9/195	163/18670	5.51371e-05	0.00108169	0.000921766	1736/117246/56257/55651/54888/5073/22928/63892/127253	9
GO:0051170	BP	GO:0051170	import into nucleus	9/195	163/18670	5.51371e-05	0.00108169	0.000921766	1434/50628/3178/3839/9221/4927/10204/11331/10155	9
GO:0045930	BP	GO:0045930	negative regulation of mitotic cell cycle	13/195	338/18670	5.84078e-05	0.00113553	0.000967647	54998/29117/5687/5689/5695/5704/5705/10213/5710/9861/23198/7027/7465	13
GO:0000470	BP	GO:0000470	maturation of LSU-rRNA	4/195	21/18670	6.00873e-05	0.00115775	0.000986584	117246/55651/79707/84154	4
GO:0002244	BP	GO:0002244	hematopoietic progenitor cell differentiation	9/195	166/18670	6.35161e-05	0.00121299	0.00103365	5687/5689/5695/5704/5705/10213/5710/9861/23198	9
GO:0050434	BP	GO:0050434	positive regulation of viral transcription	5/195	41/18670	6.51984e-05	0.00123419	0.00105172	1105/1660/7936/5431/6597	5
GO:0033209	BP	GO:0033209	tumor necrosis factor-mediated signaling pathway	9/195	167/18670	6.65371e-05	0.00124858	0.00106398	5687/5689/5695/5704/5705/10213/5710/9861/23198	9
GO:1901990	BP	GO:1901990	regulation of mitotic cell cycle phase transition	15/195	444/18670	6.92481e-05	0.00128825	0.00109779	29117/1981/56257/11331/5687/5689/5695/5704/5705/10213/5710/9861/23198/7027/7465	15
GO:0042274	BP	GO:0042274	ribosomal small subunit biogenesis	6/195	67/18670	7.0651e-05	0.00130312	0.00111046	25879/79954/25926/8602/6227/88745	6
GO:0000466	BP	GO:0000466	maturation of 5.8S rRNA from tricistronic rRNA transcript (SSU-rRNA, 5.8S rRNA, LSU-rRNA)	4/195	22/18670	7.2842e-05	0.00131176	0.00111782	117246/79707/8602/6227	4
GO:0045943	BP	GO:0045943	positive regulation of transcription by RNA polymerase I	4/195	22/18670	7.2842e-05	0.00131176	0.00111782	4691/25926/55011/6597	4
GO:0038095	BP	GO:0038095	Fc-epsilon receptor signaling pathway	9/195	169/18670	7.29431e-05	0.00131176	0.00111782	5687/5689/5695/5704/5705/10213/5710/9861/23198	9
GO:2000027	BP	GO:2000027	regulation of animal organ morphogenesis	11/195	253/18670	7.41231e-05	0.00131828	0.00112338	23002/11331/5687/5689/5695/5704/5705/10213/5710/9861/23198	11
GO:0030178	BP	GO:0030178	negative regulation of Wnt signaling pathway	10/195	210/18670	7.45274e-05	0.00131828	0.00112338	5687/5689/5695/5704/5705/10213/5710/9861/23198/10856	10
GO:0002181	BP	GO:0002181	cytoplasmic translation	7/195	100/18670	8.58702e-05	0.00150657	0.00128383	1660/8663/27335/10480/1981/2107/6227	7
GO:0045089	BP	GO:0045089	positive regulation of innate immune response	10/195	214/18670	8.71869e-05	0.0015099	0.00128666	1660/5687/5689/5695/5704/5705/10213/5710/9861/23198	10
GO:0010499	BP	GO:0010499	proteasomal ubiquitin-independent protein catabolic process	4/195	23/18670	8.74593e-05	0.0015099	0.00128666	5687/5689/5695/23198	4
GO:0007004	BP	GO:0007004	telomere maintenance via telomerase	6/195	70/18670	9.04498e-05	0.00154662	0.00131796	10576/7203/1736/3178/55651/5073	6
GO:0045088	BP	GO:0045088	regulation of innate immune response	12/195	305/18670	9.10197e-05	0.00154662	0.00131796	11140/1660/11221/5687/5689/5695/5704/5705/10213/5710/9861/23198	12
GO:0010948	BP	GO:0010948	negative regulation of cell cycle process	13/195	361/18670	0.000113256	0.00189545	0.00161521	54998/29117/5687/5689/5695/5704/5705/10213/5710/9861/23198/7027/7465	13
GO:0071347	BP	GO:0071347	cellular response to interleukin-1	9/195	179/18670	0.000113305	0.00189545	0.00161521	5687/5689/5695/5704/5705/10213/5710/9861/23198	9
GO:1903405	BP	GO:1903405	protein localization to nuclear body	3/195	10/18670	0.000127557	0.00208536	0.00177705	10576/7203/1736	3
GO:1904851	BP	GO:1904851	positive regulation of establishment of protein localization to telomere	3/195	10/18670	0.000127557	0.00208536	0.00177705	10576/7203/1736	3
GO:1904867	BP	GO:1904867	protein localization to Cajal body	3/195	10/18670	0.000127557	0.00208536	0.00177705	10576/7203/1736	3
GO:0098781	BP	GO:0098781	ncRNA transcription	7/195	107/18670	0.000131558	0.00213461	0.00181901	2971/25896/4691/25926/55011/5431/6597	7
GO:0043161	BP	GO:0043161	proteasome-mediated ubiquitin-dependent protein catabolic process	14/195	419/18670	0.000136059	0.00219116	0.0018672	11124/26046/5687/5689/5695/5704/5705/10213/5710/9861/23198/64795/23304/10869	14
GO:0043628	BP	GO:0043628	ncRNA 3'-end processing	5/195	48/18670	0.000140416	0.00224458	0.00191273	1736/60528/25896/5073/6227	5
GO:0006278	BP	GO:0006278	RNA-dependent DNA biosynthetic process	6/195	77/18670	0.000153969	0.00244312	0.00208191	10576/7203/1736/3178/55651/5073	6
GO:0032508	BP	GO:0032508	DNA duplex unwinding	7/195	110/18670	0.000156384	0.00246333	0.00209914	1105/9557/1108/1660/4174/4176/10856	7
GO:1901987	BP	GO:1901987	regulation of cell cycle phase transition	15/195	480/18670	0.000163629	0.00255878	0.00218047	29117/1981/56257/11331/5687/5689/5695/5704/5705/10213/5710/9861/23198/7027/7465	15
GO:0000460	BP	GO:0000460	maturation of 5.8S rRNA	4/195	27/18670	0.000167767	0.00260461	0.00221952	117246/79707/8602/6227	4
GO:0000478	BP	GO:0000478	endonucleolytic cleavage involved in rRNA processing	3/195	11/18670	0.000174042	0.00264495	0.0022539	79707/8602/6227	3
GO:0000479	BP	GO:0000479	endonucleolytic cleavage of tricistronic rRNA transcript (SSU-rRNA, 5.8S rRNA, LSU-rRNA)	3/195	11/18670	0.000174042	0.00264495	0.0022539	79707/8602/6227	3
GO:0070203	BP	GO:0070203	regulation of establishment of protein localization to telomere	3/195	11/18670	0.000174042	0.00264495	0.0022539	10576/7203/1736	3
GO:0051028	BP	GO:0051028	mRNA transport	8/195	152/18670	0.000199483	0.00295519	0.00251827	9785/1660/3178/8570/4927/10204/9939/10250	8
GO:0006413	BP	GO:0006413	translational initiation	9/195	193/18670	0.000199934	0.00295519	0.00251827	10987/8893/8663/27335/10480/1981/3692/4528/6227	9
GO:0050657	BP	GO:0050657	nucleic acid transport	9/195	193/18670	0.000199934	0.00295519	0.00251827	9785/1660/3692/3178/8570/4927/10204/9939/10250	9
GO:0050658	BP	GO:0050658	RNA transport	9/195	193/18670	0.000199934	0.00295519	0.00251827	9785/1660/3692/3178/8570/4927/10204/9939/10250	9
GO:0032204	BP	GO:0032204	regulation of telomere maintenance	6/195	81/18670	0.00020361	0.00298906	0.00254713	10576/7203/1736/26354/3178/5073	6
GO:0010833	BP	GO:0010833	telomere maintenance via telomere lengthening	6/195	82/18670	0.000217799	0.00315922	0.00269214	10576/7203/1736/3178/55651/5073	6
GO:0090501	BP	GO:0090501	RNA phosphodiester bond hydrolysis	8/195	154/18670	0.00021813	0.00315922	0.00269214	1479/60528/55651/79707/8602/5073/6227/88745	8
GO:0070198	BP	GO:0070198	protein localization to chromosome, telomeric region	4/195	29/18670	0.000223369	0.00318205	0.00271159	10576/7203/1736/26354	4
GO:0010389	BP	GO:0010389	regulation of G2/M transition of mitotic cell cycle	9/195	196/18670	0.000224304	0.00318205	0.00271159	5687/5689/5695/5704/5705/10213/5710/9861/23198	9
GO:0051236	BP	GO:0051236	establishment of RNA localization	9/195	196/18670	0.000224304	0.00318205	0.00271159	9785/1660/3692/3178/8570/4927/10204/9939/10250	9
GO:0000387	BP	GO:0000387	spliceosomal snRNP assembly	5/195	53/18670	0.000225604	0.00318205	0.00271159	50628/10419/27339/10594/11171	5
GO:0070202	BP	GO:0070202	regulation of establishment of protein localization to chromosome	3/195	12/18670	0.000230273	0.00320599	0.002732	10576/7203/1736	3
GO:1990173	BP	GO:1990173	protein localization to nucleoplasm	3/195	12/18670	0.000230273	0.00320599	0.002732	10576/7203/1736	3
GO:0034502	BP	GO:0034502	protein localization to chromosome	6/195	83/18670	0.000232756	0.00321979	0.00274376	10576/7203/1736/26354/55011/10856	6
GO:0032210	BP	GO:0032210	regulation of telomere maintenance via telomerase	5/195	54/18670	0.000246537	0.00338871	0.0028877	10576/7203/1736/3178/5073	5
GO:0071356	BP	GO:0071356	cellular response to tumor necrosis factor	11/195	291/18670	0.000252545	0.00344931	0.00293934	1660/10594/5687/5689/5695/5704/5705/10213/5710/9861/23198	11
GO:0032392	BP	GO:0032392	DNA geometric change	7/195	119/18670	0.000254441	0.00345335	0.00294279	1105/9557/1108/1660/4174/4176/10856	7
GO:0042180	BP	GO:0042180	cellular ketone metabolic process	10/195	246/18670	0.000271135	0.00365693	0.00311626	3692/5687/5689/5695/5704/5705/10213/5710/9861/23198	10
GO:0000086	BP	GO:0000086	G2/M transition of mitotic cell cycle	10/195	247/18670	0.000280053	0.00375376	0.00319878	5687/5689/5695/5704/5705/10213/5710/9861/23198/7465	10
GO:0002833	BP	GO:0002833	positive regulation of response to biotic stimulus	10/195	249/18670	0.000298629	0.00397803	0.00338989	1660/5687/5689/5695/5704/5705/10213/5710/9861/23198	10
GO:0000723	BP	GO:0000723	telomere maintenance	8/195	162/18670	0.000307597	0.00407236	0.00347027	10576/7203/1736/26354/3178/55651/5073/5425	8
GO:0006356	BP	GO:0006356	regulation of transcription by RNA polymerase I	4/195	32/18670	0.000330018	0.00434255	0.00370052	4691/25926/55011/6597	4
GO:0070555	BP	GO:0070555	response to interleukin-1	9/195	207/18670	0.000335785	0.00439166	0.00374237	5687/5689/5695/5704/5705/10213/5710/9861/23198	9
GO:0050792	BP	GO:0050792	regulation of viral process	9/195	208/18670	0.00034786	0.00452218	0.00385359	8815/1105/1660/3609/7936/5431/6597/6732/10155	9
GO:0042407	BP	GO:0042407	cristae formation	4/195	33/18670	0.00037249	0.0047906	0.00408233	10939/10989/3954/25813	4
GO:0061077	BP	GO:0061077	chaperone-mediated protein folding	5/195	59/18670	0.000374175	0.0047906	0.00408233	10576/3337/2288/9141/10131	5
GO:0000463	BP	GO:0000463	maturation of LSU-rRNA from tricistronic rRNA transcript (SSU-rRNA, 5.8S rRNA, LSU-rRNA)	3/195	14/18670	0.000375168	0.0047906	0.00408233	117246/79707/84154	3
GO:0048863	BP	GO:0048863	stem cell differentiation	10/195	257/18670	0.000383568	0.00486906	0.00414919	9221/5687/5689/5695/5704/5705/10213/5710/9861/23198	10
GO:1902749	BP	GO:1902749	regulation of cell cycle G2/M phase transition	9/195	213/18670	0.000413742	0.00522137	0.00444941	5687/5689/5695/5704/5705/10213/5710/9861/23198	9
GO:0002183	BP	GO:0002183	cytoplasmic translational initiation	4/195	34/18670	0.00041873	0.00524301	0.00446785	8663/27335/10480/1981	4
GO:0043414	BP	GO:0043414	macromolecule methylation	11/195	309/18670	0.000420315	0.00524301	0.00446785	2107/117246/56257/7936/54888/55011/10419/63892/10155/127253/11091	11
GO:0034612	BP	GO:0034612	response to tumor necrosis factor	11/195	312/18670	0.000455794	0.0056529	0.00481714	1660/10594/5687/5689/5695/5704/5705/10213/5710/9861/23198	11
GO:1904356	BP	GO:1904356	regulation of telomere maintenance via telomere lengthening	5/195	62/18670	0.000471577	0.00581522	0.00495546	10576/7203/1736/3178/5073	5
GO:0044839	BP	GO:0044839	cell cycle G2/M phase transition	10/195	266/18670	0.000502296	0.00615883	0.00524827	5687/5689/5695/5704/5705/10213/5710/9861/23198/7465	10
GO:0032200	BP	GO:0032200	telomere organization	8/195	175/18670	0.000515293	0.0062825	0.00535365	10576/7203/1736/26354/3178/55651/5073/5425	8
GO:0036293	BP	GO:0036293	response to decreased oxygen levels	12/195	370/18670	0.000534167	0.00647602	0.00551857	29904/11331/5687/5689/5695/5704/5705/10213/5710/9861/23198/10869	12
GO:0006360	BP	GO:0006360	transcription by RNA polymerase I	5/195	64/18670	0.000546367	0.00651872	0.00555495	4691/25926/55011/6597/79101	5
GO:0046782	BP	GO:0046782	regulation of viral transcription	5/195	64/18670	0.000546367	0.00651872	0.00555495	1105/1660/7936/5431/6597	5
GO:0006405	BP	GO:0006405	RNA export from nucleus	7/195	135/18670	0.000546751	0.00651872	0.00555495	9785/1660/3692/3178/4927/9939/10250	7
GO:0043903	BP	GO:0043903	regulation of interspecies interactions between organisms	9/195	222/18670	0.000558164	0.00661823	0.00563975	8815/1105/1660/3609/7936/5431/6597/6732/10155	9
GO:0001732	BP	GO:0001732	formation of cytoplasmic translation initiation complex	3/195	16/18670	0.000568359	0.00665464	0.00567078	8663/27335/10480	3
GO:0016074	BP	GO:0016074	snoRNA metabolic process	3/195	16/18670	0.000568359	0.00665464	0.00567078	1736/9221/5073	3
GO:0006626	BP	GO:0006626	protein targeting to mitochondrion	6/195	98/18670	0.000570486	0.00665464	0.00567078	3308/9927/9141/25813/92609/59286	6
GO:0050684	BP	GO:0050684	regulation of mRNA processing	7/195	137/18670	0.000596947	0.00686653	0.00585134	1660/3178/7936/27339/5725/9939/6732	7
GO:0072655	BP	GO:0072655	establishment of protein localization to mitochondrion	7/195	137/18670	0.000596947	0.00686653	0.00585134	3308/9927/9141/25813/7027/92609/59286	7
GO:0006611	BP	GO:0006611	protein export from nucleus	8/195	179/18670	0.000598197	0.00686653	0.00585134	1434/9785/3692/4927/10204/5905/9939/10250	8
GO:2000573	BP	GO:2000573	positive regulation of DNA biosynthetic process	5/195	67/18670	0.000674818	0.00770507	0.0065659	10576/7203/1736/3178/5073	5
GO:0070585	BP	GO:0070585	protein localization to mitochondrion	7/195	141/18670	0.000708306	0.00804486	0.00685546	3308/9927/9141/25813/7027/92609/59286	7
GO:0006606	BP	GO:0006606	protein import into nucleus	7/195	143/18670	0.000769836	0.00869794	0.00741198	1434/3839/9221/4927/10204/11331/10155	7
GO:0070200	BP	GO:0070200	establishment of protein localization to telomere	3/195	18/18670	0.000815535	0.00916628	0.00781108	10576/7203/1736	3
GO:0060828	BP	GO:0060828	regulation of canonical Wnt signaling pathway	10/195	286/18670	0.000877697	0.00981383	0.00836289	5687/5689/5695/5704/5705/10213/5710/9861/23198/10856	10
GO:0048524	BP	GO:0048524	positive regulation of viral process	6/195	107/18670	0.000906604	0.0100848	0.0085938	1105/1660/7936/5431/6597/6732	6
GO:0019080	BP	GO:0019080	viral gene expression	8/195	191/18670	0.000913539	0.0101098	0.00861513	1105/1660/7936/4927/5431/5725/6227/6597	8
GO:0070482	BP	GO:0070482	response to oxygen levels	12/195	394/18670	0.000924626	0.0101803	0.0086752	29904/11331/5687/5689/5695/5704/5705/10213/5710/9861/23198/10869	12
GO:0016073	BP	GO:0016073	snRNA metabolic process	4/195	42/18670	0.000946951	0.0103729	0.00883931	1736/25896/56257/55651	4
GO:2000278	BP	GO:2000278	regulation of DNA biosynthetic process	6/195	108/18670	0.000951731	0.0103729	0.00883931	10576/7203/1736/3178/5073/7027	6
GO:0033044	BP	GO:0033044	regulation of chromosome organization	11/195	342/18670	0.000970683	0.0105263	0.00897003	29117/10576/7203/1736/26354/3178/7936/5073/55011/10856/10155	11
GO:0006283	BP	GO:0006283	transcription-coupled nucleotide-excision repair	5/195	73/18670	0.00099794	0.0106326	0.00906059	8533/10987/5425/5431/27339	5
GO:0006289	BP	GO:0006289	nucleotide-excision repair	6/195	109/18670	0.000998567	0.0106326	0.00906059	9557/8533/10987/5425/5431/27339	6
GO:0015931	BP	GO:0015931	nucleobase-containing compound transport	9/195	241/18670	0.00100019	0.0106326	0.00906059	9785/1660/3692/3178/8570/4927/10204/9939/10250	9
GO:0038093	BP	GO:0038093	Fc receptor signaling pathway	9/195	241/18670	0.00100019	0.0106326	0.00906059	5687/5689/5695/5704/5705/10213/5710/9861/23198	9
GO:0045333	BP	GO:0045333	cellular respiration	8/195	194/18670	0.0010102	0.0106863	0.00910639	1351/1743/3416/10514/4722/10131/7388/27089	8
GO:0002831	BP	GO:0002831	regulation of response to biotic stimulus	12/195	400/18670	0.0010528	0.0110643	0.00942845	11140/1660/11221/5687/5689/5695/5704/5705/10213/5710/9861/23198	12
GO:0006261	BP	GO:0006261	DNA-dependent DNA replication	7/195	151/18670	0.00105948	0.0110643	0.00942845	11177/9093/4174/4176/79892/5425/57418	7
GO:1900182	BP	GO:1900182	positive regulation of protein localization to nucleus	5/195	74/18670	0.00106131	0.0110643	0.00942845	10576/7203/1736/10204/10155	5
GO:0071897	BP	GO:0071897	DNA biosynthetic process	8/195	196/18670	0.00107907	0.0111953	0.00954014	10576/7203/1736/3178/55651/5073/5425/7027	8
GO:0007007	BP	GO:0007007	inner mitochondrial membrane organization	4/195	44/18670	0.00112998	0.0116119	0.00989511	10939/10989/3954/25813	4
GO:0070897	BP	GO:0070897	transcription preinitiation complex assembly	4/195	44/18670	0.00112998	0.0116119	0.00989511	55011/5704/5705/6597	4
GO:0006323	BP	GO:0006323	DNA packaging	9/195	247/18670	0.00118762	0.0121464	0.0103506	8815/83743/3070/4676/4678/23198/6732/10155/29855	9
GO:0044843	BP	GO:0044843	cell cycle G1/S phase transition	10/195	298/18670	0.00119696	0.0121841	0.0103827	29117/1981/4174/4176/56257/4678/11331/1104/7027/7465	10
GO:0051204	BP	GO:0051204	protein insertion into mitochondrial membrane	4/195	45/18670	0.0012302	0.0124637	0.010621	3308/9141/25813/7027	4
GO:0090305	BP	GO:0090305	nucleic acid phosphodiester bond hydrolysis	10/195	302/18670	0.00132237	0.013335	0.0113634	9557/1479/60528/55651/79707/8602/5073/5425/6227/88745	10
GO:1900180	BP	GO:1900180	regulation of protein localization to nucleus	6/195	116/18670	0.00137793	0.0138306	0.0117858	10576/7203/1736/9221/10204/10155	6
GO:0001666	BP	GO:0001666	response to hypoxia	11/195	359/18670	0.00143188	0.0143056	0.0121906	11331/5687/5689/5695/5704/5705/10213/5710/9861/23198/10869	11
GO:0090151	BP	GO:0090151	establishment of protein localization to mitochondrial membrane	4/195	47/18670	0.00144899	0.0144098	0.0122794	3308/9141/25813/7027	4
GO:1903706	BP	GO:1903706	regulation of hemopoiesis	13/195	475/18670	0.00150699	0.0149178	0.0127122	11221/3692/4860/5687/5689/5695/5704/5705/10213/5710/9861/23198/11091	13
GO:0030111	BP	GO:0030111	regulation of Wnt signaling pathway	11/195	363/18670	0.00156315	0.0154031	0.0131258	5687/5689/5695/5704/5705/10213/5710/9861/23198/10856/6597	11
GO:0001510	BP	GO:0001510	RNA methylation	5/195	81/18670	0.00159181	0.0156142	0.0133057	117246/56257/54888/63892/127253	5
GO:0006839	BP	GO:0006839	mitochondrial transport	9/195	258/18670	0.00160456	0.015668	0.0133516	10939/3308/3954/9927/9141/25813/7027/92609/59286	9
GO:0032259	BP	GO:0032259	methylation	11/195	366/18670	0.00166793	0.0162135	0.0138164	2107/117246/56257/7936/54888/55011/10419/63892/10155/127253/11091	11
GO:0050851	BP	GO:0050851	antigen receptor-mediated signaling pathway	10/195	316/18670	0.00184843	0.0178875	0.0152429	8893/5687/5689/5695/5704/5705/10213/5710/9861/23198	10
GO:0006851	BP	GO:0006851	mitochondrial calcium ion transmembrane transport	3/195	25/18670	0.00217843	0.0208936	0.0178045	10939/3954/11331	3
GO:0051560	BP	GO:0051560	mitochondrial calcium ion homeostasis	3/195	25/18670	0.00217843	0.0208936	0.0178045	10939/10989/3954	3
GO:0019083	BP	GO:0019083	viral transcription	7/195	177/18670	0.00262431	0.0250587	0.0213538	1105/1660/7936/4927/5431/6227/6597	7
GO:0000082	BP	GO:0000082	G1/S transition of mitotic cell cycle	9/195	279/18670	0.00272312	0.0258877	0.0220603	29117/1981/4174/4176/56257/4678/1104/7027/7465	9
GO:0060070	BP	GO:0060070	canonical Wnt signaling pathway	10/195	335/18670	0.00282086	0.0266992	0.0227518	5687/5689/5695/5704/5705/10213/5710/9861/23198/10856	10
GO:1904589	BP	GO:1904589	regulation of protein import	4/195	58/18670	0.00315304	0.0297129	0.0253199	9221/10204/9141/10155	4
GO:0015980	BP	GO:0015980	energy derivation by oxidation of organic compounds	9/195	286/18670	0.00320939	0.0301125	0.0256604	1351/1743/3416/10514/4722/55276/10131/7388/27089	9
GO:0006399	BP	GO:0006399	tRNA metabolic process	7/195	185/18670	0.00335394	0.0312085	0.0265945	60528/10056/54888/5464/22928/63892/127253	7
GO:0045071	BP	GO:0045071	negative regulation of viral genome replication	4/195	59/18670	0.00335514	0.0312085	0.0265945	8815/3609/6732/10155	4
GO:0001824	BP	GO:0001824	blastocyst development	5/195	98/18670	0.00366008	0.0336104	0.0286413	9927/4678/27339/5704/54663	5
GO:0031124	BP	GO:0031124	mRNA 3'-end processing	5/195	98/18670	0.00366008	0.0336104	0.0286413	1479/9785/7936/9939/10250	5
GO:0048024	BP	GO:0048024	regulation of mRNA splicing, via spliceosome	5/195	98/18670	0.00366008	0.0336104	0.0286413	3178/27339/5725/9939/6732	5
GO:0035066	BP	GO:0035066	positive regulation of histone acetylation	3/195	30/18670	0.00370104	0.0338425	0.028839	29117/55011/10856	3
GO:0051205	BP	GO:0051205	protein insertion into membrane	4/195	62/18670	0.00401397	0.0365492	0.0311455	3308/9141/25813/7027	4
GO:0016569	BP	GO:0016569	covalent chromatin modification	12/195	474/18670	0.00425661	0.0385956	0.0328894	11177/29117/1105/2140/3070/7936/55011/10419/10856/10155/23304/11091	12
GO:1905269	BP	GO:1905269	positive regulation of chromatin organization	5/195	103/18670	0.0045254	0.0408611	0.03482	29117/7936/55011/10856/10155	5
GO:0000338	BP	GO:0000338	protein deneddylation	2/195	10/18670	0.00462194	0.0413865	0.0352676	8533/10987	2
GO:1901526	BP	GO:1901526	positive regulation of mitophagy	2/195	10/18670	0.00462194	0.0413865	0.0352676	11140/9927	2
GO:0046822	BP	GO:0046822	regulation of nucleocytoplasmic transport	5/195	104/18670	0.00471451	0.0420409	0.0358253	1660/9221/10204/5905/10155	5
GO:0046034	BP	GO:0046034	ATP metabolic process	9/195	304/18670	0.0047775	0.0424273	0.0361546	204/1347/1351/3692/4722/4927/29789/7388/27089	9
GO:2000758	BP	GO:2000758	positive regulation of peptidyl-lysine acetylation	3/195	33/18670	0.00486095	0.0429915	0.0366354	29117/55011/10856	3
GO:0062012	BP	GO:0062012	regulation of small molecule metabolic process	11/195	429/18670	0.00556778	0.0486231	0.0414344	3692/4927/5687/5689/5695/5704/5705/10213/5710/9861/23198	11
GO:0000491	BP	GO:0000491	small nucleolar ribonucleoprotein complex assembly	2/195	11/18670	0.00561036	0.0486231	0.0414344	55011/10856	2
GO:0000727	BP	GO:0000727	double-strand break repair via break-induced replication	2/195	11/18670	0.00561036	0.0486231	0.0414344	4174/4176	2
GO:0045899	BP	GO:0045899	positive regulation of RNA polymerase II transcription preinitiation complex assembly	2/195	11/18670	0.00561036	0.0486231	0.0414344	5704/5705	2
GO:1905214	BP	GO:1905214	regulation of RNA binding	2/195	11/18670	0.00561036	0.0486231	0.0414344	8663/1981	2
GO:0030684	CC	GO:0030684	preribosome	12/201	76/19717	1.58804e-11	5.58989e-09	4.41307e-09	25879/10969/3692/117246/51388/79954/8602/10528/51602/88745/10885/54663	12
GO:0000502	CC	GO:0000502	proteasome complex	10/201	63/19717	7.74009e-10	1.06688e-07	8.42276e-08	3416/5687/5689/5695/5704/5705/10213/5710/9861/23198	10
GO:1905369	CC	GO:1905369	endopeptidase complex	10/201	64/19717	9.09275e-10	1.06688e-07	8.42276e-08	3416/5687/5689/5695/5704/5705/10213/5710/9861/23198	10
GO:1905368	CC	GO:1905368	peptidase complex	11/201	89/19717	1.71461e-09	1.50885e-07	1.1912e-07	10939/3416/5687/5689/5695/5704/5705/10213/5710/9861/23198	11
GO:0005838	CC	GO:0005838	proteasome regulatory particle	5/201	21/19717	1.86655e-06	0.000128548	0.000101485	5704/5705/10213/5710/9861	5
GO:0032040	CC	GO:0032040	small-subunit processome	6/201	38/19717	2.19115e-06	0.000128548	0.000101485	25879/79954/8602/10528/51602/10885	6
GO:0030687	CC	GO:0030687	preribosome, large subunit precursor	5/201	23/19717	3.03574e-06	0.000152654	0.000120517	10969/3692/117246/51388/54663	5
GO:0022624	CC	GO:0022624	proteasome accessory complex	5/201	24/19717	3.80296e-06	0.00016733	0.000132103	5704/5705/10213/5710/9861	5
GO:0005732	CC	GO:0005732	small nucleolar ribonucleoprotein complex	5/201	28/19717	8.50672e-06	0.000332707	0.000262664	1736/55651/9221/10528/51602	5
GO:0005852	CC	GO:0005852	eukaryotic translation initiation factor 3 complex	4/201	16/19717	1.73309e-05	0.000610047	0.000481616	10987/8663/27335/10480	4
GO:0071013	CC	GO:0071013	catalytic step 2 spliceosome	7/201	87/19717	3.02275e-05	0.000967279	0.000763641	9785/3178/27339/10594/9939/10992/10250	7
GO:0034399	CC	GO:0034399	nuclear periphery	8/201	131/19717	6.01496e-05	0.00176439	0.00139294	1460/10969/3692/11331/5687/10856/6732/10250	8
GO:0005743	CC	GO:0005743	mitochondrial inner membrane	15/201	473/19717	0.000108005	0.00292445	0.00230877	10939/54998/1347/1351/10989/3954/29088/23107/4722/11331/94081/92609/10131/7388/27089	15
GO:0072588	CC	GO:0072588	box H/ACA RNP complex	3/201	10/19717	0.000118809	0.0029872	0.00235832	1736/55651/9221	3
GO:0015030	CC	GO:0015030	Cajal body	6/201	77/19717	0.00013533	0.00317573	0.00250716	9879/1736/55651/9221/51602/9128	6
GO:0008540	CC	GO:0008540	proteasome regulatory particle, base subcomplex	3/201	12/19717	0.000214559	0.00397499	0.00313815	5704/5705/5710	3
GO:0042555	CC	GO:0042555	MCM complex	3/201	12/19717	0.000214559	0.00397499	0.00313815	4174/4176/79892	3
GO:0071006	CC	GO:0071006	U2-type catalytic step 1 spliceosome	3/201	12/19717	0.000214559	0.00397499	0.00313815	27339/10594/9939	3
GO:0071012	CC	GO:0071012	catalytic step 1 spliceosome	3/201	12/19717	0.000214559	0.00397499	0.00313815	27339/10594/9939	3
GO:0101002	CC	GO:0101002	ficolin-1-rich granule	7/201	124/19717	0.000283686	0.00475511	0.00375404	1460/55276/4860/5689/5695/10213/9861	7
GO:1904813	CC	GO:1904813	ficolin-1-rich granule lumen	7/201	124/19717	0.000283686	0.00475511	0.00375404	1460/55276/4860/5689/5695/10213/9861	7
GO:0098798	CC	GO:0098798	mitochondrial protein complex	10/201	259/19717	0.000338848	0.00542157	0.00428018	10939/10989/29088/23107/4722/25813/92609/100188893/7388/27089	10
GO:0001650	CC	GO:0001650	fibrillar center	7/201	132/19717	0.000414819	0.00634853	0.005012	1105/9879/1736/9221/10528/51602/7150	7
GO:0033290	CC	GO:0033290	eukaryotic 48S preinitiation complex	3/201	15/19717	0.000433841	0.006363	0.00502342	8663/27335/10480	3
GO:0005681	CC	GO:0005681	spliceosomal complex	8/201	185/19717	0.000636562	0.00864706	0.00682663	9785/3178/27339/9128/10594/9939/10992/10250	8
GO:0016282	CC	GO:0016282	eukaryotic 43S preinitiation complex	3/201	17/19717	0.000638703	0.00864706	0.00682663	8663/27335/10480	3
GO:0070993	CC	GO:0070993	translation preinitiation complex	3/201	18/19717	0.000760709	0.00991739	0.00782952	8663/27335/10480	3
GO:0016363	CC	GO:0016363	nuclear matrix	6/201	109/19717	0.000883242	0.0111036	0.00876601	1460/11331/5687/10856/6732/10250	6
GO:0005635	CC	GO:0005635	nuclear envelope	13/201	464/19717	0.00098915	0.0120062	0.00947861	23/8815/1434/9538/11124/3839/4927/10204/5905/1104/23223/23224/10885	13
GO:0005839	CC	GO:0005839	proteasome core complex	3/201	20/19717	0.00104692	0.0122839	0.00969779	5687/5689/5695	3
GO:0031968	CC	GO:0031968	organelle outer membrane	8/201	201/19717	0.00109039	0.0123812	0.00977467	2180/9927/80179/10204/11331/25813/23224/100188893	8
GO:0019867	CC	GO:0019867	outer membrane	8/201	203/19717	0.00116178	0.0127796	0.0100891	2180/9927/80179/10204/11331/25813/23224/100188893	8
GO:0101031	CC	GO:0101031	chaperone complex	3/201	22/19717	0.00139321	0.0148609	0.0117323	10576/7203/11140	3
GO:0034774	CC	GO:0034774	secretory granule lumen	10/201	321/19717	0.00174454	0.0180612	0.0142588	353/10576/1460/29789/55276/4860/5689/5695/10213/9861	10
GO:0060205	CC	GO:0060205	cytoplasmic vesicle lumen	10/201	325/19717	0.00191023	0.0192114	0.0151669	353/10576/1460/29789/55276/4860/5689/5695/10213/9861	10
GO:0031983	CC	GO:0031983	vesicle lumen	10/201	327/19717	0.00199771	0.0195332	0.0154209	353/10576/1460/29789/55276/4860/5689/5695/10213/9861	10
GO:0005684	CC	GO:0005684	U2-type spliceosomal complex	5/201	90/19717	0.00228414	0.0217302	0.0171554	27339/9128/10594/9939/10992	5
GO:0016607	CC	GO:0016607	nuclear speck	11/201	397/19717	0.0026117	0.0237919	0.018783	9879/11221/27339/9128/10594/23198/9939/10992/10250/92609/374395	11
GO:0098800	CC	GO:0098800	inner mitochondrial membrane protein complex	6/201	135/19717	0.00263603	0.0237919	0.018783	10939/10989/4722/92609/7388/27089	6
GO:0044665	CC	GO:0044665	MLL1/2 complex	3/201	29/19717	0.00313703	0.0269326	0.0212626	10856/54881/11091	3
GO:0071339	CC	GO:0071339	MLL1 complex	3/201	29/19717	0.00313703	0.0269326	0.0212626	10856/54881/11091	3
GO:0070469	CC	GO:0070469	respirasome	5/201	100/19717	0.00360629	0.0302241	0.0238612	1347/1351/4722/7388/27089	5
GO:0030686	CC	GO:0030686	90S preribosome	3/201	31/19717	0.00380186	0.0311222	0.0245702	8602/88745/10885	3
GO:0070069	CC	GO:0070069	cytochrome complex	3/201	34/19717	0.0049493	0.0393589	0.0310728	1351/7388/27089	3
GO:0005832	CC	GO:0005832	chaperonin-containing T-complex	2/201	11/19717	0.00535333	0.0393589	0.0310728	10576/7203	2
GO:0019774	CC	GO:0019774	proteasome core complex, beta-subunit complex	2/201	11/19717	0.00535333	0.0393589	0.0310728	5689/5695	2
GO:0032797	CC	GO:0032797	SMN complex	2/201	11/19717	0.00535333	0.0393589	0.0310728	50628/11171	2
GO:0000790	CC	GO:0000790	nuclear chromatin	10/201	376/19717	0.00536712	0.0393589	0.0310728	11177/1108/1660/79892/4678/1104/10856/6597/6749/10155	10
GO:0005844	CC	GO:0005844	polysome	4/201	72/19717	0.00628416	0.0451434	0.0356395	1660/1981/5687/6227	4
GO:0120114	CC	GO:0120114	Sm-like protein family complex	5/201	116/19717	0.00674531	0.047487	0.0374897	50628/9128/10594/10992/11171	5
GO:0098573	CC	GO:0098573	intrinsic component of mitochondrial membrane	4/201	74/19717	0.00691886	0.0477537	0.0377003	10939/10989/9927/94081	4
GO:0004386	MF	GO:0004386	helicase activity	16/195	163/17696	3.42617e-11	1.2437e-08	9.7736e-09	1105/9557/1108/1662/55661/9879/51202/54555/54606/9785/1660/3070/4174/4176/10856/6597	16
GO:0016887	MF	GO:0016887	ATPase activity	24/195	434/17696	8.48434e-11	1.53991e-08	1.21014e-08	23/1105/9557/1108/1662/55661/9879/51202/54555/54606/9785/1660/3070/3416/4174/4176/4292/80179/29789/5704/5705/9861/10856/6597	24
GO:0043021	MF	GO:0043021	ribonucleoprotein complex binding	14/195	133/17696	2.36787e-10	2.86512e-08	2.25156e-08	1460/1660/27335/3692/2107/3954/26046/23107/4528/9221/29789/10419/6731/92609	14
GO:0008135	MF	GO:0008135	translation factor activity, RNA binding	11/195	85/17696	2.29969e-09	2.08697e-07	1.64004e-07	23/10987/29904/8893/8663/27335/10480/1981/3692/2107/4528	11
GO:0090079	MF	GO:0090079	translation regulator activity, nucleic acid binding	11/195	109/17696	3.28743e-08	2.38668e-06	1.87557e-06	23/10987/29904/8893/8663/27335/10480/1981/3692/2107/4528	11
GO:0003743	MF	GO:0003743	translation initiation factor activity	8/195	51/17696	7.9929e-08	4.8357e-06	3.80013e-06	10987/8893/8663/27335/10480/1981/3692/4528	8
GO:0140098	MF	GO:0140098	catalytic activity, acting on RNA	18/195	386/17696	2.87617e-07	1.44138e-05	1.13271e-05	1662/55661/9879/51202/54555/54606/9785/1660/60528/10056/117246/56257/54888/5073/5431/11128/10594/127253	18
GO:0030515	MF	GO:0030515	snoRNA binding	6/195	26/17696	3.1766e-07	1.44138e-05	1.13271e-05	1736/55651/9221/8602/10528/51602	6
GO:0045182	MF	GO:0045182	translation regulator activity	11/195	141/17696	4.63957e-07	1.8713e-05	1.47056e-05	23/10987/29904/8893/8663/27335/10480/1981/3692/2107/4528	11
GO:0051082	MF	GO:0051082	unfolded protein binding	10/195	131/17696	1.90432e-06	6.9127e-05	5.43234e-05	10939/10576/7203/11140/9093/3337/4676/10726/10856/10131	10
GO:0003724	MF	GO:0003724	RNA helicase activity	8/195	78/17696	2.28326e-06	7.53477e-05	5.92119e-05	1662/55661/9879/51202/54555/54606/9785/1660	8
GO:0043022	MF	GO:0043022	ribosome binding	7/195	57/17696	2.93904e-06	8.89059e-05	6.98666e-05	27335/3692/2107/3954/23107/29789/6731	7
GO:0003678	MF	GO:0003678	DNA helicase activity	7/195	81/17696	3.09359e-05	0.000863825	0.000678836	1105/9557/1108/1660/4174/4176/10856	7
GO:0008094	MF	GO:0008094	DNA-dependent ATPase activity	8/195	113/17696	3.58883e-05	0.000930531	0.000731257	1105/9557/1108/1660/4174/4176/10856/6597	8
GO:0042393	MF	GO:0042393	histone binding	10/195	197/17696	6.78493e-05	0.00164195	0.00129033	29117/1105/83743/4678/55011/23198/1104/6597/6749/11091	10
GO:0003688	MF	GO:0003688	DNA replication origin binding	4/195	24/17696	0.00012782	0.00276679	0.00217428	1660/83743/4174/4176	4
GO:0140097	MF	GO:0140097	catalytic activity, acting on DNA	10/195	213/17696	0.000129574	0.00276679	0.00217428	1105/9557/1108/1660/1736/4174/4176/5425/10856/7150	10
GO:0140030	MF	GO:0140030	modification-dependent protein binding	8/195	144/17696	0.000197458	0.00398207	0.0031293	29117/1105/3416/10594/5710/23198/6597/11091	8
GO:0043023	MF	GO:0043023	ribosomal large subunit binding	3/195	13/17696	0.000347374	0.00663668	0.00521543	3692/26046/29789	3
GO:0031369	MF	GO:0031369	translation initiation factor binding	4/195	32/17696	0.000403778	0.00732857	0.00575915	8893/8663/10480/1981	4
GO:0070628	MF	GO:0070628	proteasome binding	3/195	17/17696	0.000799517	0.0138202	0.0108606	10213/23198/8975	3
GO:0008536	MF	GO:0008536	Ran GTPase binding	4/195	39/17696	0.000869687	0.0143498	0.0112768	1434/10204/5905/1104	4
GO:0070577	MF	GO:0070577	lysine-acetylated histone binding	3/195	19/17696	0.00112098	0.0169548	0.0133239	29117/23198/6597	3
GO:0140033	MF	GO:0140033	acetylation-dependent protein binding	3/195	19/17696	0.00112098	0.0169548	0.0133239	29117/23198/6597	3
GO:0017116	MF	GO:0017116	single-stranded DNA helicase activity	3/195	20/17696	0.00130815	0.0182638	0.0143526	1660/4174/4176	3
GO:0043138	MF	GO:0043138	3'-5' DNA helicase activity	3/195	20/17696	0.00130815	0.0182638	0.0143526	1660/4174/4176	3
GO:0004298	MF	GO:0004298	threonine-type endopeptidase activity	3/195	21/17696	0.00151386	0.0196262	0.0154232	5687/5689/5695	3
GO:0070003	MF	GO:0070003	threonine-type peptidase activity	3/195	21/17696	0.00151386	0.0196262	0.0154232	5687/5689/5695	3
GO:0003697	MF	GO:0003697	single-stranded DNA binding	6/195	113/17696	0.00157829	0.0197558	0.0155251	1660/3178/4174/4176/4292/7150	6
GO:0070034	MF	GO:0070034	telomerase RNA binding	3/195	22/17696	0.00173876	0.021039	0.0165335	1736/55651/5073	3
GO:0031072	MF	GO:0031072	heat shock protein binding	6/195	119/17696	0.00205334	0.024044	0.0188949	11140/9093/3337/11124/2288/10869	6
GO:0031491	MF	GO:0031491	nucleosome binding	5/195	85/17696	0.00248264	0.0281624	0.0221314	1108/4676/1104/6597/6749	5

## Sheet: magenta
	ONTOLOGY	ID	Description	GeneRatio	BgRatio	pvalue	p.adjust	qvalue	geneID	Count
GO:0007409	BP	GO:0007409	axonogenesis	19/96	468/18670	2.52411e-12	5.91904e-09	4.82238e-09	104/1605/2064/23767/2674/2737/2887/23303/4131/79006/4804/8828/5365/5802/5803/6285/7869/10512/6696	19
GO:0031345	BP	GO:0031345	negative regulation of cell projection organization	35370	188/18670	3.37401e-09	3.95603e-06	3.22307e-06	1522/22876/4804/5365/5621/5802/7869/10512/6696/10253/59341	11
GO:0010975	BP	GO:0010975	regulation of neuron projection development	15/96	499/18670	3.68876e-08	2.88338e-05	2.34916e-05	1522/22876/3655/23303/4131/4208/79006/4804/5365/5802/7869/10512/6696/55714/59341	15
GO:0048678	BP	GO:0048678	response to axon injury	35247	77/18670	1.36524e-07	8.00369e-05	6.52079e-05	1495/1605/23767/22876/4131/5802/6696	7
GO:0010001	BP	GO:0010001	glial cell differentiation	35339	218/18670	1.80194e-07	8.45111e-05	6.88532e-05	1605/2064/2065/2737/79006/5354/5803/6285/5270/6663	10
GO:0031103	BP	GO:0031103	axon regeneration	35217	51/18670	2.35802e-07	9.21592e-05	7.50842e-05	1495/1605/22876/4131/5802/6696	6
GO:0050768	BP	GO:0050768	negative regulation of neurogenesis	35370	295/18670	3.40992e-07	0.000114232	9.30677e-05	1495/1522/2737/22876/4804/5802/7869/10512/6663/6696/59341	11
GO:0050770	BP	GO:0050770	regulation of axonogenesis	35309	183/18670	4.27308e-07	0.000125255	0.000102048	23303/4131/79006/4804/5365/5802/7869/10512/6696	9
GO:0031102	BP	GO:0031102	neuron projection regeneration	35217	59/18670	5.70758e-07	0.000148714	0.000121161	1495/1605/22876/4131/5802/6696	6
GO:0051961	BP	GO:0051961	negative regulation of nervous system development	35370	316/18670	6.73616e-07	0.000157963	0.000128696	1495/1522/2737/22876/4804/5802/7869/10512/6663/6696/59341	11
GO:0022604	BP	GO:0022604	regulation of cell morphogenesis	13/96	484/18670	1.15673e-06	0.000246593	0.000200905	1605/23303/4131/79006/4804/5365/5802/5962/389/6285/7869/10512/6696	13
GO:0010977	BP	GO:0010977	negative regulation of neuron projection development	35278	155/18670	1.34562e-06	0.000252216	0.000205486	1522/22876/4804/5802/7869/10512/6696/59341	8
GO:0010721	BP	GO:0010721	negative regulation of cell development	35370	344/18670	1.54571e-06	0.000252216	0.000205486	1495/1522/2737/22876/4804/5802/7869/10512/6663/6696/59341	11
GO:0007411	BP	GO:0007411	axon guidance	35339	276/18670	1.56164e-06	0.000252216	0.000205486	1605/2064/23767/2674/2737/2887/8828/5365/7869/10512	10
GO:0097485	BP	GO:0097485	neuron projection guidance	35339	277/18670	1.61332e-06	0.000252216	0.000205486	1605/2064/23767/2674/2737/2887/8828/5365/7869/10512	10
GO:0045665	BP	GO:0045665	negative regulation of neuron differentiation	35309	225/18670	2.3878e-06	0.000335784	0.000273571	1522/2737/22876/4804/5802/7869/10512/6696/59341	9
GO:0042063	BP	GO:0042063	gliogenesis	35339	290/18670	2.43426e-06	0.000335784	0.000273571	1605/2064/2065/2737/79006/5354/5803/6285/5270/6663	10
GO:0021675	BP	GO:0021675	nerve development	35217	79/18670	3.24184e-06	0.00042234	0.00034409	104/1605/2065/2737/8828/5270	6
GO:0051402	BP	GO:0051402	neuron apoptotic process	35309	239/18670	3.9132e-06	0.000462731	0.000376998	104/1522/2065/2898/4208/10763/4804/5621/5803	9
GO:0008361	BP	GO:0008361	regulation of cell size	35278	179/18670	3.94654e-06	0.000462731	0.000376998	3783/4131/5802/5962/7869/10512/6696/59341	8
GO:0050769	BP	GO:0050769	positive regulation of neurogenesis	35400	474/18670	5.64861e-06	0.000630762	0.000513896	1605/2737/3655/4131/4208/79006/4804/5365/5803/5270/6663/55714	12
GO:2000177	BP	GO:2000177	regulation of neural precursor cell proliferation	35217	88/18670	6.08996e-06	0.000649134	0.000528865	1495/1522/2737/10763/5803/6663	6
GO:0016049	BP	GO:0016049	cell growth	35400	484/18670	6.97836e-06	0.00071149	0.000579667	22883/1410/2064/23767/1839/4131/8828/5802/7869/10512/5270/6696	12
GO:0048709	BP	GO:0048709	oligodendrocyte differentiation	35217	97/18670	1.06998e-05	0.00104546	0.000851757	1605/2064/2737/5354/5803/6663	6
GO:0007162	BP	GO:0007162	negative regulation of cell adhesion	35309	289/18670	1.79995e-05	0.00168835	0.00137554	972/2064/2065/2737/5365/5621/5962/5270/59341	9
GO:0010769	BP	GO:0010769	regulation of cell morphogenesis involved in differentiation	35309	301/18670	2.48061e-05	0.00223659	0.0018222	23303/4131/79006/4804/5365/5802/7869/10512/6696	9
GO:0040013	BP	GO:0040013	negative regulation of locomotion	35339	381/18670	2.64001e-05	0.00223659	0.0018222	11057/104/972/1495/1605/84978/4208/5365/7869/10512	10
GO:0050771	BP	GO:0050771	negative regulation of axonogenesis	35186	69/18670	2.80361e-05	0.00223659	0.0018222	4804/5802/7869/10512/6696	5
GO:0051271	BP	GO:0051271	negative regulation of cellular component movement	35339	384/18670	2.8222e-05	0.00223659	0.0018222	11057/104/972/1495/1605/84978/4208/5365/7869/10512	10
GO:0060560	BP	GO:0060560	developmental growth involved in morphogenesis	35278	235/18670	2.86131e-05	0.00223659	0.0018222	23767/4131/8828/5802/7869/10512/6696/10253	8
GO:0048681	BP	GO:0048681	negative regulation of axon regeneration	35125	13/18670	3.6298e-05	0.0027397	0.0022321	22876/5802/6696	3
GO:0051896	BP	GO:0051896	regulation of protein kinase B signaling	35278	244/18670	3.73861e-05	0.0027397	0.0022321	1605/2064/2065/1839/22876/23612/143686/10253	8
GO:0022408	BP	GO:0022408	negative regulation of cell-cell adhesion	35247	180/18670	3.98832e-05	0.00283413	0.00230903	972/2064/2737/5621/5962/5270/59341	7
GO:0050808	BP	GO:0050808	synapse organization	35339	408/18670	4.70993e-05	0.00322114	0.00262434	22883/1605/2064/23767/4131/4208/8828/5621/5802/85461	10
GO:0034329	BP	GO:0034329	cell junction assembly	35339	409/18670	4.80767e-05	0.00322114	0.00262434	28513/22883/1495/23767/3655/4131/4208/5802/389/59341	10
GO:0071526	BP	GO:0071526	semaphorin-plexin signaling pathway	35156	40/18670	5.20511e-05	0.00339055	0.00276236	8828/5365/7869/10512	4
GO:0001558	BP	GO:0001558	regulation of cell growth	35339	416/18670	5.54173e-05	0.00351226	0.00286152	22883/1410/2064/1839/4131/5802/7869/10512/5270/6696	10
GO:0070571	BP	GO:0070571	negative regulation of neuron projection regeneration	35125	15/18670	5.7317e-05	0.00353706	0.00288173	22876/5802/6696	3
GO:0042552	BP	GO:0042552	myelination	35217	132/18670	6.13686e-05	0.00368998	0.00300631	1605/2064/5354/5803/6285/6663	6
GO:0031641	BP	GO:0031641	regulation of myelination	35156	42/18670	6.32502e-05	0.00370804	0.00302103	1605/5803/6285/6663	4
GO:0007272	BP	GO:0007272	ensheathment of neurons	35217	134/18670	6.67286e-05	0.00372568	0.0030354	1605/2064/5354/5803/6285/6663	6
GO:0008366	BP	GO:0008366	axon ensheathment	35217	134/18670	6.67286e-05	0.00372568	0.0030354	1605/2064/5354/5803/6285/6663	6
GO:0031099	BP	GO:0031099	regeneration	35247	198/18670	7.28976e-05	0.00387059	0.00315346	1495/1605/2737/22876/4131/5802/6696	7
GO:0060541	BP	GO:0060541	respiratory system development	35247	198/18670	7.28976e-05	0.00387059	0.00315346	220/1522/1605/2737/8985/10253/64759	7
GO:0043491	BP	GO:0043491	protein kinase B signaling	35278	269/18670	7.42758e-05	0.00387059	0.00315346	1605/2064/2065/1839/22876/23612/143686/10253	8
GO:0070997	BP	GO:0070997	neuron death	35309	348/18670	7.63799e-05	0.00389372	0.0031723	104/1522/2065/2898/4208/10763/4804/5621/5803	9
GO:0031643	BP	GO:0031643	positive regulation of myelination	35125	17/18670	8.50233e-05	0.00424212	0.00345616	1605/6285/6663	3
GO:0050919	BP	GO:0050919	negative chemotaxis	35156	46/18670	9.07749e-05	0.00443473	0.00361308	23767/8828/7869/10512	4
GO:0060485	BP	GO:0060485	mesenchyme development	35278	279/18670	9.57467e-05	0.00458216	0.0037332	1605/2065/4208/8828/7869/10512/6663/25937	8
GO:0014033	BP	GO:0014033	neural crest cell differentiation	35186	90/18670	0.000100702	0.00472292	0.00384788	4208/8828/7869/10512/6663	5
GO:0043523	BP	GO:0043523	regulation of neuron apoptotic process	35247	210/18670	0.000105341	0.00484363	0.00394622	1522/2065/2898/4208/10763/5621/5803	7
GO:0061351	BP	GO:0061351	neural precursor cell proliferation	35217	150/18670	0.000124438	0.00557982	0.00454601	1495/1522/2737/10763/5803/6663	6
GO:0060425	BP	GO:0060425	lung morphogenesis	35156	50/18670	0.000126111	0.00557982	0.00454601	1522/1605/8985/10253	4
GO:0050807	BP	GO:0050807	regulation of synapse organization	35247	218/18670	0.000132872	0.0057701	0.00470104	22883/1605/23767/4208/8828/5621/5802	7
GO:0021545	BP	GO:0021545	cranial nerve development	35156	51/18670	0.000136308	0.00581166	0.00473489	104/2065/2737/8828	4
GO:0048762	BP	GO:0048762	mesenchymal cell differentiation	35247	220/18670	0.000140596	0.00588747	0.00479666	1605/4208/8828/7869/10512/6663/25937	7
GO:0010771	BP	GO:0010771	negative regulation of cell morphogenesis involved in differentiation	35186	97/18670	0.000143545	0.0059055	0.00481135	4804/5802/7869/10512/6696	5
GO:2000179	BP	GO:2000179	positive regulation of neural precursor cell proliferation	35156	52/18670	0.000147088	0.0059469	0.00484508	1522/2737/10763/6663	4
GO:0050803	BP	GO:0050803	regulation of synapse structure or activity	35247	227/18670	0.000170553	0.00677875	0.00552281	22883/1605/23767/4208/8828/5621/5802	7
GO:0002011	BP	GO:0002011	morphogenesis of an epithelial sheet	35156	55/18670	0.000183129	0.00715728	0.0058312	1605/23767/1839/389	4
GO:0048588	BP	GO:0048588	developmental cell growth	35247	234/18670	0.000205483	0.00789931	0.00643576	23767/4131/8828/5802/7869/10512/6696	7
GO:0001755	BP	GO:0001755	neural crest cell migration	35156	57/18670	0.000210441	0.00795942	0.00648473	8828/7869/10512/6663	4
GO:0022407	BP	GO:0022407	regulation of cell-cell adhesion	35309	402/18670	0.000226124	0.00841685	0.00685741	972/2064/2737/3655/5621/5962/5270/55714/59341	9
GO:1990138	BP	GO:1990138	neuron projection extension	35217	168/18670	0.000230608	0.00844963	0.00688411	23767/4131/8828/5802/7869/10512	6
GO:0006493	BP	GO:0006493	protein O-linked glycosylation	35186	109/18670	0.000247904	0.0089436	0.00728656	93010/8985/6484/10610/160335	5
GO:0061387	BP	GO:0061387	regulation of extent of cell growth	35186	110/18670	0.000258662	0.0090283	0.00735556	4131/5802/7869/10512/6696	5
GO:0007517	BP	GO:0007517	muscle organ development	35309	410/18670	0.000261539	0.0090283	0.00735556	104/1301/1410/2065/1839/9734/59269/4208/6285	9
GO:0030324	BP	GO:0030324	lung development	35217	172/18670	0.000261801	0.0090283	0.00735556	1522/1605/2737/8985/10253/64759	6
GO:0030323	BP	GO:0030323	respiratory tube development	35217	176/18670	0.000296223	0.0100673	0.00820204	1522/1605/2737/8985/10253/64759	6
GO:0030318	BP	GO:0030318	melanocyte differentiation	35125	26/18670	0.000314359	0.010531	0.00857987	2737/4208/6663	3
GO:1903034	BP	GO:1903034	regulation of response to wounding	35217	179/18670	0.000324296	0.0107109	0.00872641	199731/1839/22876/5802/5270/6696	6
GO:0061138	BP	GO:0061138	morphogenesis of a branching epithelium	35217	182/18670	0.000354415	0.0115431	0.00940443	1522/1605/2737/10512/6663/10253	6
GO:0001933	BP	GO:0001933	negative regulation of protein phosphorylation	35309	429/18670	0.00036445	0.0117073	0.00953825	104/199731/1605/22876/8850/5621/10253/7078/25937	9
GO:0048679	BP	GO:0048679	regulation of axon regeneration	35125	28/18670	0.000393152	0.0124002	0.0101027	22876/5802/6696	3
GO:0030308	BP	GO:0030308	negative regulation of cell growth	35217	186/18670	0.000397935	0.0124002	0.0101027	1410/5802/7869/10512/5270/6696	6
GO:0048675	BP	GO:0048675	axon extension	35186	121/18670	0.000401882	0.0124002	0.0101027	4131/8828/5802/7869/10512	5
GO:0048167	BP	GO:0048167	regulation of synaptic plasticity	35217	187/18670	0.000409442	0.0124694	0.0101591	2898/4131/4208/5621/6285/5270	6
GO:0021602	BP	GO:0021602	cranial nerve morphogenesis	35125	29/18670	0.000436886	0.0128117	0.010438	104/2737/8828	3
GO:0060441	BP	GO:0060441	epithelial tube branching involved in lung morphogenesis	35125	29/18670	0.000436886	0.0128117	0.010438	1522/1605/10253	3
GO:2000146	BP	GO:2000146	negative regulation of cell motility	35278	349/18670	0.000437074	0.0128117	0.010438	11057/104/972/1495/1605/84978/4208/5365	8
GO:0098742	BP	GO:0098742	cell-cell adhesion via plasma-membrane adhesion molecules	35247	273/18670	0.000520856	0.0150173	0.012235	28513/22883/23767/5097/5365/5802/55714	7
GO:0001763	BP	GO:0001763	morphogenesis of a branching structure	35217	196/18670	0.000525127	0.0150173	0.012235	1522/1605/2737/10512/6663/10253	6
GO:0003206	BP	GO:0003206	cardiac chamber morphogenesis	35186	129/18670	0.000538751	0.0152213	0.0124012	1301/9249/4208/8828/10512	5
GO:0014015	BP	GO:0014015	positive regulation of gliogenesis	35156	74/18670	0.000573471	0.015991	0.0130283	1605/5803/5270/6663	4
GO:0038128	BP	GO:0038128	ERBB2 signaling pathway	35125	32/18670	0.000586451	0.015991	0.0130283	2064/2065/1839	3
GO:0070570	BP	GO:0070570	regulation of neuron projection regeneration	35125	32/18670	0.000586451	0.015991	0.0130283	22876/5802/6696	3
GO:0007422	BP	GO:0007422	peripheral nervous system development	35156	75/18670	0.000603412	0.0162644	0.013251	1605/2064/2065/6663	4
GO:0032386	BP	GO:0032386	regulation of intracellular transport	35278	370/18670	0.00064186	0.0163819	0.0133467	1410/2064/2737/22876/4131/5621/5962/6721	8
GO:0032535	BP	GO:0032535	regulation of cellular component size	35278	370/18670	0.00064186	0.0163819	0.0133467	3783/4131/5802/5962/7869/10512/6696/59341	8
GO:0010955	BP	GO:0010955	negative regulation of protein processing	35125	33/18670	0.0006427	0.0163819	0.0133467	1522/5621/5270	3
GO:1902692	BP	GO:1902692	regulation of neuroblast proliferation	35125	33/18670	0.0006427	0.0163819	0.0133467	1495/2737/6663	3
GO:1903318	BP	GO:1903318	negative regulation of protein maturation	35125	33/18670	0.0006427	0.0163819	0.0133467	1522/5621/5270	3
GO:0042326	BP	GO:0042326	negative regulation of phosphorylation	35309	468/18670	0.000681818	0.0171921	0.0140068	104/199731/1605/22876/8850/5621/10253/7078/25937	9
GO:0003151	BP	GO:0003151	outflow tract morphogenesis	35156	79/18670	0.000734331	0.0183192	0.0149251	9249/4208/8828/10512	4
GO:0009612	BP	GO:0009612	response to mechanical stimulus	35217	210/18670	0.000753976	0.0186113	0.0151631	476/1301/1605/4131/5270/59341	6
GO:0014032	BP	GO:0014032	neural crest cell development	35156	81/18670	0.000806796	0.0197077	0.0160563	8828/7869/10512/6663	4
GO:0050931	BP	GO:0050931	pigment cell differentiation	35125	36/18670	0.000831739	0.0200785	0.0163584	2737/4208/6663	3
GO:0050890	BP	GO:0050890	cognition	35247	296/18670	0.000839103	0.0200785	0.0163584	4208/5621/5803/6285/57477/6484/85461	7
GO:1901879	BP	GO:1901879	regulation of protein depolymerization	35156	83/18670	0.000884171	0.0209371	0.017058	4131/10763/5962/59341	4
GO:0048846	BP	GO:0048846	axon extension involved in axon guidance	35125	37/18670	0.000901769	0.0209371	0.017058	8828/7869/10512	3
GO:1902284	BP	GO:1902284	neuron projection extension involved in neuron projection guidance	35125	37/18670	0.000901769	0.0209371	0.017058	8828/7869/10512	3
GO:0014031	BP	GO:0014031	mesenchymal cell development	35156	85/18670	0.000966635	0.0217121	0.0176894	8828/7869/10512/6663	4
GO:0048864	BP	GO:0048864	stem cell development	35156	85/18670	0.000966635	0.0217121	0.0176894	8828/7869/10512/6663	4
GO:0050772	BP	GO:0050772	positive regulation of axonogenesis	35156	85/18670	0.000966635	0.0217121	0.0176894	4131/79006/4804/5365	4
GO:0043524	BP	GO:0043524	negative regulation of neuron apoptotic process	35186	147/18670	0.000972184	0.0217121	0.0176894	2065/2898/4208/10763/5803	5
GO:0008360	BP	GO:0008360	regulation of cell shape	35186	150/18670	0.00106409	0.0235404	0.0191789	1605/5365/5962/389/6285	5
GO:0032353	BP	GO:0032353	negative regulation of hormone biosynthetic process	35096	10/18670	0.00114624	0.0248882	0.020277	476/27122	2
GO:0090030	BP	GO:0090030	regulation of steroid hormone biosynthetic process	35096	10/18670	0.00114624	0.0248882	0.020277	476/27122	2
GO:1901214	BP	GO:1901214	regulation of neuron death	35247	313/18670	0.00116058	0.0249684	0.0203423	1522/2065/2898/4208/10763/5621/5803	7
GO:0042475	BP	GO:0042475	odontogenesis of dentin-containing tooth	35156	90/18670	0.00119624	0.025272	0.0205896	1495/56975/2737/3655	4
GO:1903035	BP	GO:1903035	negative regulation of response to wounding	35156	90/18670	0.00119624	0.025272	0.0205896	22876/5802/5270/6696	4
GO:0042445	BP	GO:0042445	hormone metabolic process	35217	233/18670	0.00128931	0.026995	0.0219934	220/476/1522/9249/27122/6696	6
GO:0030517	BP	GO:0030517	negative regulation of axon extension	35125	42/18670	0.00130782	0.0271402	0.0221118	5802/7869/10512	3
GO:0021561	BP	GO:0021561	facial nerve development	35096	11/18670	0.00139627	0.027836	0.0226786	104/8828	2
GO:0021610	BP	GO:0021610	facial nerve morphogenesis	35096	11/18670	0.00139627	0.027836	0.0226786	104/8828	2
GO:0032351	BP	GO:0032351	negative regulation of hormone metabolic process	35096	11/18670	0.00139627	0.027836	0.0226786	476/27122	2
GO:0045060	BP	GO:0045060	negative thymic T cell selection	35096	11/18670	0.00139627	0.027836	0.0226786	972/2737	2
GO:0045687	BP	GO:0045687	positive regulation of glial cell differentiation	35125	43/18670	0.0014007	0.027836	0.0226786	1605/5803/5270	3
GO:0009100	BP	GO:0009100	glycoprotein metabolic process	35278	419/18670	0.00142738	0.0281277	0.0229163	93010/9469/1301/1839/8985/6484/10610/160335	8
GO:0038084	BP	GO:0038084	vascular endothelial growth factor signaling pathway	35125	44/18670	0.00149762	0.029266	0.0238437	199731/8828/10253	3
GO:0030516	BP	GO:0030516	regulation of axon extension	35156	96/18670	0.00151919	0.0294422	0.0239872	4131/5802/7869/10512	4
GO:0045581	BP	GO:0045581	negative regulation of T cell differentiation	35125	45/18670	0.00159865	0.0304784	0.0248314	972/2064/2737	3
GO:0048483	BP	GO:0048483	autonomic nervous system development	35125	45/18670	0.00159865	0.0304784	0.0248314	104/8828/6663	3
GO:0043473	BP	GO:0043473	pigmentation	35156	98/18670	0.00163911	0.0309977	0.0252546	2737/1130/4208/6663	4
GO:0043383	BP	GO:0043383	negative T cell selection	35096	12/18670	0.00166992	0.0313277	0.0255234	972/2737	2
GO:0007156	BP	GO:0007156	homophilic cell adhesion via plasma membrane adhesion molecules	35186	168/18670	0.0017571	0.0324441	0.026433	28513/22883/5097/5365/55714	5
GO:0050806	BP	GO:0050806	positive regulation of synaptic transmission	35186	168/18670	0.0017571	0.0324441	0.026433	22883/2898/5621/6285/5270	5
GO:0045926	BP	GO:0045926	negative regulation of growth	35217	249/18670	0.00180635	0.0329624	0.0268553	1410/5802/7869/10512/5270/6696	6
GO:0048066	BP	GO:0048066	developmental pigmentation	35125	47/18670	0.00181329	0.0329624	0.0268553	2737/4208/6663	3
GO:0050804	BP	GO:0050804	modulation of chemical synaptic transmission	35278	436/18670	0.00183252	0.0330559	0.0269314	22883/2898/4131/4208/5621/5802/6285/5270	8
GO:0099177	BP	GO:0099177	regulation of trans-synaptic signaling	35278	437/18670	0.00185893	0.0332762	0.0271109	22883/2898/4131/4208/5621/5802/6285/5270	8
GO:0003205	BP	GO:0003205	cardiac chamber development	35186	171/18670	0.00189871	0.0337309	0.0274813	1301/9249/4208/8828/10512	5
GO:0035272	BP	GO:0035272	exocrine system development	35125	48/18670	0.00192701	0.0339239	0.0276386	1605/10512/6663	3
GO:0070831	BP	GO:0070831	basement membrane assembly	35096	13/18670	0.00196694	0.0339239	0.0276386	1605/8985	2
GO:1902285	BP	GO:1902285	semaphorin-plexin signaling pathway involved in neuron projection guidance	35096	13/18670	0.00196694	0.0339239	0.0276386	8828/5365	2
GO:0007229	BP	GO:0007229	integrin-mediated signaling pathway	35156	103/18670	0.00196744	0.0339239	0.0276386	1495/3655/3696/5354	4
GO:0034260	BP	GO:0034260	negative regulation of GTPase activity	35125	49/18670	0.00204509	0.0350054	0.0285197	5365/5962/10253	3
GO:0050730	BP	GO:0050730	regulation of peptidyl-tyrosine phosphorylation	35217	256/18670	0.00207653	0.0352859	0.0287483	199731/972/2065/1839/22876/5621	6
GO:0009101	BP	GO:0009101	glycoprotein biosynthetic process	35247	348/18670	0.00212296	0.0358154	0.0291796	93010/9469/1839/8985/6484/10610/160335	7
GO:0051963	BP	GO:0051963	regulation of synapse assembly	35156	106/18670	0.00218488	0.0365968	0.0298162	22883/23767/4208/5802	4
GO:0007416	BP	GO:0007416	synapse assembly	35186	177/18670	0.00220677	0.0367013	0.0299014	22883/23767/4131/4208/5802	5
GO:0010755	BP	GO:0010755	regulation of plasminogen activation	35096	14/18670	0.00228709	0.0372168	0.0303214	1522/5270	2
GO:1900747	BP	GO:1900747	negative regulation of vascular endothelial growth factor signaling pathway	35096	14/18670	0.00228709	0.0372168	0.0303214	199731/10253	2
GO:0048641	BP	GO:0048641	regulation of skeletal muscle tissue development	35125	51/18670	0.00229453	0.0372168	0.0303214	9734/4208/6285	3
GO:0048736	BP	GO:0048736	appendage development	35186	179/18670	0.00231712	0.0372168	0.0303214	341640/2737/3655/8850/10512	5
GO:0060173	BP	GO:0060173	limb development	35186	179/18670	0.00231712	0.0372168	0.0303214	341640/2737/3655/8850/10512	5
GO:0021761	BP	GO:0021761	limbic system development	35156	109/18670	0.00241837	0.0383182	0.0312187	220/2737/8828/5802	4
GO:0051261	BP	GO:0051261	protein depolymerization	35156	109/18670	0.00241837	0.0383182	0.0312187	4131/10763/5962/59341	4
GO:1901185	BP	GO:1901185	negative regulation of ERBB signaling pathway	35125	53/18670	0.00256206	0.0401135	0.0326814	2064/1839/10253	3
GO:0034111	BP	GO:0034111	negative regulation of homotypic cell-cell adhesion	35096	15/18670	0.00263013	0.0401135	0.0326814	5962/5270	2
GO:0043584	BP	GO:0043584	nose development	35096	15/18670	0.00263013	0.0401135	0.0326814	220/2737	2
GO:0072160	BP	GO:0072160	nephron tubule epithelial cell differentiation	35096	15/18670	0.00263013	0.0401135	0.0326814	4208/25937	2
GO:1902548	BP	GO:1902548	negative regulation of cellular response to vascular endothelial growth factor stimulus	35096	15/18670	0.00263013	0.0401135	0.0326814	199731/10253	2
GO:0051346	BP	GO:0051346	negative regulation of hydrolase activity	35278	463/18670	0.00265792	0.0401135	0.0326814	1410/9734/4804/5365/5962/5270/10253/7078	8
GO:0050868	BP	GO:0050868	negative regulation of T cell activation	35156	112/18670	0.0026685	0.0401135	0.0326814	972/2064/2737/5621	4
GO:0045216	BP	GO:0045216	cell-cell junction organization	35186	185/18670	0.00267231	0.0401135	0.0326814	28513/1495/5962/389/59341	5
GO:0018108	BP	GO:0018108	peptidyl-tyrosine phosphorylation	35247	363/18670	0.00268771	0.0401135	0.0326814	199731/972/2064/2065/1839/22876/5621	7
GO:0061005	BP	GO:0061005	cell differentiation involved in kidney development	35125	54/18670	0.00270274	0.0401135	0.0326814	2737/4208/25937	3
GO:0043244	BP	GO:0043244	regulation of protein-containing complex disassembly	35156	113/18670	0.00275567	0.0403878	0.0329049	4131/10763/5962/59341	4
GO:0048640	BP	GO:0048640	negative regulation of developmental growth	35156	113/18670	0.00275567	0.0403878	0.0329049	5802/7869/10512/6696	4
GO:0018212	BP	GO:0018212	peptidyl-tyrosine modification	35247	366/18670	0.00281335	0.0409743	0.0333827	199731/972/2064/2065/1839/22876/5621	7
GO:0060349	BP	GO:0060349	bone morphogenesis	35156	114/18670	0.00284478	0.0409743	0.0333827	9249/2737/4208/59341	4
GO:0045620	BP	GO:0045620	negative regulation of lymphocyte differentiation	35125	55/18670	0.0028481	0.0409743	0.0333827	972/2064/2737	3
GO:0030198	BP	GO:0030198	extracellular matrix organization	35247	368/18670	0.00289959	0.0414606	0.033779	1301/1299/1605/3655/3696/8985/6696	7
GO:0043062	BP	GO:0043062	extracellular structure organization	35247	369/18670	0.00294347	0.0418329	0.0340823	1301/1299/1605/3655/3696/8985/6696	7
GO:0045666	BP	GO:0045666	positive regulation of neuron differentiation	35247	371/18670	0.00303275	0.0428421	0.0349045	3655/4131/4208/79006/4804/5365/55714	7
GO:0048839	BP	GO:0048839	inner ear development	35186	192/18670	0.00313483	0.0440117	0.0358573	220/1301/341640/2737/10253	5
GO:0043525	BP	GO:0043525	positive regulation of neuron apoptotic process	35125	57/18670	0.00315307	0.0440117	0.0358573	1522/2898/5621	3
GO:1901654	BP	GO:1901654	response to ketone	35186	193/18670	0.00320533	0.0444764	0.0362359	5244/11057/54331/6663/6696	5
GO:0010976	BP	GO:0010976	positive regulation of neuron projection development	35217	281/18670	0.00329663	0.0454741	0.0370488	3655/4131/79006/4804/5365/55714	6
GO:0021783	BP	GO:0021783	preganglionic parasympathetic fiber development	35096	17/18670	0.00338394	0.0464054	0.0378076	104/8828	2
GO:0072089	BP	GO:0072089	stem cell proliferation	35156	120/18670	0.00342118	0.0465967	0.0379634	1495/2737/10763/6663	4
GO:0021700	BP	GO:0021700	developmental maturation	35217	284/18670	0.00347274	0.0465967	0.0379634	11057/22883/1605/56975/4131/6663	6
GO:0001885	BP	GO:0001885	endothelial cell development	35125	59/18670	0.00347736	0.0465967	0.0379634	8985/5802/5962	3
GO:0033619	BP	GO:0033619	membrane protein proteolysis	35125	59/18670	0.00347736	0.0465967	0.0379634	1605/4804/7078	3
GO:0051604	BP	GO:0051604	protein maturation	35217	285/18670	0.00353298	0.0470729	0.0383514	1522/2737/8850/5621/5270/23555	6
GO:0050866	BP	GO:0050866	negative regulation of cell activation	35186	199/18670	0.00365258	0.0483915	0.0394257	972/2064/2737/5621/5270	5
GO:1901653	BP	GO:1901653	cellular response to peptide	35247	385/18670	0.00371726	0.0489717	0.0398984	2887/9734/8850/4131/4804/5621/143686	7
GO:0006704	BP	GO:0006704	glucocorticoid biosynthetic process	35096	18/18670	0.00379422	0.0495086	0.0403358	476/27122	2
GO:0007405	BP	GO:0007405	neuroblast proliferation	35125	61/18670	0.00382134	0.0495086	0.0403358	1495/2737/6663	3
GO:0016266	BP	GO:0016266	O-glycan processing	35125	61/18670	0.00382134	0.0495086	0.0403358	93010/6484/10610	3
GO:0014013	BP	GO:0014013	regulation of gliogenesis	35156	124/18670	0.00384676	0.049564	0.0403809	1605/5803/5270/6663	4
GO:0009925	CC	GO:0009925	basal plasma membrane	35916	34/19717	6.79228e-07	0.000109458	7.79551e-05	2064/2065/3655/57477/9962	5
GO:0062023	CC	GO:0062023	collagen-containing extracellular matrix	36130	406/19717	8.13817e-07	0.000109458	7.79551e-05	563/1301/1299/1522/1605/341640/3655/8985/5803/7869/5270/7078	12
GO:0045178	CC	GO:0045178	basal part of cell	35916	51/19717	5.36362e-06	0.000480938	0.000342519	2064/2065/3655/57477/9962	5
GO:0016324	CC	GO:0016324	apical plasma membrane	36039	318/19717	2.94929e-05	0.00198339	0.00141255	5244/476/2064/2065/3705/5962/57477/9962/59341	9
GO:0016323	CC	GO:0016323	basolateral plasma membrane	35977	217/19717	0.000105201	0.00478519	0.00340796	476/1605/2064/2065/3655/57477/9962	7
GO:0045177	CC	GO:0045177	apical part of cell	36039	384/19717	0.000125531	0.00478519	0.00340796	5244/476/2064/2065/3705/5962/57477/9962/59341	9
GO:0005788	CC	GO:0005788	endoplasmic reticulum lumen	36008	309/19717	0.000154129	0.00478519	0.00340796	1301/1299/1522/1605/56975/8985/6696/23555	8
GO:0005925	CC	GO:0005925	focal adhesion	36039	405/19717	0.000187022	0.00478519	0.00340796	5244/1495/1605/23767/3655/3696/5962/64759/59341	9
GO:0045211	CC	GO:0045211	postsynaptic membrane	36008	323/19717	0.000208417	0.00478519	0.00340796	22883/1605/23767/2898/8828/8572/5802/85461	8
GO:0030055	CC	GO:0030055	cell-substrate junction	36039	412/19717	0.000212406	0.00478519	0.00340796	5244/1495/1605/23767/3655/3696/5962/64759/59341	9
GO:0014069	CC	GO:0014069	postsynaptic density	36008	324/19717	0.00021283	0.00478519	0.00340796	476/22883/1410/2898/4131/5621/5802/85461	8
GO:0005911	CC	GO:0005911	cell-cell junction	36039	416/19717	0.000228157	0.00478519	0.00340796	5244/476/199731/1495/23767/84978/5097/57477/59341	9
GO:0032279	CC	GO:0032279	asymmetric synapse	36008	328/19717	0.000231255	0.00478519	0.00340796	476/22883/1410/2898/4131/5621/5802/85461	8
GO:0097060	CC	GO:0097060	synaptic membrane	36039	432/19717	0.000301224	0.0057878	0.00412201	22883/1410/1605/23767/2898/8828/8572/5802/85461	9
GO:0099572	CC	GO:0099572	postsynaptic specialization	36008	348/19717	0.000344127	0.00601101	0.00428098	476/22883/1410/2898/4131/5621/5802/85461	8
GO:0098984	CC	GO:0098984	neuron to neuron synapse	36008	350/19717	0.000357532	0.00601101	0.00428098	476/22883/1410/2898/4131/5621/5802/85461	8
GO:0005912	CC	GO:0005912	adherens junction	35886	76/19717	0.000559735	0.00885699	0.00630785	1495/84978/57477/59341	4
GO:0098858	CC	GO:0098858	actin-based cell projection	35947	208/19717	0.000602908	0.00901012	0.00641691	1605/3655/23303/5962/389/59341	6
GO:0019898	CC	GO:0019898	extrinsic component of membrane	35977	295/19717	0.000677111	0.00958646	0.00682738	28513/1495/2674/54331/5621/5270/6663	7
GO:0031252	CC	GO:0031252	cell leading edge	36008	403/19717	0.000900956	0.0121179	0.00863021	199731/1495/1605/8572/5962/6285/10253/59341	8
GO:0005604	CC	GO:0005604	basement membrane	35886	95/19717	0.00129257	0.0159713	0.0113746	1605/341640/3655/7078	4
GO:0002116	CC	GO:0002116	semaphorin receptor complex	35827	11/19717	0.0013062	0.0159713	0.0113746	8828/5365	2
GO:0030175	CC	GO:0030175	filopodium	35886	104/19717	0.00180453	0.0211051	0.0150308	1605/3655/5962/59341	4
GO:0099055	CC	GO:0099055	integral component of postsynaptic membrane	35886	117/19717	0.00277031	0.029891	0.0212881	22883/23767/8828/5802	4
GO:0030027	CC	GO:0030027	lamellipodium	35916	193/19717	0.00277798	0.029891	0.0212881	1495/1605/8572/5962/59341	5
GO:0150034	CC	GO:0150034	distal axon	35947	285/19717	0.00299968	0.0309436	0.0220377	1522/23767/2898/4131/85461/59341	6
GO:0030135	CC	GO:0030135	coated vesicle	35947	289/19717	0.00321255	0.0309436	0.0220377	5244/972/1522/1839/22876/6721	6
GO:0098936	CC	GO:0098936	intrinsic component of postsynaptic membrane	35886	122/19717	0.0032209	0.0309436	0.0220377	22883/23767/8828/5802	4
GO:0043025	CC	GO:0043025	neuronal cell body	36008	497/19717	0.00334208	0.0310007	0.0220783	1410/2898/22876/3783/4131/5802/6285/85461	8
GO:0009897	CC	GO:0009897	external side of plasma membrane	35977	393/19717	0.00346671	0.0310848	0.0221383	563/972/1605/2674/3655/5621/5270	7
GO:0045334	CC	GO:0045334	clathrin-coated endocytic vesicle	35855	63/19717	0.00381022	0.0330629	0.023547	972/1839/22876	3
GO:0043204	CC	GO:0043204	perikaryon	35886	134/19717	0.00450091	0.0378358	0.0269463	1410/2898/4131/5802	4
GO:0044304	CC	GO:0044304	main axon	35855	68/19717	0.0047234	0.0385029	0.0274214	1605/23303/4131	3
GO:0044291	CC	GO:0044291	cell-cell contact zone	35855	71/19717	0.00532943	0.0421652	0.0300296	476/199731/1495	3
GO:0032432	CC	GO:0032432	actin filament bundle	35855	75/19717	0.00620716	0.0477065	0.033976	1410/8572/57477	3
GO:0001540	MF	GO:0001540	amyloid-beta binding	35186	78/17696	6.53079e-05	0.0217475	0.0199361	972/22883/1410/4804/5621	5
GO:0050840	MF	GO:0050840	extracellular matrix binding	35156	57/17696	0.00025777	0.0307337	0.0281738	1301/1605/3655/6696	4
GO:0008017	MF	GO:0008017	microtubule binding	35247	246/17696	0.000383892	0.0307337	0.0281738	1410/85462/84056/23303/4131/5621/59341	7
GO:0045499	MF	GO:0045499	chemorepellent activity	35125	27/17696	0.000411747	0.0307337	0.0281738	23767/7869/10512	3
GO:0015631	MF	GO:0015631	tubulin binding	35278	336/17696	0.000483307	0.0307337	0.0281738	1410/1605/85462/84056/23303/4131/5621/59341	8
GO:0003779	MF	GO:0003779	actin binding	35309	431/17696	0.00055376	0.0307337	0.0281738	1495/1605/85462/4131/65108/8572/5962/57477/59341	9
GO:0019838	MF	GO:0019838	growth factor binding	35186	137/17696	0.000898816	0.0427579	0.0391965	2064/2065/3655/4804/8828	5

## Sheet: midnight blue
ONTOLOGY	ID	Description	GeneRatio	BgRatio	pvalue	p.adjust	qvalue	geneID	Count

## Sheet: pink
	ONTOLOGY	ID	Description	GeneRatio	BgRatio	pvalue	p.adjust	qvalue	geneID	Count
GO:0045333	BP	GO:0045333	cellular respiration	13/104	194/18670	5.88502e-11	8.81311e-08	7.55508e-08	158/1340/1537/22868/60493/3419/3420/4191/4704/4715/8802/9238/7384	13
GO:0022613	BP	GO:0022613	ribonucleoprotein complex biogenesis	18/104	468/18670	1.00664e-10	8.81311e-08	7.55508e-08	9790/23246/10153/9188/57647/8668/22868/25929/23560/3326/51081/4686/26155/5036/6628/9816/10813/27340	18
GO:0015980	BP	GO:0015980	energy derivation by oxidation of organic compounds	13/104	286/18670	6.87012e-09	4.00986e-06	3.43747e-06	158/1340/1537/22868/60493/3419/3420/4191/4704/4715/8802/9238/7384	13
GO:0042254	BP	GO:0042254	ribosome biogenesis	13/104	297/18670	1.07826e-08	4.72007e-06	4.0463e-06	9790/23246/10153/9188/57647/22868/23560/51081/26155/5036/9816/10813/27340	13
GO:1903405	BP	GO:1903405	protein localization to nuclear body	4/104	10/18670	1.85945e-07	4.65129e-05	3.98734e-05	10575/22948/908/10574	4
GO:1904851	BP	GO:1904851	positive regulation of establishment of protein localization to telomere	4/104	10/18670	1.85945e-07	4.65129e-05	3.98734e-05	10575/22948/908/10574	4
GO:1904867	BP	GO:1904867	protein localization to Cajal body	4/104	10/18670	1.85945e-07	4.65129e-05	3.98734e-05	10575/22948/908/10574	4
GO:0070203	BP	GO:0070203	regulation of establishment of protein localization to telomere	4/104	11/18670	2.90949e-07	6.36814e-05	5.45912e-05	10575/22948/908/10574	4
GO:0070202	BP	GO:0070202	regulation of establishment of protein localization to chromosome	4/104	12/18670	4.34554e-07	6.91731e-05	5.9299e-05	10575/22948/908/10574	4
GO:1904816	BP	GO:1904816	positive regulation of protein localization to chromosome, telomeric region	4/104	12/18670	4.34554e-07	6.91731e-05	5.9299e-05	10575/22948/908/10574	4
GO:1990173	BP	GO:1990173	protein localization to nucleoplasm	4/104	12/18670	4.34554e-07	6.91731e-05	5.9299e-05	10575/22948/908/10574	4
GO:0009060	BP	GO:0009060	aerobic respiration	7/104	88/18670	5.95139e-07	8.68407e-05	7.44446e-05	158/1340/3419/3420/4191/8802/7384	7
GO:0050821	BP	GO:0050821	protein stabilization	9/104	178/18670	6.71327e-07	9.04225e-05	7.75151e-05	10575/22948/908/10574/10211/23560/3326/5216/5245	9
GO:1904814	BP	GO:1904814	regulation of protein localization to chromosome, telomeric region	4/104	14/18670	8.71258e-07	0.000108969	9.34145e-05	10575/22948/908/10574	4
GO:1904874	BP	GO:1904874	positive regulation of telomerase RNA localization to Cajal body	4/104	15/18670	1.18299e-06	0.000138095	0.000118382	10575/22948/908/10574	4
GO:0071897	BP	GO:0071897	DNA biosynthetic process	9/104	196/18670	1.4993e-06	0.00016408	0.000140658	27063/10575/22948/908/10574/3326/5245/54107/7083	9
GO:0070200	BP	GO:0070200	establishment of protein localization to telomere	4/104	18/18670	2.61809e-06	0.000254682	0.000218327	10575/22948/908/10574	4
GO:1904872	BP	GO:1904872	regulation of telomerase RNA localization to Cajal body	4/104	18/18670	2.61809e-06	0.000254682	0.000218327	10575/22948/908/10574	4
GO:0090670	BP	GO:0090670	RNA localization to Cajal body	4/104	19/18670	3.30206e-06	0.000261572	0.000224234	10575/22948/908/10574	4
GO:0090671	BP	GO:0090671	telomerase RNA localization to Cajal body	4/104	19/18670	3.30206e-06	0.000261572	0.000224234	10575/22948/908/10574	4
GO:0090672	BP	GO:0090672	telomerase RNA localization	4/104	19/18670	3.30206e-06	0.000261572	0.000224234	10575/22948/908/10574	4
GO:0090685	BP	GO:0090685	RNA localization to nucleus	4/104	19/18670	3.30206e-06	0.000261572	0.000224234	10575/22948/908/10574	4
GO:0140053	BP	GO:0140053	mitochondrial gene expression	8/104	162/18670	3.43584e-06	0.000261572	0.000224234	22868/60493/85476/28998/63875/51081/9238/7284	8
GO:0031647	BP	GO:0031647	regulation of protein stability	10/104	284/18670	4.19818e-06	0.000306292	0.00026257	57805/10575/22948/908/10574/10211/23560/3326/5216/5245	10
GO:0006457	BP	GO:0006457	protein folding	9/104	227/18670	5.0028e-06	0.000350396	0.000300378	10575/22948/908/10574/80273/3326/10808/5202/10105	9
GO:0006403	BP	GO:0006403	RNA localization	9/104	230/18670	5.56509e-06	0.000374787	0.000321288	10575/22948/908/10574/9793/10211/4686/9972/348995	9
GO:0010833	BP	GO:0010833	telomere maintenance via telomere lengthening	6/104	82/18670	6.42056e-06	0.000416385	0.000356948	10575/22948/908/10574/3326/142	6
GO:0046034	BP	GO:0046034	ATP metabolic process	10/104	304/18670	7.64369e-06	0.000478003	0.000409771	1340/1537/4704/4715/9972/348995/142/10105/30968/7384	10
GO:0034605	BP	GO:0034605	cellular response to heat	7/104	137/18670	1.15403e-05	0.000696797	0.000597332	488/57805/1965/3326/10808/9972/348995	7
GO:0009150	BP	GO:0009150	purine ribonucleotide metabolic process	11/104	399/18670	1.39202e-05	0.000812474	0.000696497	158/471/80347/1537/3704/4830/9972/348995/142/30968/8802	11
GO:0070199	BP	GO:0070199	establishment of protein localization to chromosome	4/104	27/18670	1.44475e-05	0.000816052	0.000699564	10575/22948/908/10574	4
GO:0006119	BP	GO:0006119	oxidative phosphorylation	7/104	145/18670	1.67019e-05	0.000913908	0.000783452	1340/1537/4704/4715/10105/30968/7384	7
GO:0070198	BP	GO:0070198	protein localization to chromosome, telomeric region	4/104	29/18670	1.93856e-05	0.00100922	0.00086516	10575/22948/908/10574	4
GO:0009259	BP	GO:0009259	ribonucleotide metabolic process	11/104	414/18670	1.95965e-05	0.00100922	0.00086516	158/471/80347/1537/3704/4830/9972/348995/142/30968/8802	11
GO:0019693	BP	GO:0019693	ribose phosphate metabolic process	11/104	424/18670	2.44118e-05	0.00119085	0.00102086	158/471/80347/1537/3704/4830/9972/348995/142/30968/8802	11
GO:1904356	BP	GO:1904356	regulation of telomere maintenance via telomere lengthening	5/104	62/18670	2.44834e-05	0.00119085	0.00102086	10575/22948/908/10574/142	5
GO:0006364	BP	GO:0006364	rRNA processing	8/104	214/18670	2.62263e-05	0.00124114	0.00106398	9790/23246/9188/57647/23560/5036/10813/27340	8
GO:1901293	BP	GO:1901293	nucleoside phosphate biosynthetic process	9/104	282/18670	2.8272e-05	0.00130074	0.00111507	158/471/80347/1537/4830/142/30968/8802/7083	9
GO:0006163	BP	GO:0006163	purine nucleotide metabolic process	11/104	432/18670	2.89714e-05	0.00130074	0.00111507	158/471/80347/1537/3704/4830/9972/348995/142/30968/8802	11
GO:2000278	BP	GO:2000278	regulation of DNA biosynthetic process	6/104	108/18670	3.12208e-05	0.00136669	0.0011716	27063/10575/22948/908/10574/3326	6
GO:0009141	BP	GO:0009141	nucleoside triphosphate metabolic process	6/104	109/18670	3.28916e-05	0.00140471	0.0012042	1537/3704/4830/142/30968/8802	6
GO:0000723	BP	GO:0000723	telomere maintenance	7/104	162/18670	3.4126e-05	0.00142273	0.00121964	10575/22948/908/10574/3326/142/54107	7
GO:2000573	BP	GO:2000573	positive regulation of DNA biosynthetic process	5/104	67/18670	3.57438e-05	0.00142704	0.00122333	10575/22948/908/10574/3326	5
GO:0006099	BP	GO:0006099	tricarboxylic acid cycle	4/104	34/18670	3.70509e-05	0.00142704	0.00122333	3419/3420/4191/8802	4
GO:0032212	BP	GO:0032212	positive regulation of telomere maintenance via telomerase	4/104	34/18670	3.70509e-05	0.00142704	0.00122333	10575/22948/908/10574	4
GO:0016072	BP	GO:0016072	rRNA metabolic process	8/104	225/18670	3.74892e-05	0.00142704	0.00122333	9790/23246/9188/57647/23560/5036/10813/27340	8
GO:0022618	BP	GO:0022618	ribonucleoprotein complex assembly	8/104	229/18670	4.24777e-05	0.00158252	0.00135662	23246/8668/22868/25929/3326/51081/4686/6628	8
GO:0007004	BP	GO:0007004	telomere maintenance via telomerase	5/104	70/18670	4.42062e-05	0.0016126	0.00138241	10575/22948/908/10574/3326	5
GO:0009152	BP	GO:0009152	purine ribonucleotide biosynthetic process	7/104	172/18670	4.99853e-05	0.00178621	0.00153124	158/471/80347/1537/4830/142/30968	7
GO:1904358	BP	GO:1904358	positive regulation of telomere maintenance via telomere lengthening	4/104	37/18670	5.20923e-05	0.00180391	0.00154641	10575/22948/908/10574	4
GO:0071826	BP	GO:0071826	ribonucleoprotein complex subunit organization	8/104	236/18670	5.25411e-05	0.00180391	0.00154641	23246/8668/22868/25929/3326/51081/4686/6628	8
GO:0072521	BP	GO:0072521	purine-containing compound metabolic process	11/104	464/18670	5.53683e-05	0.00184083	0.00157806	158/471/80347/1537/3704/4830/9972/348995/142/30968/8802	11
GO:0032200	BP	GO:0032200	telomere organization	7/104	175/18670	5.57743e-05	0.00184083	0.00157806	10575/22948/908/10574/3326/142/54107	7
GO:1900182	BP	GO:1900182	positive regulation of protein localization to nucleus	5/104	74/18670	5.78096e-05	0.00184083	0.00157806	10575/22948/908/10574/142	5
GO:0009408	BP	GO:0009408	response to heat	7/104	176/18670	5.78217e-05	0.00184083	0.00157806	488/57805/1965/3326/10808/9972/348995	7
GO:0006353	BP	GO:0006353	DNA-templated transcription, termination	5/104	75/18670	6.16667e-05	0.00192819	0.00165295	10849/4686/5430/5437/6628	5
GO:0006278	BP	GO:0006278	RNA-dependent DNA biosynthetic process	5/104	77/18670	6.99745e-05	0.00211251	0.00181096	10575/22948/908/10574/3326	5
GO:0009205	BP	GO:0009205	purine ribonucleoside triphosphate metabolic process	5/104	77/18670	6.99745e-05	0.00211251	0.00181096	1537/3704/4830/142/30968	5
GO:1900034	BP	GO:1900034	regulation of cellular response to heat	5/104	79/18670	7.91195e-05	0.00231048	0.00198067	57805/3326/10808/9972/348995	5
GO:0009260	BP	GO:0009260	ribonucleotide biosynthetic process	7/104	185/18670	7.91713e-05	0.00231048	0.00198067	158/471/80347/1537/4830/142/30968	7
GO:0009142	BP	GO:0009142	nucleoside triphosphate biosynthetic process	5/104	80/18670	8.40235e-05	0.00241189	0.0020676	1537/4830/142/30968/8802	5
GO:0032204	BP	GO:0032204	regulation of telomere maintenance	5/104	81/18670	8.91581e-05	0.002518	0.00215856	10575/22948/908/10574/142	5
GO:0042177	BP	GO:0042177	negative regulation of protein catabolic process	6/104	132/18670	9.59247e-05	0.00261732	0.00224371	57805/3326/55353/5245/6341/7327	6
GO:0051054	BP	GO:0051054	positive regulation of DNA metabolic process	7/104	191/18670	9.66886e-05	0.00261732	0.00224371	29086/10575/22948/908/10574/3326/142	7
GO:0006164	BP	GO:0006164	purine nucleotide biosynthetic process	7/104	192/18670	9.98934e-05	0.00261732	0.00224371	158/471/80347/1537/4830/142/30968	7
GO:0046390	BP	GO:0046390	ribose phosphate biosynthetic process	7/104	192/18670	9.98934e-05	0.00261732	0.00224371	158/471/80347/1537/4830/142/30968	7
GO:0009199	BP	GO:0009199	ribonucleoside triphosphate metabolic process	5/104	83/18670	0.000100149	0.00261732	0.00224371	1537/3704/4830/142/30968	5
GO:0032543	BP	GO:0032543	mitochondrial translation	6/104	135/18670	0.000108588	0.00279613	0.002397	22868/85476/28998/63875/51081/7284	6
GO:0009144	BP	GO:0009144	purine nucleoside triphosphate metabolic process	5/104	85/18670	0.000112151	0.00284604	0.00243978	1537/3704/4830/142/30968	5
GO:1903363	BP	GO:1903363	negative regulation of cellular protein catabolic process	5/104	86/18670	0.000118552	0.00296548	0.00254217	57805/3326/55353/6341/7327	5
GO:0070125	BP	GO:0070125	mitochondrial translational elongation	5/104	88/18670	0.00013219	0.00326005	0.0027947	85476/28998/63875/51081/7284	5
GO:0072522	BP	GO:0072522	purine-containing compound biosynthetic process	7/104	205/18670	0.000150041	0.00363516	0.00311626	158/471/80347/1537/4830/142/30968	7
GO:0051052	BP	GO:0051052	regulation of DNA metabolic process	9/104	351/18670	0.000151551	0.00363516	0.00311626	27063/29086/10575/22948/908/10574/3326/3575/142	9
GO:0032206	BP	GO:0032206	positive regulation of telomere maintenance	4/104	51/18670	0.000185664	0.00439322	0.00376611	10575/22948/908/10574	4
GO:0042775	BP	GO:0042775	mitochondrial ATP synthesis coupled electron transport	5/104	97/18670	0.000209022	0.00487997	0.00418338	1340/1537/4704/4715/7384	5
GO:0042773	BP	GO:0042773	ATP synthesis coupled electron transport	5/104	98/18670	0.000219294	0.00505243	0.00433122	1340/1537/4704/4715/7384	5
GO:0032210	BP	GO:0032210	regulation of telomere maintenance via telomerase	4/104	54/18670	0.000231972	0.00527511	0.00452211	10575/22948/908/10574	4
GO:1901799	BP	GO:1901799	negative regulation of proteasomal protein catabolic process	4/104	57/18670	0.000286059	0.00642167	0.005505	57805/3326/6341/7327	4
GO:0034660	BP	GO:0034660	ncRNA metabolic process	10/104	475/18670	0.000318891	0.00706808	0.00605914	7965/9790/23246/9188/57647/2193/23560/5036/10813/27340	10
GO:0006851	BP	GO:0006851	mitochondrial calcium ion transmembrane transport	3/104	25/18670	0.000353248	0.00773171	0.00662804	5245/23203/30968	3
GO:0006354	BP	GO:0006354	DNA-templated transcription, elongation	5/104	112/18670	0.000407374	0.00880632	0.00754926	57805/10849/4686/5430/5437	5
GO:0009206	BP	GO:0009206	purine ribonucleoside triphosphate biosynthetic process	4/104	63/18670	0.00042048	0.00890836	0.00763673	1537/4830/142/30968	4
GO:0009266	BP	GO:0009266	response to temperature stimulus	7/104	243/18670	0.000422269	0.00890836	0.00763673	488/57805/1965/3326/10808/9972/348995	7
GO:0009145	BP	GO:0009145	purine nucleoside triphosphate biosynthetic process	4/104	64/18670	0.000446606	0.00930961	0.0079807	1537/4830/142/30968	4
GO:1900180	BP	GO:1900180	regulation of protein localization to nucleus	5/104	116/18670	0.00047857	0.00985854	0.00845128	10575/22948/908/10574/142	5
GO:0022904	BP	GO:0022904	respiratory electron transport chain	5/104	117/18670	0.000497747	0.0100308	0.00859893	1340/1537/4704/4715/7384	5
GO:0051099	BP	GO:0051099	positive regulation of binding	6/104	179/18670	0.000498388	0.0100308	0.00859893	1965/10211/3326/4686/4830/142	6
GO:0042274	BP	GO:0042274	ribosomal small subunit biogenesis	4/104	67/18670	0.00053192	0.010584	0.00907319	9790/57647/51081/27340	4
GO:0009201	BP	GO:0009201	ribonucleoside triphosphate biosynthetic process	4/104	69/18670	0.000594859	0.0117034	0.0100328	1537/4830/142/30968	4
GO:0022900	BP	GO:0022900	electron transport chain	6/104	186/18670	0.000610026	0.0118684	0.0101742	1340/1537/3420/4704/4715/7384	6
GO:0034504	BP	GO:0034504	protein localization to nucleus	7/104	262/18670	0.000660587	0.0126169	0.0108159	10575/22948/908/10574/23399/9972/142	7
GO:0042273	BP	GO:0042273	ribosomal large subunit biogenesis	4/104	71/18670	0.000662912	0.0126169	0.0108159	23246/22868/23560/26155	4
GO:1903051	BP	GO:1903051	negative regulation of proteolysis involved in cellular protein catabolic process	4/104	72/18670	0.000698927	0.0131594	0.0112809	57805/3326/6341/7327	4
GO:0006370	BP	GO:0006370	7-methylguanosine mRNA capping	3/104	33/18670	0.000811301	0.0151126	0.0129554	4686/5430/5437	3
GO:0009452	BP	GO:0009452	7-methylguanosine RNA capping	3/104	34/18670	0.000886229	0.0160685	0.0137748	4686/5430/5437	3
GO:0036260	BP	GO:0036260	RNA capping	3/104	34/18670	0.000886229	0.0160685	0.0137748	4686/5430/5437	3
GO:0006414	BP	GO:0006414	translational elongation	5/104	133/18670	0.000890147	0.0160685	0.0137748	85476/28998/63875/51081/7284	5
GO:0009165	BP	GO:0009165	nucleotide biosynthetic process	7/104	278/18670	0.000934953	0.0167051	0.0143206	158/471/80347/1537/4830/142/30968	7
GO:0000462	BP	GO:0000462	maturation of SSU-rRNA from tricistronic rRNA transcript (SSU-rRNA, 5.8S rRNA, LSU-rRNA)	3/104	35/18670	0.000965408	0.017075	0.0146377	9790/57647/27340	3
GO:0007339	BP	GO:0007339	binding of sperm to zona pellucida	3/104	37/18670	0.00113689	0.0197098	0.0168963	10575/22948/10574	3
GO:1901998	BP	GO:1901998	toxin transport	3/104	37/18670	0.00113689	0.0197098	0.0168963	10575/22948/10574	3
GO:0034502	BP	GO:0034502	protein localization to chromosome	4/104	83/18670	0.00119139	0.0204523	0.0175328	10575/22948/908/10574	4
GO:0006188	BP	GO:0006188	IMP biosynthetic process	2/104	10/18670	0.00134325	0.0228353	0.0195756	158/471	2
GO:0034470	BP	GO:0034470	ncRNA processing	8/104	384/18670	0.00137754	0.0231929	0.0198823	9790/23246/9188/57647/23560/5036/10813/27340	8
GO:0098760	BP	GO:0098760	response to interleukin-7	3/104	40/18670	0.00142823	0.0235928	0.020225	471/3575/10963	3
GO:0098761	BP	GO:0098761	cellular response to interleukin-7	3/104	40/18670	0.00142823	0.0235928	0.020225	471/3575/10963	3
GO:0000478	BP	GO:0000478	endonucleolytic cleavage involved in rRNA processing	2/104	11/18670	0.00163579	0.026521	0.0227353	23246/27340	2
GO:0000479	BP	GO:0000479	endonucleolytic cleavage of tricistronic rRNA transcript (SSU-rRNA, 5.8S rRNA, LSU-rRNA)	2/104	11/18670	0.00163579	0.026521	0.0227353	23246/27340	2
GO:0009124	BP	GO:0009124	nucleoside monophosphate biosynthetic process	3/104	44/18670	0.00188391	0.0300366	0.025749	158/471/7083	3
GO:1901216	BP	GO:1901216	positive regulation of neuron death	4/104	94/18670	0.00188694	0.0300366	0.025749	7965/1965/142/9040	4
GO:0032042	BP	GO:0032042	mitochondrial DNA metabolic process	2/104	12/18670	0.00195583	0.0308527	0.0264486	142/7156	2
GO:2001022	BP	GO:2001022	positive regulation of response to DNA damage stimulus	4/104	97/18670	0.00211685	0.0330946	0.0283705	27063/29086/57805/142	4
GO:0030490	BP	GO:0030490	maturation of SSU-rRNA	3/104	46/18670	0.00214198	0.0331913	0.0284534	9790/57647/27340	3
GO:1902600	BP	GO:1902600	proton transmembrane transport	5/104	163/18670	0.00218935	0.0336276	0.0288274	488/1340/1537/10105/30968	5
GO:1903829	BP	GO:1903829	positive regulation of cellular protein localization	7/104	324/18670	0.00224354	0.0341604	0.0292841	10575/22948/908/10574/3326/142/64328	7
GO:0034982	BP	GO:0034982	mitochondrial protein processing	2/104	13/18670	0.00230305	0.0341749	0.0292966	23203/30968	2
GO:0043248	BP	GO:0043248	proteasome assembly	2/104	13/18670	0.00230305	0.0341749	0.0292966	5717/5719	2
GO:0046040	BP	GO:0046040	IMP metabolic process	2/104	13/18670	0.00230305	0.0341749	0.0292966	158/471	2
GO:0000463	BP	GO:0000463	maturation of LSU-rRNA from tricistronic rRNA transcript (SSU-rRNA, 5.8S rRNA, LSU-rRNA)	2/104	14/18670	0.00267715	0.039064	0.0334878	23246/23560	2
GO:0072350	BP	GO:0072350	tricarboxylic acid metabolic process	2/104	14/18670	0.00267715	0.039064	0.0334878	3419/3420	2
GO:0034404	BP	GO:0034404	nucleobase-containing small molecule biosynthetic process	4/104	105/18670	0.0028232	0.0408547	0.0350229	3704/4830/7083/7374	4
GO:0098781	BP	GO:0098781	ncRNA transcription	4/104	107/18670	0.00302216	0.0431507	0.0369911	10849/4686/5430/5437	4
GO:0006754	BP	GO:0006754	ATP biosynthetic process	3/104	52/18670	0.00304407	0.0431507	0.0369911	1537/142/30968	3
GO:0006122	BP	GO:0006122	mitochondrial electron transport, ubiquinol to cytochrome c	2/104	15/18670	0.00307782	0.0431507	0.0369911	1537/7384	2
GO:0006913	BP	GO:0006913	nucleocytoplasmic transport	7/104	343/18670	0.00308043	0.0431507	0.0369911	11214/25929/4686/9972/348995/6628/64328	7
GO:0035036	BP	GO:0035036	sperm-egg recognition	3/104	53/18670	0.00321377	0.0442113	0.0379004	10575/22948/10574	3
GO:0006839	BP	GO:0006839	mitochondrial transport	6/104	258/18670	0.00322607	0.0442113	0.0379004	1537/80273/23203/10105/30968/26521	6
GO:0051169	BP	GO:0051169	nuclear transport	7/104	346/18670	0.0032319	0.0442113	0.0379004	11214/25929/4686/9972/348995/6628/64328	7
GO:0060964	BP	GO:0060964	regulation of gene silencing by miRNA	4/104	113/18670	0.00367619	0.0498993	0.0427764	9972/348995/5430/5437	4
GO:0005759	CC	GO:0005759	mitochondrial matrix	20/106	469/19717	6.63222e-13	1.86365e-10	1.54286e-10	57805/80347/22868/60493/85476/80273/3419/3420/4191/28998/63875/51081/4704/23203/10105/160760/8802/9238/7156/7284	20
GO:0005743	CC	GO:0005743	mitochondrial inner membrane	17/106	473/19717	5.94506e-10	8.35281e-08	6.91504e-08	1340/1537/80273/28998/63875/51081/4704/4715/5245/23203/10105/6341/8402/9673/30968/26521/7384	17
GO:0101031	CC	GO:0101031	chaperone complex	6/106	22/19717	1.45585e-09	1.36364e-07	1.12892e-07	10575/22948/908/10574/3326/10963	6
GO:0098798	CC	GO:0098798	mitochondrial protein complex	11/106	259/19717	1.50301e-07	1.05586e-05	8.74118e-06	1537/80273/28998/63875/51081/4704/4715/23203/10105/26521/7384	11
GO:0005832	CC	GO:0005832	chaperonin-containing T-complex	4/106	11/19717	2.52955e-07	1.42161e-05	1.17691e-05	10575/22948/908/10574	4
GO:0030686	CC	GO:0030686	90S preribosome	4/106	31/19717	2.22028e-05	0.00103983	0.000860844	9790/23246/26155/27340	4
GO:0030684	CC	GO:0030684	preribosome	5/106	76/19717	5.57187e-05	0.00223671	0.00185171	9790/23246/26155/10813/27340	5
GO:0098800	CC	GO:0098800	inner mitochondrial membrane protein complex	6/106	135/19717	8.9734e-05	0.00297275	0.00246105	1537/80273/4704/4715/10105/7384	6
GO:0098803	CC	GO:0098803	respiratory chain complex	5/106	85/19717	9.52127e-05	0.00297275	0.00246105	1340/1537/4704/4715/7384	5
GO:0031970	CC	GO:0031970	organelle envelope lumen	5/106	88/19717	0.000112275	0.00315492	0.00261186	27101/51142/1340/30968/26521	5
GO:0070469	CC	GO:0070469	respirasome	5/106	100/19717	0.000205048	0.00523804	0.00433642	1340/1537/4704/4715/7384	5
GO:0070069	CC	GO:0070069	cytochrome complex	3/106	34/19717	0.000800539	0.018746	0.0155192	1340/1537/7384	3
GO:0005758	CC	GO:0005758	mitochondrial intermembrane space	4/106	79/19717	0.000870001	0.0188054	0.0155684	51142/1340/30968/26521	4
GO:0008180	CC	GO:0008180	COP9 signalosome	3/106	36/19717	0.000947771	0.0190231	0.0157487	10211/3326/30968	3
GO:0005746	CC	GO:0005746	mitochondrial respirasome	4/106	88/19717	0.0013013	0.0243777	0.0201816	1537/4704/4715/7384	4
GO:0009295	CC	GO:0009295	nucleoid	3/106	43/19717	0.00159411	0.0263496	0.0218141	22868/60493/7284	3
GO:0042645	CC	GO:0042645	mitochondrial nucleoid	3/106	43/19717	0.00159411	0.0263496	0.0218141	22868/60493/7284	3
GO:0034709	CC	GO:0034709	methylosome	2/106	12/19717	0.00182435	0.0284801	0.0235778	3276/6628	2
GO:0005736	CC	GO:0005736	RNA polymerase I complex	2/106	13/19717	0.00214849	0.0317751	0.0263057	10849/5437	2
GO:0005750	CC	GO:0005750	mitochondrial respiratory chain complex III	2/106	14/19717	0.0024978	0.0334229	0.0276699	1537/7384	2
GO:0045275	CC	GO:0045275	respiratory chain complex III	2/106	14/19717	0.0024978	0.0334229	0.0276699	1537/7384	2
GO:0005665	CC	GO:0005665	RNA polymerase II, core complex	2/106	15/19717	0.00287199	0.0350882	0.0290485	5430/5437	2
GO:0033290	CC	GO:0033290	eukaryotic 48S preinitiation complex	2/106	15/19717	0.00287199	0.0350882	0.0290485	1965/8668	2
GO:1990204	CC	GO:1990204	oxidoreductase complex	4/106	114/19717	0.00334796	0.039199	0.0324517	1537/4704/4715/7384	4
GO:0005635	CC	GO:0005635	nuclear envelope	8/106	464/19717	0.00357671	0.0402023	0.0332823	27101/23399/23560/9972/348995/142/169714/64328	8
GO:0034719	CC	GO:0034719	SMN-Sm protein complex	2/106	18/19717	0.00414115	0.0430987	0.0356801	25929/6628	2
GO:0070993	CC	GO:0070993	translation preinitiation complex	2/106	18/19717	0.00414115	0.0430987	0.0356801	1965/8668	2
GO:0101002	CC	GO:0101002	ficolin-1-rich granule	4/106	124/19717	0.00451863	0.043784	0.0362474	3326/3608/5717/5719	4
GO:1904813	CC	GO:1904813	ficolin-1-rich granule lumen	4/106	124/19717	0.00451863	0.043784	0.0362474	3326/3608/5717/5719	4
GO:0051082	MF	GO:0051082	unfolded protein binding	8/105	131/17696	1.11097e-06	0.000314406	0.000268973	10575/22948/908/10574/80273/3326/5202/10105	8
GO:0043021	MF	GO:0043021	ribonucleoprotein complex binding	6/105	133/17696	0.000140906	0.0199382	0.017057	23246/1965/25929/4830/6628/7374	6

## Sheet: salmon
	ONTOLOGY	ID	Description	GeneRatio	BgRatio	pvalue	p.adjust	qvalue	geneID	Count
GO:0006099	BP	GO:0006099	tricarboxylic acid cycle	1958-05-01	34/18670	6.30049e-08	7.91342e-05	6.99687e-05	50/1738/4190/4967/6391	5
GO:0045333	BP	GO:0045333	cellular respiration	1958-08-01	194/18670	1.44565e-07	9.07866e-05	8.02715e-05	50/1738/4190/4714/4719/4967/11315/6391	8
GO:0015980	BP	GO:0015980	energy derivation by oxidation of organic compounds	1958-09-01	286/18670	2.26128e-07	9.46722e-05	8.3707e-05	50/1738/4190/4714/4719/4967/11315/5500/6391	9
GO:0009060	BP	GO:0009060	aerobic respiration	1958-05-01	88/18670	7.80656e-06	0.00245126	0.00216735	50/1738/4190/4967/6391	5
GO:0042775	BP	GO:0042775	mitochondrial ATP synthesis coupled electron transport	1958-05-01	97/18670	1.25718e-05	0.00276664	0.0024462	1738/4714/4719/11315/6391	5
GO:0042773	BP	GO:0042773	ATP synthesis coupled electron transport	1958-05-01	98/18670	1.32164e-05	0.00276664	0.0024462	1738/4714/4719/11315/6391	5
GO:0006120	BP	GO:0006120	mitochondrial electron transport, NADH to ubiquinone	1958-04-01	55/18670	2.5409e-05	0.00455911	0.00403106	1738/4714/4719/11315	4
GO:0022904	BP	GO:0022904	respiratory electron transport chain	1958-05-01	117/18670	3.11758e-05	0.0048946	0.0043277	1738/4714/4719/11315/6391	5
GO:0046034	BP	GO:0046034	ATP metabolic process	1958-07-01	304/18670	4.18166e-05	0.00583573	0.00515982	1738/4714/4719/4967/11315/5213/6391	7
GO:0006119	BP	GO:0006119	oxidative phosphorylation	1958-05-01	145/18670	8.67656e-05	0.0108978	0.00963555	1738/4714/4719/11315/6391	5
GO:0022900	BP	GO:0022900	electron transport chain	1958-05-01	186/18670	0.000277835	0.0317237	0.0280494	1738/4714/4719/11315/6391	5
GO:0009100	BP	GO:0009100	glycoprotein metabolic process	1958-07-01	419/18670	0.000305683	0.0319948	0.0282891	9917/2650/54928/10905/11315/23509/201595	7
GO:1990204	CC	GO:1990204	oxidoreductase complex	1956-05-01	114/19717	1.78612e-05	0.00291137	0.00223735	1738/4714/4719/4967/6391	5
GO:0005759	CC	GO:0005759	mitochondrial matrix	1956-07-01	469/19717	0.000349045	0.0232907	0.0178985	50/1738/4714/4719/4967/11315/10935	7
GO:0045240	CC	GO:0045240	dihydrolipoyl dehydrogenase complex	1956-02-01	11/19717	0.000428662	0.0232907	0.0178985	1738/4967	2
GO:0045239	CC	GO:0045239	tricarboxylic acid cycle enzyme complex	1956-02-01	14/19717	0.000705371	0.0287439	0.0220892	1738/4967	2

## Sheet: tango
	ONTOLOGY	ID	Description	GeneRatio	BgRatio	pvalue	p.adjust	qvalue	geneID	Count
GO:0008380	BP	GO:0008380	RNA splicing	13/60	469/18670	2.37003e-09	8.96415e-07	7.54048e-07	8896/79869/1653/1665/23028/5094/8241/7536/8175/6651/10147/8189/24144	13
GO:0000377	BP	GO:0000377	RNA splicing, via transesterification reactions with bulged adenosine as nucleophile	1960-12-01	379/18670	2.39666e-09	8.96415e-07	7.54048e-07	8896/79869/1653/1665/23028/5094/8241/7536/8175/6651/8189/24144	12
GO:0000398	BP	GO:0000398	mRNA splicing, via spliceosome	1960-12-01	379/18670	2.39666e-09	8.96415e-07	7.54048e-07	8896/79869/1653/1665/23028/5094/8241/7536/8175/6651/8189/24144	12
GO:0000375	BP	GO:0000375	RNA splicing, via transesterification reactions	1960-12-01	382/18670	2.61918e-09	8.96415e-07	7.54048e-07	8896/79869/1653/1665/23028/5094/8241/7536/8175/6651/8189/24144	12
GO:0071824	BP	GO:0071824	protein-DNA complex subunit organization	1960-08-01	288/18670	3.7139e-06	0.00101687	0.00085537	196528/10664/9330/9328/23126/5928/6598/6602	8
GO:0006337	BP	GO:0006337	nucleosome disassembly	1960-03-01	19/18670	2.94763e-05	0.00672552	0.00565739	196528/6598/6602	3
GO:0031498	BP	GO:0031498	chromatin disassembly	1960-03-01	21/18670	4.02729e-05	0.00689171	0.00579718	196528/6598/6602	3
GO:0032986	BP	GO:0032986	protein-DNA complex disassembly	1960-03-01	21/18670	4.02729e-05	0.00689171	0.00579718	196528/6598/6602	3
GO:0031060	BP	GO:0031060	regulation of histone methylation	1960-04-01	65/18670	5.6355e-05	0.00857222	0.0072108	10664/23028/64324/6598	4
GO:0031056	BP	GO:0031056	regulation of histone modification	1960-05-01	143/18670	9.56597e-05	0.0130958	0.011016	10664/23028/64324/25942/6598	5
GO:0071826	BP	GO:0071826	ribonucleoprotein complex subunit organization	1960-06-01	236/18670	0.000108355	0.0134852	0.0113436	79869/1653/7536/8175/24144/84231	6
GO:0009303	BP	GO:0009303	rRNA transcription	1960-03-01	33/18670	0.000160738	0.0183375	0.0154252	9330/9328/6598	3
GO:0006369	BP	GO:0006369	termination of RNA polymerase II transcription	1960-03-01	35/18670	0.000191942	0.0202129	0.0170028	79869/4150/8189	3
GO:0018205	BP	GO:0018205	peptidyl-lysine modification	1960-07-01	397/18670	0.000272854	0.0251994	0.0211973	10664/2033/23028/64324/25942/6598/10054	7
GO:0050434	BP	GO:0050434	positive regulation of viral transcription	1960-03-01	41/18670	0.000308365	0.0251994	0.0211973	2033/51497/6598	3
GO:0034728	BP	GO:0034728	nucleosome organization	1960-05-01	184/18670	0.000310065	0.0251994	0.0211973	196528/10664/5928/6598/6602	5
GO:1902275	BP	GO:1902275	regulation of chromatin organization	1960-05-01	185/18670	0.000317899	0.0251994	0.0211973	10664/23028/64324/25942/6598	5
GO:0031057	BP	GO:0031057	negative regulation of histone modification	1960-03-01	42/18670	0.000331328	0.0251994	0.0211973	23028/25942/6598	3
GO:0070897	BP	GO:0070897	transcription preinitiation complex assembly	1960-03-01	44/18670	0.000380499	0.0274159	0.0230618	9330/9328/6598	3
GO:0051573	BP	GO:0051573	negative regulation of histone H3-K9 methylation	1960-02-01	11/18670	0.000548281	0.0357427	0.0300662	23028/6598	2
GO:0099149	BP	GO:0099149	regulation of postsynaptic neurotransmitter receptor internalization	1960-02-01	11/18670	0.000548281	0.0357427	0.0300662	1948/23513	2
GO:2000677	BP	GO:2000677	regulation of transcription regulatory region DNA binding	1960-03-01	52/18670	0.000623448	0.0386835	0.0325399	2033/64324/25942	3
GO:0035065	BP	GO:0035065	regulation of histone acetylation	1960-03-01	53/18670	0.00065935	0.0386835	0.0325399	10664/25942/6598	3
GO:0051101	BP	GO:0051101	regulation of DNA binding	1960-04-01	124/18670	0.000678162	0.0386835	0.0325399	2033/23028/64324/25942	4
GO:0006384	BP	GO:0006384	transcription initiation from RNA polymerase III promoter	1960-02-01	13/18670	0.000774351	0.0407726	0.0342972	9330/9328	2
GO:1903025	BP	GO:1903025	regulation of RNA polymerase II regulatory region sequence-specific DNA binding	1960-02-01	13/18670	0.000774351	0.0407726	0.0342972	2033/64324	2
GO:0006333	BP	GO:0006333	chromatin assembly or disassembly	1960-05-01	228/18670	0.00082216	0.0409948	0.0344841	196528/10664/5928/6598/6602	5
GO:0022618	BP	GO:0022618	ribonucleoprotein complex assembly	1960-05-01	229/18670	0.000838462	0.0409948	0.0344841	79869/1653/7536/8175/84231	5
GO:2000756	BP	GO:2000756	regulation of peptidyl-lysine acetylation	1960-03-01	59/18670	0.000902574	0.0426077	0.0358409	10664/25942/6598	3
GO:0016571	BP	GO:0016571	histone methylation	1960-04-01	139/18670	0.00103868	0.0460548	0.0387405	10664/23028/64324/6598	4
GO:1905268	BP	GO:1905268	negative regulation of chromatin organization	1960-03-01	62/18670	0.00104288	0.0460548	0.0387405	23028/25942/6598	3
GO:0046782	BP	GO:0046782	regulation of viral transcription	1960-03-01	64/18670	0.00114365	0.0489269	0.0411564	2033/51497/6598	3
GO:0065004	BP	GO:0065004	protein-DNA complex assembly	1960-05-01	248/18670	0.00119644	0.0495441	0.0416757	9330/9328/23126/5928/6598	5
GO:0051098	BP	GO:0051098	regulation of binding	1960-06-01	373/18670	0.001232	0.0495441	0.0416757	2033/23028/64324/25942/8189/24144	6
GO:0043923	BP	GO:0043923	positive regulation by host of viral transcription	1960-02-01	17/18670	0.00133903	0.0495441	0.0416757	2033/6598	2
GO:0098884	BP	GO:0098884	postsynaptic neurotransmitter receptor internalization	1960-02-01	17/18670	0.00133903	0.0495441	0.0416757	1948/23513	2
GO:0140239	BP	GO:0140239	postsynaptic endocytosis	1960-02-01	17/18670	0.00133903	0.0495441	0.0416757	1948/23513	2
GO:0016607	CC	GO:0016607	nuclear speck	1961-08-01	397/19717	2.91789e-05	0.00461026	0.0033786	11273/8525/1665/10482/8241/8175/6651/24144	8
GO:0000790	CC	GO:0000790	nuclear chromatin	1961-07-01	376/19717	0.00015607	0.00900828	0.00660167	8896/23028/23126/5928/25942/6598/6602	7
GO:0005684	CC	GO:0005684	U2-type spliceosomal complex	1961-04-01	90/19717	0.000173646	0.00900828	0.00660167	8896/1665/8175/24144	4
GO:0005681	CC	GO:0005681	spliceosomal complex	1961-05-01	185/19717	0.000267807	0.00900828	0.00660167	8896/1665/7536/8175/24144	5
GO:0005667	CC	GO:0005667	transcription regulator complex	1961-07-01	415/19717	0.000285072	0.00900828	0.00660167	2033/9330/9328/23028/5928/25942/23013	7
GO:0071564	CC	GO:0071564	npBAF complex	1961-02-01	12/19717	0.000609117	0.0126125	0.00924298	6598/6602	2
GO:0090576	CC	GO:0090576	RNA polymerase III transcription regulator complex	1961-02-01	12/19717	0.000609117	0.0126125	0.00924298	9330/9328	2
GO:0016580	CC	GO:0016580	Sin3 complex	1961-02-01	13/19717	0.000718432	0.0126125	0.00924298	5928/25942	2
GO:0071014	CC	GO:0071014	post-mRNA release spliceosomal complex	1961-02-01	13/19717	0.000718432	0.0126125	0.00924298	1665/24144	2
GO:0071565	CC	GO:0071565	nBAF complex	1961-02-01	15/19717	0.000963274	0.0147776	0.0108297	6598/6602	2
GO:0070822	CC	GO:0070822	Sin3-type complex	1961-02-01	16/19717	0.00109869	0.0147776	0.0108297	5928/25942	2
GO:0010494	CC	GO:0010494	cytoplasmic stress granule	1961-03-01	66/19717	0.00112235	0.0147776	0.0108297	11273/1653/7073	3
GO:0016514	CC	GO:0016514	SWI/SNF complex	1961-02-01	19/19717	0.00155632	0.018448	0.0135195	6598/6602	2
GO:0070603	CC	GO:0070603	SWI/SNF superfamily-type complex	1961-03-01	76/19717	0.00168684	0.018448	0.0135195	5928/6598/6602	3
GO:0017053	CC	GO:0017053	transcription repressor complex	1961-03-01	77/19717	0.00175139	0.018448	0.0135195	5928/25942/23013	3
GO:1904949	CC	GO:1904949	ATPase complex	1961-03-01	80/19717	0.00195422	0.019298	0.0141424	5928/6598/6602	3
GO:0071013	CC	GO:0071013	catalytic step 2 spliceosome	1961-03-01	87/19717	0.00248281	0.0230755	0.0169108	8896/8175/24144	3
GO:0098687	CC	GO:0098687	chromosomal region	1961-05-01	347/19717	0.00435791	0.0382528	0.0280333	10664/23028/4999/25942/24144	5
GO:0035770	CC	GO:0035770	ribonucleoprotein granule	1961-04-01	223/19717	0.00502286	0.041769	0.0306102	11273/1653/8189/7073	4
GO:0061629	MF	GO:0061629	RNA polymerase II-specific DNA-binding transcription factor binding	1961-07-01	277/17696	4.52334e-05	0.00542679	0.0047164	81/8896/2033/23028/64324/25942/6598	7
GO:0031490	MF	GO:0031490	chromatin DNA binding	1961-05-01	119/17696	5.56594e-05	0.00542679	0.0047164	81/10664/2033/5928/6598	5
GO:0035257	MF	GO:0035257	nuclear hormone receptor binding	1961-05-01	152/17696	0.000176776	0.00964309	0.00838077	81/8896/2033/23028/64324	5
GO:0140297	MF	GO:0140297	DNA-binding transcription factor binding	1961-07-01	351/17696	0.000197807	0.00964309	0.00838077	81/8896/2033/23028/64324/25942/6598	7
GO:0051427	MF	GO:0051427	hormone receptor binding	1961-05-01	185/17696	0.000438123	0.015169	0.0131833	81/8896/2033/23028/64324	5
GO:0050681	MF	GO:0050681	androgen receptor binding	1961-03-01	44/17696	0.00046674	0.015169	0.0131833	2033/23028/64324	3
GO:0003713	MF	GO:0003713	transcription coactivator activity	1961-06-01	319/17696	0.000790057	0.0220087	0.0191277	81/8896/2033/23028/6598/6602	6
GO:0001085	MF	GO:0001085	RNA polymerase II transcription factor binding	1961-03-01	61/17696	0.00121667	0.0282909	0.0245875	2033/23028/23013	3
GO:0003714	MF	GO:0003714	transcription corepressor activity	1961-05-01	238/17696	0.00136001	0.0282909	0.0245875	10664/64324/7536/25942/23013	5
GO:0002039	MF	GO:0002039	p53 binding	1961-03-01	66/17696	0.00152816	0.0282909	0.0245875	2033/23028/6598	3
GO:0030374	MF	GO:0030374	nuclear receptor transcription coactivator activity	1961-03-01	67/17696	0.00159589	0.0282909	0.0245875	81/8896/23028	3
GO:0140223	MF	GO:0140223	general transcription initiation factor activity	1961-02-01	19/17696	0.00192465	0.0312756	0.0271815	9330/9328	2

## Sheet: turquoise
	ONTOLOGY	ID	Description	GeneRatio	BgRatio	pvalue	p.adjust	qvalue	geneID	Count
GO:0016569	BP	GO:0016569	covalent chromatin modification	34/387	474/18670	3.402e-10	8.23541e-07	7.32271e-07	171023/6314/10902/79577/1025/1387/9646/8450/1810/79813/10919/2005/26122/2332/55683/7994/5927/8242/4297/8932/9112/55274/55170/165918/6045/9810/29072/4089/64426/9913/6872/51616/9958/51322	34
GO:0016570	BP	GO:0016570	histone modification	33/387	454/18670	4.46364e-10	8.23541e-07	7.32271e-07	171023/6314/10902/79577/1025/1387/9646/8450/1810/79813/10919/2005/26122/2332/55683/7994/5927/8242/4297/9112/55274/55170/165918/6045/9810/29072/4089/64426/9913/6872/51616/9958/51322	33
GO:1903311	BP	GO:1903311	regulation of mRNA metabolic process	24/387	324/18670	8.03759e-08	9.88623e-05	8.79058e-05	207/79577/1025/9337/9646/1655/1859/2332/26058/3183/10236/10644/10605/5698/5716/9810/9667/10284/140890/6429/8683/3842/9589/91746	24
GO:0050684	BP	GO:0050684	regulation of mRNA processing	14/387	137/18670	1.00555e-06	0.00092762	0.000824816	79577/1025/9646/1655/1859/2332/9810/9667/10284/140890/6429/8683/9589/91746	14
GO:0050686	BP	GO:0050686	negative regulation of mRNA processing	7/387	28/18670	1.26643e-06	0.000934623	0.000831042	1025/9646/1859/9810/10284/6429/8683	7
GO:0010390	BP	GO:0010390	histone monoubiquitination	7/387	29/18670	1.63979e-06	0.00100847	0.000896709	79577/9646/8450/165918/6045/9810/51322	7
GO:2001020	BP	GO:2001020	regulation of response to DNA damage stimulus	17/387	214/18670	2.49626e-06	0.00105617	0.000939123	545/9774/1025/1655/1859/56776/2332/5514/151987/5716/754/165918/29072/23514/51616/22954/7336	17
GO:0033523	BP	GO:0033523	histone H2B ubiquitination	5/387	12/18670	2.62e-06	0.00105617	0.000939123	79577/1025/9646/9810/51322	5
GO:0015931	BP	GO:0015931	nucleobase-containing compound transport	18/387	241/18670	3.05218e-06	0.00105617	0.000939123	6311/22794/81608/2332/10644/53371/54439/8737/29072/29957/81034/6429/8683/6741/57187/9804/7175/91746	18
GO:0009896	BP	GO:0009896	positive regulation of catabolic process	25/387	425/18670	3.15407e-06	0.00105617	0.000939123	207/9532/9337/8450/9695/26263/2332/26058/2773/10236/5049/5716/5747/5770/754/9810/6642/6872/91304/28951/22954/201292/8078/51322/26137	25
GO:0051236	BP	GO:0051236	establishment of RNA localization	16/387	196/18670	3.46596e-06	0.00105617	0.000939123	545/6311/22794/81608/2332/10644/53371/54439/29072/6429/8683/6741/57187/9804/7175/91746	16
GO:0016574	BP	GO:0016574	histone ubiquitination	8/387	45/18670	3.49459e-06	0.00105617	0.000939123	79577/1025/9646/8450/165918/6045/9810/51322	8
GO:0043254	BP	GO:0043254	regulation of protein-containing complex assembly	25/387	429/18670	3.72094e-06	0.00105617	0.000939123	10152/10096/10142/10565/348110/545/274/55832/8450/28988/10059/1810/1859/5610/56776/2965/9113/8195/5830/5879/56681/57606/23514/7099/29766	25
GO:0006352	BP	GO:0006352	DNA-templated transcription, initiation	18/387	249/18670	4.82731e-06	0.00127234	0.00113133	9774/55832/1025/27297/1387/1810/2957/2962/2965/2969/9439/2908/54700/6872/51616/6925/8463/7343	18
GO:1903312	BP	GO:1903312	negative regulation of mRNA metabolic process	10/387	79/18670	5.26129e-06	0.00129428	0.00115084	1025/9646/1859/2332/3183/10605/9810/10284/6429/8683	10
GO:0006403	BP	GO:0006403	RNA localization	17/387	230/18670	6.59249e-06	0.00145177	0.00129088	545/6311/22794/81608/2332/10644/53371/54439/29072/6429/8683/6741/57187/9804/7175/91746/54680	17
GO:1903364	BP	GO:1903364	positive regulation of cellular protein catabolic process	13/387	140/18670	7.11294e-06	0.00145177	0.00129088	207/9532/9695/26263/2332/5716/5747/754/9810/6872/91304/28951/8078	13
GO:0031331	BP	GO:0031331	positive regulation of cellular catabolic process	22/387	362/18670	7.40634e-06	0.00145177	0.00129088	207/9532/9337/9695/26263/2332/26058/2773/10236/5049/5716/5747/5770/754/9810/6872/91304/28951/201292/8078/51322/26137	22
GO:1903052	BP	GO:1903052	positive regulation of proteolysis involved in cellular protein catabolic process	12/387	120/18670	7.47525e-06	0.00145177	0.00129088	207/9532/9695/26263/2332/5716/5747/9810/6872/91304/28951/8078	12
GO:0006513	BP	GO:0006513	protein monoubiquitination	9/387	66/18670	8.39607e-06	0.00154907	0.0013774	79577/9646/8450/23295/165918/6045/9810/51322/57599	9
GO:1901800	BP	GO:1901800	positive regulation of proteasomal protein catabolic process	11/387	104/18670	1.04677e-05	0.00178515	0.00158731	207/9532/9695/26263/2332/5716/9810/6872/91304/28951/8078	11
GO:0045732	BP	GO:0045732	positive regulation of protein catabolic process	16/387	214/18670	1.06432e-05	0.00178515	0.00158731	207/9532/8450/9695/26263/2332/5716/5747/754/9810/6642/6872/91304/28951/22954/8078	16
GO:0050657	BP	GO:0050657	nucleic acid transport	15/387	193/18670	1.2641e-05	0.00194355	0.00172815	6311/22794/81608/2332/10644/53371/54439/29072/6429/8683/6741/57187/9804/7175/91746	15
GO:0050658	BP	GO:0050658	RNA transport	15/387	193/18670	1.2641e-05	0.00194355	0.00172815	6311/22794/81608/2332/10644/53371/54439/29072/6429/8683/6741/57187/9804/7175/91746	15
GO:0042176	BP	GO:0042176	regulation of protein catabolic process	22/387	381/18670	1.64704e-05	0.00243104	0.00216162	207/51582/9532/8450/9695/26263/56776/2332/28996/9113/5716/5747/754/9810/6642/6872/91304/28951/22954/8078/9101/51322	22
GO:1901796	BP	GO:1901796	regulation of signal transduction by p53 class mediator	14/387	180/18670	2.43302e-05	0.00345301	0.00307033	207/545/1655/1859/79813/10919/28996/7994/55170/5716/754/54700/6872/51616	14
GO:0000380	BP	GO:0000380	alternative mRNA splicing, via spliceosome	9/387	76/18670	2.69337e-05	0.00368094	0.003273	1655/1859/2332/51319/10284/140890/6429/8683/9589	9
GO:0051169	BP	GO:0051169	nuclear transport	20/387	346/18670	3.92361e-05	0.00501367	0.00445803	207/26060/22794/26263/81608/3843/53371/5514/11168/754/54439/51319/29072/6429/8683/6741/57187/3842/7175/91746	20
GO:0006367	BP	GO:0006367	transcription initiation from RNA polymerase II promoter	14/387	188/18670	3.94029e-05	0.00501367	0.00445803	55832/1025/1387/1810/2957/2962/2965/2969/9439/2908/6872/51616/6925/8463	14
GO:1903050	BP	GO:1903050	regulation of proteolysis involved in cellular protein catabolic process	15/387	214/18670	4.24879e-05	0.00522601	0.00464683	207/9532/9695/26263/2332/28996/9113/5716/5747/9810/6872/91304/28951/8078/51322	15
GO:0070646	BP	GO:0070646	protein modification by small protein removal	18/387	299/18670	5.64893e-05	0.00657709	0.00584818	171023/6314/10920/54617/5698/5716/8737/4087/4089/57559/64426/51616/9804/7187/9958/8078/9101/57599	18
GO:0000381	BP	GO:0000381	regulation of alternative mRNA splicing, via spliceosome	8/387	65/18670	5.70371e-05	0.00657709	0.00584818	1655/1859/2332/10284/140890/6429/8683/9589	8
GO:0006368	BP	GO:0006368	transcription elongation from RNA polymerase II promoter	9/387	84/18670	6.01723e-05	0.00667424	0.00593456	905/79577/1025/9646/2962/2965/55193/165918/29072	9
GO:1903362	BP	GO:1903362	regulation of cellular protein catabolic process	16/387	247/18670	6.14971e-05	0.00667424	0.00593456	207/9532/9695/26263/2332/28996/9113/5716/5747/754/9810/6872/91304/28951/8078/51322	16
GO:0031503	BP	GO:0031503	protein-containing complex localization	17/387	281/18670	8.51467e-05	0.0089769	0.00798202	163/545/22794/2060/81608/53371/5108/4218/29072/6429/8683/6741/117178/57187/3842/7175/91746	17
GO:0016579	BP	GO:0016579	protein deubiquitination	17/387	283/18670	9.28483e-05	0.00951696	0.00846223	171023/6314/54617/5698/5716/8737/4087/4089/57559/64426/51616/9804/7187/9958/8078/9101/57599	17
GO:0031396	BP	GO:0031396	regulation of protein ubiquitination	14/387	204/18670	9.54721e-05	0.0095214	0.00846619	207/9532/1025/9646/23142/79139/10059/9112/5716/754/9810/6872/54765/57599	14
GO:0016573	BP	GO:0016573	histone acetylation	12/387	156/18670	0.000102259	0.00977842	0.00869472	10902/1387/1810/26122/55683/7994/4297/55274/4089/9913/6872/51616	12
GO:0006913	BP	GO:0006913	nucleocytoplasmic transport	19/387	343/18670	0.000107115	0.00977842	0.00869472	207/26060/22794/26263/81608/3843/53371/5514/754/54439/51319/29072/6429/8683/6741/57187/3842/7175/91746	19
GO:0042795	BP	GO:0042795	snRNA transcription by RNA polymerase II	8/387	71/18670	0.000107922	0.00977842	0.00869472	905/1025/2957/2962/79664/55174/79871/6667	8
GO:0006354	BP	GO:0006354	DNA-templated transcription, elongation	10/387	112/18670	0.000112856	0.00977842	0.00869472	905/79577/1025/9646/2962/2965/55193/165918/29072/7343	10
GO:0033119	BP	GO:0033119	negative regulation of RNA splicing	5/387	24/18670	0.000114519	0.00977842	0.00869472	1859/10284/6429/8683/7009	5
GO:0071824	BP	GO:0071824	protein-DNA complex subunit organization	17/387	288/18670	0.000114842	0.00977842	0.00869472	81611/55832/8450/1810/2965/54617/7994/4673/23595/55193/54700/29072/257218/6605/6872/6925/7343	17
GO:0006405	BP	GO:0006405	RNA export from nucleus	11/387	135/18670	0.0001186	0.00977842	0.00869472	22794/81608/53371/54439/29072/6429/8683/6741/57187/7175/91746	11
GO:0009301	BP	GO:0009301	snRNA transcription	8/387	72/18670	0.000119249	0.00977842	0.00869472	905/1025/2957/2962/79664/55174/79871/6667	8
GO:0008380	BP	GO:0008380	RNA splicing	23/387	469/18670	0.000131557	0.0105532	0.00938363	22985/22794/1655/1859/81608/2332/2962/3183/10236/51747/151987/11168/51319/10284/58506/23451/140890/6429/8683/57187/7009/9589/91746	23
GO:0018393	BP	GO:0018393	internal peptidyl-lysine acetylation	12/387	161/18670	0.00013803	0.0108368	0.00963581	10902/1387/1810/26122/55683/7994/4297/55274/4089/9913/6872/51616	12
GO:0072331	BP	GO:0072331	signal transduction by p53 class mediator	16/387	267/18670	0.000152647	0.0117347	0.0104342	207/545/9337/1655/1859/79813/10919/28996/7994/55170/5716/754/54700/51246/6872/51616	16
GO:0007492	BP	GO:0007492	endoderm development	8/387	76/18670	0.000174836	0.0131662	0.011707	657/2186/79577/9646/57669/29072/4087/4089	8
GO:0006475	BP	GO:0006475	internal protein amino acid acetylation	12/387	166/18670	0.000184021	0.0135808	0.0120757	10902/1387/1810/26122/55683/7994/4297/55274/4089/9913/6872/51616	12
GO:0032271	BP	GO:0032271	regulation of protein polymerization	14/387	218/18670	0.00019197	0.0138896	0.0123502	10152/10096/10142/10565/348110/274/28988/1859/56776/9113/8195/5879/57606/29766	14
GO:0031124	BP	GO:0031124	mRNA 3'-end processing	9/387	98/18670	0.000199498	0.0138896	0.0123503	22794/79577/1025/9646/81608/9810/6429/8683/57187	9
GO:0048024	BP	GO:0048024	regulation of mRNA splicing, via spliceosome	9/387	98/18670	0.000199498	0.0138896	0.0123503	1655/1859/2332/10284/140890/6429/8683/9589/91746	9
GO:0032239	BP	GO:0032239	regulation of nucleobase-containing compound transport	4/387	15/18670	0.000207004	0.0141453	0.0125776	54439/8737/29072/7175	4
GO:0018394	BP	GO:0018394	peptidyl-lysine acetylation	12/387	169/18670	0.000217453	0.0145891	0.0129723	10902/1387/1810/26122/55683/7994/4297/55274/4089/9913/6872/51616	12
GO:0071560	BP	GO:0071560	cellular response to transforming growth factor beta stimulus	15/387	249/18670	0.000230334	0.0151774	0.0134953	26060/23370/657/1387/1399/57669/28996/2908/5139/23089/5747/5796/4087/4089/9958	15
GO:0018205	BP	GO:0018205	peptidyl-lysine modification	20/387	397/18670	0.000252505	0.0163464	0.0145348	10902/1387/9646/1810/79813/10919/26122/55683/7994/4297/53371/55274/9063/55170/29072/4089/9913/6872/51616/7175	20
GO:0071559	BP	GO:0071559	response to transforming growth factor beta	15/387	255/18670	0.000297407	0.0189212	0.0168243	26060/23370/657/1387/1399/57669/28996/2908/5139/23089/5747/5796/4087/4089/9958	15
GO:0071426	BP	GO:0071426	ribonucleoprotein complex export from nucleus	10/387	127/18670	0.000317083	0.0192358	0.017104	22794/81608/53371/29072/6429/8683/6741/57187/7175/91746	10
GO:0032388	BP	GO:0032388	positive regulation of intracellular transport	14/387	229/18670	0.000318246	0.0192358	0.017104	22885/9847/1778/9695/3843/9270/5108/5534/54439/56681/8723/9777/7175/7532	14
GO:0051028	BP	GO:0051028	mRNA transport	11/387	152/18670	0.000335624	0.0192358	0.017104	22794/81608/2332/10644/53371/29072/6429/8683/57187/7175/91746	11
GO:0071166	BP	GO:0071166	ribonucleoprotein complex localization	10/387	128/18670	0.000337738	0.0192358	0.017104	22794/81608/53371/29072/6429/8683/6741/57187/7175/91746	10
GO:0034243	BP	GO:0034243	regulation of transcription elongation from RNA polymerase II promoter	5/387	30/18670	0.000346667	0.0192358	0.017104	79577/1025/9646/2962/165918	5
GO:0050690	BP	GO:0050690	regulation of defense response to virus by virus	5/387	30/18670	0.000346667	0.0192358	0.017104	8907/163/1175/5610/5879	5
GO:1903320	BP	GO:1903320	regulation of protein modification by small protein conjugation or removal	14/387	231/18670	0.000347571	0.0192358	0.017104	207/9532/1025/9646/23142/79139/10059/9112/5716/754/9810/6872/54765/57599	14
GO:0006473	BP	GO:0006473	protein acetylation	13/387	204/18670	0.000347604	0.0192358	0.017104	10902/1387/1810/26122/55683/7994/4297/55274/4089/9913/6872/51616/57551	13
GO:0072673	BP	GO:0072673	lamellipodium morphogenesis	4/387	17/18670	0.000349268	0.0192358	0.017104	348110/23603/6642/6643	4
GO:0098781	BP	GO:0098781	ncRNA transcription	9/387	107/18670	0.000386178	0.0209558	0.0186334	905/1025/2957/2962/79664/55174/79871/6667/10927	9
GO:0032786	BP	GO:0032786	positive regulation of DNA-templated transcription, elongation	5/387	31/18670	0.000406367	0.0217318	0.0193234	905/79577/1025/9646/2962	5
GO:0006275	BP	GO:0006275	regulation of DNA replication	9/387	108/18670	0.000413732	0.0218096	0.0193925	545/55704/10919/54617/4437/23244/5879/7126/253461	9
GO:1902903	BP	GO:1902903	regulation of supramolecular fiber organization	18/387	353/18670	0.000441128	0.0220279	0.0195866	10152/10096/10142/10565/348110/274/28988/1859/56776/9270/9113/55201/8195/5879/57606/4089/57551/29766	18
GO:0032968	BP	GO:0032968	positive regulation of transcription elongation from RNA polymerase II promoter	4/387	18/18670	0.000441751	0.0220279	0.0195866	79577/1025/9646/2962	4
GO:0048268	BP	GO:0048268	clathrin coat assembly	4/387	18/18670	0.000441751	0.0220279	0.0195866	163/1175/9685/2060	4
GO:0048339	BP	GO:0048339	paraxial mesoderm development	4/387	18/18670	0.000441751	0.0220279	0.0195866	657/57669/4087/8463	4
GO:0061136	BP	GO:0061136	regulation of proteasomal protein catabolic process	12/387	183/18670	0.000450349	0.0221572	0.0197016	207/9532/9695/26263/2332/5716/9810/6872/91304/28951/8078/51322	12
GO:0006406	BP	GO:0006406	mRNA export from nucleus	9/387	111/18670	0.000506267	0.024015	0.0213535	22794/81608/53371/29072/6429/8683/57187/7175/91746	9
GO:0071427	BP	GO:0071427	mRNA-containing ribonucleoprotein complex export from nucleus	9/387	111/18670	0.000506267	0.024015	0.0213535	22794/81608/53371/29072/6429/8683/57187/7175/91746	9
GO:0032970	BP	GO:0032970	regulation of actin filament-based process	19/387	388/18670	0.000507634	0.024015	0.0213535	10152/10096/10142/10565/348110/274/55704/28988/56776/9270/9113/8195/5144/5879/22836/4089/6717/57551/29766	19
GO:0043484	BP	GO:0043484	regulation of RNA splicing	10/387	135/18670	0.000516091	0.024106	0.0214344	1655/1859/2332/10284/140890/6429/8683/7009/9589/91746	10
GO:1901797	BP	GO:1901797	negative regulation of signal transduction by p53 class mediator	5/387	33/18670	0.000548666	0.0250762	0.0222971	1859/5716/754/54700/51616	5
GO:0048025	BP	GO:0048025	negative regulation of mRNA splicing, via spliceosome	4/387	19/18670	0.000550452	0.0250762	0.0222971	1859/10284/6429/8683	4
GO:0032784	BP	GO:0032784	regulation of DNA-templated transcription, elongation	6/387	50/18670	0.000561271	0.0252572	0.0224581	905/79577/1025/9646/2962/165918	6
GO:0031334	BP	GO:0031334	positive regulation of protein-containing complex assembly	14/387	244/18670	0.000600543	0.0266988	0.0237399	10152/10096/10142/348110/545/274/55832/8450/56776/2965/5879/57606/23514/7099	14
GO:0043516	BP	GO:0043516	regulation of DNA damage response, signal transduction by p53 class mediator	5/387	34/18670	0.000632439	0.0277821	0.0247032	545/1655/1859/5716/754	5
GO:0048872	BP	GO:0048872	homeostasis of number of cells	14/387	246/18670	0.000650765	0.0282508	0.0251199	22985/103/207/10000/171023/55619/26058/28996/54700/60682/6777/51522/29766/57599	14
GO:0043543	BP	GO:0043543	protein acylation	14/387	248/18670	0.000704503	0.0302281	0.0268781	10902/1387/1810/26122/55683/7994/4297/55274/4089/9913/6872/51616/57551/64429	14
GO:0009411	BP	GO:0009411	response to UV	10/387	141/18670	0.000725433	0.0307684	0.0273584	207/545/1387/8450/2332/54617/8491/5796/6872/22954	10
GO:0033157	BP	GO:0033157	regulation of intracellular protein transport	14/387	250/18670	0.000761953	0.0319501	0.0284092	22885/9847/9695/3843/9270/53371/5108/5534/5770/56681/29072/9777/7175/7532	14
GO:0000209	BP	GO:0000209	protein polyubiquitination	16/387	310/18670	0.000795089	0.0329649	0.0293116	25847/80204/26263/84085/26145/23295/5698/5716/165918/9810/257218/6872/7174/22954/54765/7336	16
GO:0051258	BP	GO:0051258	protein polymerization	15/387	283/18670	0.000878857	0.0360332	0.0320397	10152/10096/10142/10565/348110/274/28988/10059/1859/56776/9113/8195/5879/57606/29766	15
GO:2000142	BP	GO:2000142	regulation of DNA-templated transcription, initiation	5/387	37/18670	0.000941606	0.0373552	0.0332153	9774/55832/1810/54700/6872	5
GO:0033182	BP	GO:0033182	regulation of histone ubiquitination	3/387	10/18670	0.000951596	0.0373552	0.0332153	1025/9646/9810	3
GO:0071501	BP	GO:0071501	cellular response to sterol depletion	3/387	10/18670	0.000951596	0.0373552	0.0332153	83939/11160/51141	3
GO:0075522	BP	GO:0075522	IRES-dependent viral translational initiation	3/387	10/18670	0.000951596	0.0373552	0.0332153	8562/28985/6741	3
GO:2001243	BP	GO:2001243	negative regulation of intrinsic apoptotic signaling pathway	8/387	98/18670	0.00098395	0.0382016	0.0339679	207/5770/754/54700/51616/7009/22954/8725	8
GO:0000377	BP	GO:0000377	RNA splicing, via transesterification reactions with bulged adenosine as nucleophile	18/387	379/18670	0.00100422	0.0382016	0.0339679	22794/1655/1859/81608/2332/2962/3183/10236/51747/11168/51319/10284/23451/140890/6429/8683/9589/91746	18
GO:0000398	BP	GO:0000398	mRNA splicing, via spliceosome	18/387	379/18670	0.00100422	0.0382016	0.0339679	22794/1655/1859/81608/2332/2962/3183/10236/51747/11168/51319/10284/23451/140890/6429/8683/9589/91746	18
GO:0022618	BP	GO:0022618	ribonucleoprotein complex assembly	13/387	229/18670	0.00102759	0.0386918	0.0344037	103/545/79577/8562/23405/1983/51747/28985/11168/23451/8683/91746/54680	13
GO:0035329	BP	GO:0035329	hippo signaling	5/387	38/18670	0.00106606	0.0394542	0.0350817	51421/1856/9113/55233/8463	5
GO:2001234	BP	GO:2001234	negative regulation of apoptotic signaling pathway	13/387	230/18670	0.00106922	0.0394542	0.0350817	10449/207/2773/25994/5716/5770/754/8737/54700/51616/7009/22954/8725	13
GO:0000375	BP	GO:0000375	RNA splicing, via transesterification reactions	18/387	382/18670	0.0010977	0.0401042	0.0356596	22794/1655/1859/81608/2332/2962/3183/10236/51747/11168/51319/10284/23451/140890/6429/8683/9589/91746	18
GO:2000058	BP	GO:2000058	regulation of ubiquitin-dependent protein catabolic process	10/387	149/18670	0.00110887	0.040115	0.0356692	207/26263/28996/9113/5716/5747/6872/28951/8078/51322	10
GO:0060760	BP	GO:0060760	positive regulation of response to cytokine stimulus	6/387	57/18670	0.00113511	0.0405205	0.0360298	26065/54625/8737/7099/22954/54765	6
GO:0090316	BP	GO:0090316	positive regulation of intracellular protein transport	11/387	176/18670	0.00114204	0.0405205	0.0360298	22885/9847/9695/3843/9270/5108/5534/56681/9777/7175/7532	11
GO:0031123	BP	GO:0031123	RNA 3'-end processing	10/387	150/18670	0.00116668	0.0410006	0.0364567	22794/79577/1025/9646/81608/9810/6429/8683/6741/57187	10
GO:0030100	BP	GO:0030100	regulation of endocytosis	12/387	205/18670	0.00122139	0.0425183	0.0378061	22848/163/1175/26060/6311/274/10059/2332/57534/5770/5879/60682	12
GO:0006446	BP	GO:0006446	regulation of translational initiation	7/387	79/18670	0.00125364	0.043233	0.0384417	54505/5610/1983/9669/2332/10605/7175	7
GO:0001731	BP	GO:0001731	formation of translation preinitiation complex	3/387	11/18670	0.0012884	0.0440204	0.0391418	8562/1983/28985	3
GO:0071826	BP	GO:0071826	ribonucleoprotein complex subunit organization	13/387	236/18670	0.00134974	0.0456929	0.040629	103/545/79577/8562/23405/1983/51747/28985/11168/23451/8683/91746/54680	13
GO:0006417	BP	GO:0006417	regulation of translation	19/387	424/18670	0.00144899	0.0486069	0.04322	207/6311/22794/9337/54505/83939/5610/1983/9669/2332/26058/10236/10644/26065/51335/10605/27230/6726/7175	19
GO:0043966	BP	GO:0043966	histone H3 acetylation	6/387	60/18670	0.00148672	0.0492805	0.0438189	1810/7994/4297/4089/9913/51616	6
GO:0030041	BP	GO:0030041	actin filament polymerization	11/387	182/18670	0.00149578	0.0492805	0.0438189	10152/10096/10565/348110/274/28988/56776/9113/8195/5879/29766	11
GO:0016607	CC	GO:0016607	nuclear speck	29/397	397/19717	2.53433e-09	1.0999e-06	9.44371e-07	22985/9774/22794/9646/1859/10919/23360/3636/7994/51747/8930/2908/9063/25957/54439/51319/64766/10284/23451/8405/140890/6429/8683/6938/6929/57187/51322/9589/91746	29
GO:0000790	CC	GO:0000790	nuclear chromatin	25/397	376/19717	2.00745e-07	4.35617e-05	3.7402e-05	81611/171023/2186/10902/1025/1387/10919/2551/3183/54617/7994/8932/9112/55193/55274/6045/4087/4089/6605/6667/64426/6872/6938/6929/6925	25
GO:0030027	CC	GO:0030027	lamellipodium	15/397	193/19717	9.03782e-06	0.00102813	0.000882753	10152/22885/10096/348110/55704/23603/28988/55785/3636/9270/5586/5747/5879/6642/6643	15
GO:0005769	CC	GO:0005769	early endosome	21/397	350/19717	9.47588e-06	0.00102813	0.000882753	51107/26060/28988/79139/2060/23307/23295/93380/5770/51552/64145/219285/6642/399979/6643/8723/7099/9777/55654/29058/9101	21
GO:0031252	CC	GO:0031252	cell leading edge	22/397	403/19717	2.52913e-05	0.00219529	0.00188487	22848/10152/22885/10096/26060/348110/9847/55704/23603/28988/57669/55785/3636/9270/9107/5586/5747/5796/5879/6642/6643/117178	22
GO:1904949	CC	GO:1904949	ATPase complex	9/397	80/19717	3.26305e-05	0.00236027	0.00202653	81611/2186/10902/54617/9112/55193/55274/5981/6605	9
GO:0000123	CC	GO:0000123	histone acetyltransferase complex	9/397	85/19717	5.30353e-05	0.00328819	0.00282323	10902/1387/1810/26122/55683/7994/55274/9913/51616	9
GO:0031248	CC	GO:0031248	protein acetyltransferase complex	9/397	95/19717	0.000126867	0.00567073	0.00486888	10902/1387/1810/26122/55683/7994/55274/9913/51616	9
GO:1902493	CC	GO:1902493	acetyltransferase complex	9/397	95/19717	0.000126867	0.00567073	0.00486888	10902/1387/1810/26122/55683/7994/55274/9913/51616	9
GO:0090575	CC	GO:0090575	RNA polymerase II transcription regulator complex	12/397	166/19717	0.000141308	0.00567073	0.00486888	2957/2962/2965/28996/4087/4089/6872/51616/6938/6929/6925/8463	12
GO:0070603	CC	GO:0070603	SWI/SNF superfamily-type complex	8/397	76/19717	0.000143728	0.00567073	0.00486888	81611/2186/10902/54617/9112/55193/55274/6605	8
GO:0030131	CC	GO:0030131	clathrin adaptor complex	5/397	29/19717	0.00025726	0.00769914	0.00661046	8907/163/1175/10717/2060	5
GO:0044665	CC	GO:0044665	MLL1/2 complex	5/397	29/19717	0.00025726	0.00769914	0.00661046	4297/23269/27043/6045/6872	5
GO:0071339	CC	GO:0071339	MLL1 complex	5/397	29/19717	0.00025726	0.00769914	0.00661046	4297/23269/27043/6045/6872	5
GO:0016591	CC	GO:0016591	RNA polymerase II, holoenzyme	8/397	83/19717	0.000266099	0.00769914	0.00661046	79577/9646/2957/2962/2965/79871/6872/51616	8
GO:0030118	CC	GO:0030118	clathrin coat	6/397	46/19717	0.000304209	0.00800066	0.00686935	8907/163/1175/10717/2060/55707	6
GO:0055029	CC	GO:0055029	nuclear DNA-directed RNA polymerase complex	9/397	107/19717	0.00031339	0.00800066	0.00686935	79577/27297/9646/2957/2962/2965/79871/6872/51616	9
GO:0000428	CC	GO:0000428	DNA-directed RNA polymerase complex	9/397	108/19717	0.00033592	0.0080994	0.00695413	79577/27297/9646/2957/2962/2965/79871/6872/51616	9
GO:0010494	CC	GO:0010494	cytoplasmic stress granule	7/397	66/19717	0.000356634	0.00814627	0.00699438	6311/22794/2332/26058/26065/57532/6780	7
GO:0030880	CC	GO:0030880	RNA polymerase complex	9/397	112/19717	0.000439847	0.00920083	0.00789981	79577/27297/9646/2957/2962/2965/79871/6872/51616	9
GO:0030136	CC	GO:0030136	clathrin-coated vesicle	12/397	188/19717	0.000445201	0.00920083	0.00789981	22848/8907/163/1175/9685/28988/1856/2060/55707/51552/4218/51762	12
GO:0005905	CC	GO:0005905	clathrin-coated pit	7/397	69/19717	0.000469235	0.00925673	0.00794781	22848/163/1175/10059/29924/2060/55707	7
GO:0010008	CC	GO:0010008	endosome membrane	21/397	479/19717	0.000764894	0.0144332	0.0123923	163/1175/51107/26060/23603/2060/93380/51552/4218/51762/5879/64145/8737/6642/399979/6643/8723/55240/7099/9101/55275	21
GO:0061695	CC	GO:0061695	transferase complex, transferring phosphorus-containing groups	14/397	259/19717	0.000815843	0.0147532	0.012667	905/219771/79577/1025/27297/9646/2957/2962/2965/3480/5289/79871/6872/51616	14
GO:0035327	CC	GO:0035327	transcriptionally active chromatin	4/397	25/19717	0.00146477	0.0254284	0.0218327	9646/79664/27043/11168	4
GO:0035097	CC	GO:0035097	histone methyltransferase complex	7/397	86/19717	0.0017464	0.0287094	0.0246499	5927/8242/4297/23269/27043/6045/6872	7
GO:0005667	CC	GO:0005667	transcription regulator complex	18/397	415/19717	0.00200333	0.0287094	0.0246499	8804/10522/1810/2957/2962/2965/28996/9439/9112/4087/4089/6667/6872/51616/6938/6929/6925/8463	18
GO:0008287	CC	GO:0008287	protein serine/threonine phosphatase complex	5/397	45/19717	0.00203379	0.0287094	0.0246499	5514/5527/5529/5534/151987	5
GO:0030119	CC	GO:0030119	AP-type membrane coat adaptor complex	5/397	45/19717	0.00203379	0.0287094	0.0246499	8907/163/1175/10717/2060	5
GO:1903293	CC	GO:1903293	phosphatase complex	5/397	45/19717	0.00203379	0.0287094	0.0246499	5514/5527/5529/5534/151987	5
GO:0034708	CC	GO:0034708	methyltransferase complex	8/397	113/19717	0.00205067	0.0287094	0.0246499	5927/8242/4297/23269/27043/6045/6872/9589	8
GO:0030135	CC	GO:0030135	coated vesicle	14/397	289/19717	0.00229051	0.031065	0.0266723	22848/8907/163/1175/55704/9685/28988/1856/2060/55707/51552/4218/51762/56681	14
GO:0030125	CC	GO:0030125	clathrin vesicle coat	4/397	29/19717	0.00258136	0.0339488	0.0291484	163/1175/2060/55707	4
GO:0000118	CC	GO:0000118	histone deacetylase complex	6/397	70/19717	0.00284273	0.0362866	0.0311556	81611/10902/8932/9112/10284/64426	6
GO:0030122	CC	GO:0030122	AP-2 adaptor complex	3/397	15/19717	0.00307864	0.0363503	0.0312103	163/1175/2060	3
GO:0005802	CC	GO:0005802	trans-Golgi network	12/397	236/19717	0.00311673	0.0363503	0.0312103	8907/10717/10565/6311/84725/51552/27314/4218/5879/22836/29058/55275	12
GO:0030117	CC	GO:0030117	membrane coat	7/397	96/19717	0.00326639	0.0363503	0.0312103	8907/163/1175/10717/2060/55707/56681	7
GO:0048475	CC	GO:0048475	coated membrane	7/397	96/19717	0.00326639	0.0363503	0.0312103	8907/163/1175/10717/2060/55707/56681	7
GO:0031901	CC	GO:0031901	early endosome membrane	9/397	149/19717	0.0032665	0.0363503	0.0312103	26060/2060/93380/51552/64145/6642/399979/6643/8723	9
GO:0030128	CC	GO:0030128	clathrin coat of endocytic vesicle	3/397	16/19717	0.00373298	0.0405028	0.0347756	163/1175/2060	3
GO:0005681	CC	GO:0005681	spliceosomal complex	10/397	185/19717	0.0043873	0.0464412	0.0398743	103/22794/1655/3183/10236/51747/6009/23451/140890/51322	10
GO:0140297	MF	GO:0140297	DNA-binding transcription factor binding	23/389	351/17696	3.4245e-06	0.00182563	0.00155552	171023/1387/1655/2551/2957/28996/9113/23269/166968/8195/9112/9063/10463/4087/6605/6667/6717/6777/6872/6938/6929/6925/22954	23
GO:0070063	MF	GO:0070063	RNA polymerase binding	10/389	76/17696	6.15727e-06	0.00182563	0.00155552	274/905/79577/9646/5586/79871/54700/58506/8725/51322	10
GO:0016407	MF	GO:0016407	acetyltransferase activity	11/389	110/17696	3.05831e-05	0.00604526	0.00515084	10449/1387/26122/55683/7994/5049/55274/6605/9913/6872/51616	11
GO:0004402	MF	GO:0004402	histone acetyltransferase activity	8/389	64/17696	7.66302e-05	0.00819684	0.00698409	1387/26122/55683/7994/55274/9913/6872/51616	8
GO:0003713	MF	GO:0003713	transcription coactivator activity	19/389	319/17696	8.82866e-05	0.00819684	0.00698409	171023/1387/1810/2551/2957/2962/28996/7994/5927/9439/9112/9063/10463/6605/9913/6872/6929/22954/7543	19
GO:0061733	MF	GO:0061733	peptide-lysine-N-acetyltransferase activity	8/389	66/17696	9.5713e-05	0.00819684	0.00698409	1387/26122/55683/7994/55274/9913/6872/51616	8
GO:0005158	MF	GO:0005158	insulin receptor binding	5/389	22/17696	9.67587e-05	0.00819684	0.00698409	3480/5770/6642/6643/8723	5
GO:0061629	MF	GO:0061629	RNA polymerase II-specific DNA-binding transcription factor binding	17/389	277/17696	0.000144002	0.0103854	0.00884886	171023/1387/1655/2957/28996/9113/23269/166968/8195/9112/9063/10463/6605/6667/6777/6872/22954	17
GO:0008080	MF	GO:0008080	N-acetyltransferase activity	9/389	90/17696	0.000160604	0.0103854	0.00884886	1387/26122/55683/7994/55274/6605/9913/6872/51616	9
GO:0016410	MF	GO:0016410	N-acyltransferase activity	10/389	113/17696	0.000195054	0.0103854	0.00884886	253782/1387/26122/55683/7994/55274/6605/9913/6872/51616	10
GO:0003725	MF	GO:0003725	double-stranded RNA binding	8/389	75/17696	0.000236815	0.0103854	0.00884886	103/55601/23405/5610/2332/26065/6780/51663	8
GO:0034212	MF	GO:0034212	peptide N-acetyltransferase activity	8/389	75/17696	0.000236815	0.0103854	0.00884886	1387/26122/55683/7994/55274/9913/6872/51616	8
GO:0030276	MF	GO:0030276	clathrin binding	7/389	57/17696	0.000241133	0.0103854	0.00884886	163/1175/10717/274/9685/10059/60682	7
GO:0031625	MF	GO:0031625	ubiquitin protein ligase binding	17/389	290/17696	0.000248075	0.0103854	0.00884886	10152/9532/22794/152137/8450/79139/10059/11160/9063/8737/9810/257218/4087/8405/7009/7187/28951	17
GO:0019208	MF	GO:0019208	phosphatase regulator activity	9/389	96/17696	0.0002627	0.0103854	0.00884886	81611/5610/10818/2962/5514/5527/5529/151987/8725	9
GO:0140296	MF	GO:0140296	general transcription initiation factor binding	6/389	42/17696	0.000291611	0.0108078	0.00920875	55832/1810/2957/6872/6925/54680	6
GO:0043425	MF	GO:0043425	bHLH transcription factor binding	5/389	28/17696	0.000323995	0.0111792	0.00952516	1387/6667/6938/6929/6925	5
GO:0019211	MF	GO:0019211	phosphatase activator activity	4/389	16/17696	0.000339334	0.0111792	0.00952516	10818/2962/5527/5529	4
GO:0043175	MF	GO:0043175	RNA polymerase core enzyme binding	7/389	61/17696	0.000369084	0.0115193	0.00981498	79577/9646/79871/54700/58506/8725/51322	7
GO:0044389	MF	GO:0044389	ubiquitin-like protein ligase binding	17/389	308/17696	0.000496761	0.014729	0.0125497	10152/9532/22794/152137/8450/79139/10059/11160/9063/8737/9810/257218/4087/8405/7009/7187/28951	17
GO:0016747	MF	GO:0016747	transferase activity, transferring acyl groups other than amino-acyl groups	14/389	232/17696	0.000645611	0.0182308	0.0155335	10449/253782/1387/54675/26122/55683/7994/5049/55274/6605/9913/6872/51616/64429	14
GO:0140223	MF	GO:0140223	general transcription initiation factor activity	4/389	19/17696	0.000685916	0.0184886	0.0157531	2957/2962/54700/6872	4
GO:0003743	MF	GO:0003743	translation initiation factor activity	6/389	51/17696	0.000847977	0.0218631	0.0186283	8562/54505/83939/1983/9669/28985	6
GO:0070491	MF	GO:0070491	repressing transcription factor binding	7/389	71/17696	0.000932718	0.0222706	0.0189756	2957/166968/8195/9112/6667/6717/6929	7
GO:0001103	MF	GO:0001103	RNA polymerase II repressing transcription factor binding	5/389	35/17696	0.000943423	0.0222706	0.0189756	2957/166968/8195/9112/6667	5
GO:0001098	MF	GO:0001098	basal transcription machinery binding	7/389	72/17696	0.00101401	0.0222706	0.0189756	79577/9646/58506/6925/8725/51322/54680	7
GO:0001099	MF	GO:0001099	basal RNA polymerase II transcription machinery binding	7/389	72/17696	0.00101401	0.0222706	0.0189756	79577/9646/58506/6925/8725/51322/54680	7
GO:0045182	MF	GO:0045182	translation regulator activity	10/389	141/17696	0.00112888	0.023908	0.0203707	8562/54505/83939/5610/1983/9669/2332/10644/28985/10605	10
GO:0017025	MF	GO:0017025	TBP-class protein binding	4/389	22/17696	0.00122881	0.025127	0.0214093	55832/1810/2957/6872	4
GO:0042393	MF	GO:0042393	histone binding	12/389	197/17696	0.00142382	0.0281442	0.0239802	81611/2332/54617/7994/5927/4297/55274/55170/165918/10927/6872/9958	12
GO:0035197	MF	GO:0035197	siRNA binding	3/389	11/17696	0.00152518	0.0291753	0.0248587	23405/2332/8932	3
GO:0046332	MF	GO:0046332	SMAD binding	7/389	80/17696	0.00188304	0.0348927	0.0297302	657/1655/28996/4087/4089/6938/9958	7
GO:0004115	MF	GO:0004115	3',5'-cyclic-AMP phosphodiesterase activity	3/389	12/17696	0.00200059	0.0348927	0.0297302	5139/5144/5151	3
GO:1990825	MF	GO:1990825	sequence-specific mRNA binding	3/389	12/17696	0.00200059	0.0348927	0.0297302	2332/6429/6741	3
GO:0016746	MF	GO:0016746	transferase activity, transferring acyl groups	14/389	264/17696	0.00220695	0.0373921	0.0318598	10449/253782/1387/54675/26122/55683/7994/5049/55274/6605/9913/6872/51616/64429	14
GO:0016251	MF	GO:0016251	RNA polymerase II general transcription initiation factor activity	3/389	13/17696	0.00255863	0.0421463	0.0359106	2957/2962/6872	3
GO:0048156	MF	GO:0048156	tau protein binding	5/389	45/17696	0.00296786	0.047566	0.0405284	9532/274/1859/4087/57551	5

## Sheet: yellow
	ONTOLOGY	ID	Description	GeneRatio	BgRatio	pvalue	p.adjust	qvalue	geneID	Count
GO:0043312	BP	GO:0043312	neutrophil degranulation	20/192	485/18670	1.46354e-07	0.000166153	0.000147388	102/567/51719/961/54918/1075/23191/1650/23317/5611/8655/3074/8826/79888/84061/5663/6727/2040/6814/55754	20
GO:0002283	BP	GO:0002283	neutrophil activation involved in immune response	20/192	488/18670	1.61587e-07	0.000166153	0.000147388	102/567/51719/961/54918/1075/23191/1650/23317/5611/8655/3074/8826/79888/84061/5663/6727/2040/6814/55754	20
GO:0042119	BP	GO:0042119	neutrophil activation	20/192	498/18670	2.23507e-07	0.000166153	0.000147388	102/567/51719/961/54918/1075/23191/1650/23317/5611/8655/3074/8826/79888/84061/5663/6727/2040/6814/55754	20
GO:0002446	BP	GO:0002446	neutrophil mediated immunity	20/192	499/18670	2.30768e-07	0.000166153	0.000147388	102/567/51719/961/54918/1075/23191/1650/23317/5611/8655/3074/8826/79888/84061/5663/6727/2040/6814/55754	20
GO:0050435	BP	GO:0050435	amyloid-beta metabolic process	7/192	47/18670	4.84261e-07	0.000278934	0.000247432	102/351/23621/8678/5663/5664/10972	7
GO:1901653	BP	GO:1901653	cellular response to peptide	16/192	385/18670	2.47971e-06	0.00119026	0.00105584	112/351/523/528/51606/23621/1385/23191/2885/64710/5286/5447/5573/5663/5786/6774	16
GO:0010799	BP	GO:0010799	regulation of peptidyl-threonine phosphorylation	6/192	47/18670	8.2719e-06	0.0034033	0.00301893	351/51719/801/57214/9294/161742	6
GO:0010800	BP	GO:0010800	positive regulation of peptidyl-threonine phosphorylation	5/192	29/18670	1.06092e-05	0.00381932	0.00338797	351/51719/801/57214/9294	5
GO:0090316	BP	GO:0090316	positive regulation of intracellular protein transport	10/192	176/18670	1.44872e-05	0.0046359	0.00411233	288/57214/3799/57506/23255/5663/8934/51128/2040/55754	10
GO:0071375	BP	GO:0071375	cellular response to peptide hormone stimulus	13/192	321/18670	2.926e-05	0.00842688	0.00747516	112/523/528/51606/1385/23191/2885/64710/5286/5447/5573/5786/6774	13
GO:0000041	BP	GO:0000041	transition metal ion transport	8/192	124/18670	4.30323e-05	0.0097714	0.00866783	523/528/51606/567/9843/64924/57181/25800	8
GO:0043434	BP	GO:0043434	response to peptide hormone	15/192	436/18670	4.72485e-05	0.0097714	0.00866783	112/523/528/51606/1385/23191/2885/8826/64710/5286/5447/5573/5786/6774/6814	15
GO:0018107	BP	GO:0018107	peptidyl-threonine phosphorylation	8/192	126/18670	4.82422e-05	0.0097714	0.00866783	351/51719/801/57214/8445/9294/161742/29110	8
GO:0060337	BP	GO:0060337	type I interferon signaling pathway	7/192	95/18670	5.61573e-05	0.0097714	0.00866783	10581/3454/10379/57506/6041/25939/29110	7
GO:0071357	BP	GO:0071357	cellular response to type I interferon	7/192	95/18670	5.61573e-05	0.0097714	0.00866783	10581/3454/10379/57506/6041/25939/29110	7
GO:0016236	BP	GO:0016236	macroautophagy	12/192	295/18670	5.70748e-05	0.0097714	0.00866783	55102/523/528/51606/8678/8655/9637/5663/23673/29110/54832/23001	12
GO:0033157	BP	GO:0033157	regulation of intracellular protein transport	11/192	250/18670	5.79102e-05	0.0097714	0.00866783	288/57214/3799/57506/23255/4924/5663/8934/51128/2040/55754	11
GO:0006509	BP	GO:0006509	membrane protein ectodomain proteolysis	5/192	42/18670	6.81937e-05	0.0097714	0.00866783	102/23621/5663/5664/152503	5
GO:0055076	BP	GO:0055076	transition metal ion homeostasis	8/192	133/18670	7.08011e-05	0.0097714	0.00866783	351/523/567/9843/80762/64924/57181/25800	8
GO:0006888	BP	GO:0006888	endoplasmic reticulum to Golgi vesicle-mediated transport	10/192	212/18670	7.08607e-05	0.0097714	0.00866783	288/55973/1075/1781/1783/8655/51128/113419/10972/51014	10
GO:0034340	BP	GO:0034340	response to type I interferon	7/192	99/18670	7.30895e-05	0.0097714	0.00866783	10581/3454/10379/57506/6041/25939/29110	7
GO:0018210	BP	GO:0018210	peptidyl-threonine modification	8/192	134/18670	7.46426e-05	0.0097714	0.00866783	351/51719/801/57214/8445/9294/161742/29110	8
GO:0042987	BP	GO:0042987	amyloid precursor protein catabolic process	5/192	44/18670	8.56231e-05	0.0107215	0.00951063	102/351/5663/5664/10972	5
GO:0007220	BP	GO:0007220	Notch receptor processing	3/192	10/18670	0.000121833	0.01462	0.0129688	102/5663/5664	3
GO:0032388	BP	GO:0032388	positive regulation of intracellular transport	10/192	229/18670	0.000134037	0.0151566	0.0134449	288/57214/3799/57506/23255/5663/8934/51128/2040/55754	10
GO:1903829	BP	GO:1903829	positive regulation of cellular protein localization	12/192	324/18670	0.000138647	0.0151566	0.0134449	288/57214/8826/3799/57506/23255/27020/5663/8934/51128/2040/55754	12
GO:0046916	BP	GO:0046916	cellular transition metal ion homeostasis	7/192	110/18670	0.000142094	0.0151566	0.0134449	351/523/9843/80762/64924/57181/25800	7
GO:0006605	BP	GO:0006605	protein targeting	14/192	435/18670	0.000170518	0.017539	0.0155582	9590/288/8678/57214/23255/4924/5824/29927/60559/6727/2040/54832/253832/55625	14
GO:0051607	BP	GO:0051607	defense response to virus	10/192	238/18670	0.000183421	0.0182156	0.0161584	8678/5611/10581/10379/83737/57506/6041/25939/29110/7105	10
GO:0006914	BP	GO:0006914	autophagy	15/192	496/18670	0.000196772	0.0182808	0.0162162	55102/523/528/51606/8678/8655/9637/23255/5663/6774/23673/29110/10548/54832/23001	15
GO:0061919	BP	GO:0061919	process utilizing autophagic mechanism	15/192	496/18670	0.000196772	0.0182808	0.0162162	55102/523/528/51606/8678/8655/9637/23255/5663/6774/23673/29110/10548/54832/23001	15
GO:0010975	BP	GO:0010975	regulation of neuron projection development	15/192	499/18670	0.000209967	0.018897	0.0167628	102/112/567/23191/8321/8826/6453/57498/27020/5663/8934/23064/55754/150465/23053	15
GO:0090314	BP	GO:0090314	positive regulation of protein targeting to membrane	4/192	30/18670	0.000240954	0.0210288	0.0186538	288/57214/23255/2040	4
GO:0006612	BP	GO:0006612	protein targeting to membrane	9/192	202/18670	0.000250072	0.0211826	0.0187903	288/57214/23255/5824/29927/6727/2040/253832/55625	9
GO:0019079	BP	GO:0019079	viral genome replication	7/192	122/18670	0.000269736	0.0221954	0.0196887	998/10581/57506/64710/8934/6041/2040	7
GO:0033619	BP	GO:0033619	membrane protein proteolysis	5/192	59/18670	0.000348484	0.0278788	0.0247302	102/23621/5663/5664/152503	5
GO:0034205	BP	GO:0034205	amyloid-beta formation	4/192	34/18670	0.000394877	0.0294357	0.0261112	102/351/5663/10972	4
GO:0006903	BP	GO:0006903	vesicle targeting	6/192	93/18670	0.000397176	0.0294357	0.0261112	1075/157769/5663/51128/83930/10972	6
GO:0010634	BP	GO:0010634	positive regulation of epithelial cell migration	8/192	171/18670	0.000398608	0.0294357	0.0261112	1793/284361/5168/4215/10982/5286/8613/27286	8
GO:0060338	BP	GO:0060338	regulation of type I interferon-mediated signaling pathway	4/192	35/18670	0.00044227	0.0318434	0.0282471	57506/6041/25939/29110	4
GO:0032386	BP	GO:0032386	regulation of intracellular transport	12/192	370/18670	0.000464945	0.0324557	0.0287902	288/57214/23317/3799/57506/23255/4924/5663/8934/51128/2040/55754	12
GO:0042982	BP	GO:0042982	amyloid precursor protein metabolic process	5/192	63/18670	0.000473312	0.0324557	0.0287902	102/351/5663/5664/10972	5
GO:0090313	BP	GO:0090313	regulation of protein targeting to membrane	4/192	36/18670	0.000493582	0.0330585	0.0293249	288/57214/23255/2040	4
GO:0007568	BP	GO:0007568	aging	11/192	321/18670	0.000507328	0.0332069	0.0294566	351/567/8678/821/1385/1075/2885/4215/5663/6185/6774	11
GO:0009615	BP	GO:0009615	response to virus	11/192	323/18670	0.00053425	0.0332885	0.0295289	8678/5611/10581/3454/10379/83737/57506/6041/25939/29110/7105	11
GO:0034975	BP	GO:0034975	protein folding in endoplasmic reticulum	3/192	16/18670	0.000543249	0.0332885	0.0295289	821/5611/7184	3
GO:1990000	BP	GO:1990000	amyloid fibril formation	3/192	16/18670	0.000543249	0.0332885	0.0295289	351/567/5663	3
GO:0042108	BP	GO:0042108	positive regulation of cytokine biosynthetic process	5/192	67/18670	0.000629146	0.036158	0.0320744	9590/351/5663/6774/29110	5
GO:0031346	BP	GO:0031346	positive regulation of cell projection organization	12/192	383/18670	0.000630815	0.036158	0.0320744	998/23191/8655/5168/8321/8826/6453/57498/27020/5663/23064/55754	12
GO:0008286	BP	GO:0008286	insulin receptor signaling pathway	7/192	141/18670	0.000646323	0.036158	0.0320744	523/528/51606/2885/64710/5286/5786	7
GO:0051650	BP	GO:0051650	establishment of vesicle localization	8/192	184/18670	0.000647528	0.036158	0.0320744	26258/1075/157769/3799/5663/51128/83930/10972	8
GO:0051222	BP	GO:0051222	positive regulation of protein transport	13/192	440/18670	0.000652854	0.036158	0.0320744	9590/288/408/57214/8655/3799/57506/23255/5663/8934/51128/2040/55754	13
GO:0071902	BP	GO:0071902	positive regulation of protein serine/threonine kinase activity	11/192	334/18670	0.000704611	0.0376498	0.0333977	408/51719/801/57214/8826/57498/4215/5663/9294/9043/6788	11
GO:0016358	BP	GO:0016358	dendrite development	9/192	233/18670	0.000705934	0.0376498	0.0333977	102/351/998/23191/8826/6453/57498/5663/6801	9
GO:0010256	BP	GO:0010256	endomembrane system organization	13/192	445/18670	0.000724696	0.0379477	0.033662	288/25923/998/1182/1385/23317/57488/81488/8934/221035/29927/10972/51014	13
GO:0031293	BP	GO:0031293	membrane protein intracellular domain proteolysis	3/192	18/18670	0.000779692	0.0400984	0.0355698	102/5663/5664	3
GO:0007219	BP	GO:0007219	Notch signaling pathway	8/192	193/18670	0.000883961	0.0446633	0.0396191	102/351/408/83737/5663/5664/1903/6774	8
GO:1904951	BP	GO:1904951	positive regulation of establishment of protein localization	13/192	456/18670	0.000906483	0.0450116	0.039928	9590/288/408/57214/8655/3799/57506/23255/5663/8934/51128/2040/55754	13
GO:0005774	CC	GO:0005774	vacuolar membrane	19/196	412/19717	3.22108e-08	9.57627e-06	6.78376e-06	55207/408/523/528/51606/54918/1650/23317/2776/79888/84061/5663/6185/9043/83930/2040/10548/55754/23001	19
GO:0005765	CC	GO:0005765	lysosomal membrane	17/196	354/19717	9.91094e-08	9.57627e-06	6.78376e-06	55207/408/523/528/51606/54918/1650/23317/2776/79888/84061/5663/9043/83930/2040/10548/55754	17
GO:0098852	CC	GO:0098852	lytic vacuole membrane	17/196	355/19717	1.03196e-07	9.57627e-06	6.78376e-06	55207/408/523/528/51606/54918/1650/23317/2776/79888/84061/5663/9043/83930/2040/10548/55754	17
GO:0035577	CC	GO:0035577	azurophil granule membrane	8/196	58/19717	1.03527e-07	9.57627e-06	6.78376e-06	54918/1650/23317/79888/84061/5663/2040/55754	8
GO:0030667	CC	GO:0030667	secretory granule membrane	15/196	298/19717	3.17298e-07	2.32673e-05	1.64824e-05	102/961/54918/1650/23317/8655/8826/79888/84061/5663/64924/2040/10972/55754/54495	15
GO:0005766	CC	GO:0005766	primary lysosome	11/196	155/19717	4.40192e-07	2.32673e-05	1.64824e-05	54918/1075/1650/23317/5611/3074/79888/84061/5663/2040/55754	11
GO:0042582	CC	GO:0042582	azurophil granule	11/196	155/19717	4.40192e-07	2.32673e-05	1.64824e-05	54918/1075/1650/23317/5611/3074/79888/84061/5663/2040/55754	11
GO:0005798	CC	GO:0005798	Golgi-associated vesicle	11/196	178/19717	1.73522e-06	8.02538e-05	5.68512e-05	102/351/567/23621/1075/4924/51128/113419/10972/51014/286451	11
GO:0030134	CC	GO:0030134	COPII-coated ER to Golgi transport vesicle	8/196	93/19717	4.08843e-06	0.00016808	0.000119066	351/567/1075/51128/113419/10972/51014/286451	8
GO:0030133	CC	GO:0030133	transport vesicle	15/196	392/19717	9.36231e-06	0.000346406	0.000245391	102/351/567/23621/26258/1182/27333/5663/5664/51128/23673/10972/51014/64418/55754	15
GO:0005788	CC	GO:0005788	endoplasmic reticulum lumen	13/196	309/19717	1.38865e-05	0.00046709	0.000330883	102/351/567/23621/821/1075/5611/51280/7184/3486/3912/4924/5955	13
GO:0005791	CC	GO:0005791	rough endoplasmic reticulum	7/196	85/19717	2.20954e-05	0.000681275	0.00048261	351/821/4924/5298/5663/6185/29927	7
GO:0031227	CC	GO:0031227	intrinsic component of endoplasmic reticulum membrane	9/196	158/19717	2.95765e-05	0.000837234	0.00059309	567/821/60481/284361/57488/142891/51669/29927/113419	9
GO:0042581	CC	GO:0042581	specific granule	9/196	160/19717	3.26591e-05	0.000837234	0.00059309	102/567/961/1182/54918/23191/2040/6814/55754	9
GO:0098793	CC	GO:0098793	presynapse	16/196	491/19717	3.39419e-05	0.000837234	0.00059309	102/351/23621/26258/821/1182/23191/23085/6453/27020/22854/8500/5663/5664/23673/6814	16
GO:0010008	CC	GO:0010008	endosome membrane	15/196	479/19717	9.36074e-05	0.00216467	0.00153344	55207/567/23621/8678/1182/54918/23317/27333/83737/80762/5663/83930/23673/29110/9375	15
GO:0035253	CC	GO:0035253	ciliary rootlet	3/196	10/19717	0.000110267	0.00238698	0.00169092	351/3799/5663	3
GO:0031984	CC	GO:0031984	organelle subcompartment	13/196	380/19717	0.000116123	0.00238698	0.00169092	102/351/27236/25923/23621/8678/157769/27333/11282/4924/8934/51128/286451	13
GO:0030176	CC	GO:0030176	integral component of endoplasmic reticulum membrane	8/196	150/19717	0.00013041	0.00253956	0.001799	567/821/60481/284361/142891/51669/29927/113419	8
GO:0043025	CC	GO:0043025	neuronal cell body	15/196	497/19717	0.000140419	0.00259776	0.00184023	102/9590/351/23621/821/998/23191/60481/6453/51808/81488/5663/5664/6801/23001	15
GO:0019898	CC	GO:0019898	extrinsic component of membrane	11/196	295/19717	0.000186632	0.00327093	0.0023171	55102/8678/26258/57488/2776/8826/11343/4924/5286/54832/23001	11
GO:0043197	CC	GO:0043197	dendritic spine	8/196	159/19717	0.000194796	0.00327093	0.0023171	102/351/408/821/998/23191/6453/6801	8
GO:0005769	CC	GO:0005769	early endosome	12/196	350/19717	0.000208428	0.00327093	0.0023171	351/567/23621/1182/54918/23317/83737/4924/5663/5664/8934/23673	12
GO:0044309	CC	GO:0044309	neuron spine	8/196	161/19717	0.000212168	0.00327093	0.0023171	102/351/408/821/998/23191/6453/6801	8
GO:0008250	CC	GO:0008250	oligosaccharyltransferase complex	3/196	13/19717	0.000257076	0.00374086	0.00265	1650/84061/6185	3
GO:0098791	CC	GO:0098791	Golgi apparatus subcompartment	12/196	359/19717	0.000262872	0.00374086	0.00265	102/351/27236/23621/8678/157769/27333/11282/4924/8934/51128/286451	12
GO:0005790	CC	GO:0005790	smooth endoplasmic reticulum	4/196	34/19717	0.000347718	0.00459485	0.00325496	351/821/5611/5663	4
GO:0051233	CC	GO:0051233	spindle midzone	4/196	34/19717	0.000347718	0.00459485	0.00325496	351/55207/998/10982	4
GO:0005801	CC	GO:0005801	cis-Golgi network	5/196	68/19717	0.000578831	0.00728216	0.00515863	27333/4924/8934/10972/286451	5
GO:0033178	CC	GO:0033178	proton-transporting two-sector ATPase complex, catalytic domain	3/196	17/19717	0.000593568	0.00728216	0.00515863	523/528/51606	3
GO:0005802	CC	GO:0005802	trans-Golgi network	9/196	236/19717	0.000610127	0.00728216	0.00515863	102/351/27236/23621/8678/157769/4924/8934/286451	9
GO:0030135	CC	GO:0030135	coated vesicle	10/196	289/19717	0.000654255	0.00756482	0.00535887	351/567/57214/1075/5286/51128/113419/10972/51014/286451	10
GO:0048786	CC	GO:0048786	presynaptic active zone	5/196	71/19717	0.000705821	0.00791375	0.00560605	351/821/27020/22854/8500	5
GO:0031901	CC	GO:0031901	early endosome membrane	7/196	149/19717	0.000736448	0.00801428	0.00567726	567/1182/54918/23317/83737/5663/23673	7
GO:0005925	CC	GO:0005925	focal adhesion	12/196	405/19717	0.000768456	0.00812368	0.00575476	102/9590/567/998/23191/8321/7184/8826/10982/4082/8500/7205	12
GO:0098945	CC	GO:0098945	intrinsic component of presynaptic active zone membrane	3/196	19/19717	0.000833541	0.00856694	0.00606876	821/27020/22854	3
GO:0030055	CC	GO:0030055	cell-substrate junction	12/196	412/19717	0.00089135	0.0089135	0.00631426	102/9590/567/998/23191/8321/7184/8826/10982/4082/8500/7205	12
GO:0030139	CC	GO:0030139	endocytic vesicle	10/196	303/19717	0.000938929	0.00914221	0.00647627	567/8678/57214/1182/27333/7184/6453/3799/23673/6814	10
GO:0005868	CC	GO:0005868	cytoplasmic dynein complex	3/196	20/19717	0.000973489	0.00923566	0.00654247	1781/1783/8655	3
GO:0044232	CC	GO:0044232	organelle membrane contact site	3/196	21/19717	0.00112746	0.010429	0.00738785	821/57488/83930	3
GO:0070820	CC	GO:0070820	tertiary granule	7/196	164/19717	0.00128972	0.011392	0.00807	102/567/961/23191/8655/2040/6814	7
GO:0097060	CC	GO:0097060	synaptic membrane	12/196	432/19717	0.00133607	0.011392	0.00807	102/288/408/821/23085/27020/22854/5663/5664/5786/27286/6801	12
GO:0098685	CC	GO:0098685	Schaffer collateral - CA1 synapse	5/196	82/19717	0.00135472	0.011392	0.00807	9590/27020/22854/5786/6774	5
GO:0098889	CC	GO:0098889	intrinsic component of presynaptic membrane	5/196	82/19717	0.00135472	0.011392	0.00807	821/27020/22854/5663/5664	5
GO:0120111	CC	GO:0120111	neuron projection cytoplasm	5/196	84/19717	0.00150854	0.0124036	0.00878659	55207/26258/821/8655/3799	5
GO:0031300	CC	GO:0031300	intrinsic component of organelle membrane	11/196	381/19717	0.00155641	0.0125189	0.00886833	567/821/60481/284361/57488/142891/51669/29927/23673/113419/253832	11
GO:0030426	CC	GO:0030426	growth cone	7/196	171/19717	0.00163957	0.0129073	0.00914343	351/23191/8826/3799/5101/5663/23064	7
GO:0030427	CC	GO:0030427	site of polarized growth	7/196	176/19717	0.0019317	0.0145863	0.0103328	351/23191/8826/3799/5101/5663/23064	7
GO:0055037	CC	GO:0055037	recycling endosome	7/196	176/19717	0.0019317	0.0145863	0.0103328	351/567/23621/54918/6453/8934/23673	7
GO:0045335	CC	GO:0045335	phagocytic vesicle	6/196	132/19717	0.00207679	0.0152918	0.0108326	567/8678/1182/3799/23673/6814	6
GO:0033176	CC	GO:0033176	proton-transporting V-type ATPase complex	3/196	26/19717	0.00212505	0.0152918	0.0108326	523/528/51606	3
GO:0035579	CC	GO:0035579	specific granule membrane	5/196	91/19717	0.00214912	0.0152918	0.0108326	102/961/54918/2040/55754	5
GO:0005635	CC	GO:0005635	nuclear envelope	12/196	464/19717	0.00241977	0.0168928	0.0119667	351/79982/147991/2776/6453/5130/81488/5663/5664/9805/80351/23001	12
GO:1904115	CC	GO:1904115	axon cytoplasm	4/196	57/19717	0.0024795	0.0169892	0.012035	55207/26258/8655/3799	4
GO:0031301	CC	GO:0031301	integral component of organelle membrane	10/196	350/19717	0.00271846	0.0182878	0.012955	567/821/60481/284361/142891/51669/29927/23673/113419/253832	10
GO:0008021	CC	GO:0008021	synaptic vesicle	7/196	191/19717	0.00305449	0.0201815	0.0142964	102/351/23621/1182/5663/5664/23673	7
GO:0048787	CC	GO:0048787	presynaptic active zone membrane	3/196	30/19717	0.00322304	0.0209215	0.0148206	821/27020/22854	3
GO:0012507	CC	GO:0012507	ER to Golgi transport vesicle membrane	4/196	62/19717	0.00336952	0.0214952	0.015227	567/51128/10972/51014	4
GO:0000407	CC	GO:0000407	phagophore assembly site	3/196	32/19717	0.00388063	0.0243361	0.0172395	55102/8678/23673	3
GO:0042470	CC	GO:0042470	melanosome	5/196	106/19717	0.0041569	0.0250524	0.0177469	821/7184/8934/2040/10972	5
GO:0048770	CC	GO:0048770	pigment granule	5/196	106/19717	0.0041569	0.0250524	0.0177469	821/7184/8934/2040/10972	5
GO:0097197	CC	GO:0097197	tetraspanin-enriched microdomain	2/196	10/19717	0.00419797	0.0250524	0.0177469	102/25939	2
GO:0070382	CC	GO:0070382	exocytic vesicle	7/196	207/19717	0.00474237	0.0277061	0.0196268	102/351/23621/1182/5663/5664/23673	7
GO:0030658	CC	GO:0030658	transport vesicle membrane	7/196	208/19717	0.00486729	0.0277061	0.0196268	567/1182/51128/23673/10972/51014/55754	7
GO:0098858	CC	GO:0098858	actin-based cell projection	7/196	208/19717	0.00486729	0.0277061	0.0196268	112/351/523/998/23191/121512/9497	7
GO:0005905	CC	GO:0005905	clathrin-coated pit	4/196	69/19717	0.00494859	0.0277421	0.0196523	351/408/57214/6453	4
GO:0060205	CC	GO:0060205	cytoplasmic vesicle lumen	9/196	325/19717	0.00535482	0.0290184	0.0205564	351/567/23621/51719/1075/23191/5611/3074/6727	9
GO:0000421	CC	GO:0000421	autophagosome membrane	3/196	36/19717	0.00542624	0.0290184	0.0205564	6185/10548/23001	3
GO:0008180	CC	GO:0008180	COP9 signalosome	3/196	36/19717	0.00542624	0.0290184	0.0205564	9318/8655/2885	3
GO:0042734	CC	GO:0042734	presynaptic membrane	6/196	161/19717	0.00551783	0.0290184	0.0205564	821/23085/27020/22854/5663/5664	6
GO:0031983	CC	GO:0031983	vesicle lumen	9/196	327/19717	0.00556839	0.0290184	0.0205564	351/567/23621/51719/1075/23191/5611/3074/6727	9
GO:0099240	CC	GO:0099240	intrinsic component of synaptic membrane	6/196	164/19717	0.0060268	0.0302117	0.0214018	821/27020/22854/5663/5664/5786	6
GO:0070821	CC	GO:0070821	tertiary granule membrane	4/196	73/19717	0.00604234	0.0302117	0.0214018	102/961/8655/2040	4
GO:0099056	CC	GO:0099056	integral component of presynaptic membrane	4/196	73/19717	0.00604234	0.0302117	0.0214018	821/27020/5663/5664	4
GO:0031594	CC	GO:0031594	neuromuscular junction	4/196	76/19717	0.00696067	0.0343393	0.0243257	288/351/5573/5663	4
GO:0030496	CC	GO:0030496	midbody	6/196	173/19717	0.00775903	0.0376528	0.0266729	55207/998/7184/8826/55958/23255	6
GO:0150034	CC	GO:0150034	distal axon	8/196	285/19717	0.00783585	0.0376528	0.0266729	351/23191/8826/6453/3799/5101/5663/23064	8
GO:0005819	CC	GO:0005819	spindle	9/196	347/19717	0.0080854	0.0383538	0.0271696	351/55207/801/998/9857/8655/10982/23255/79718	9
GO:0005793	CC	GO:0005793	endoplasmic reticulum-Golgi intermediate compartment	5/196	126/19717	0.00855112	0.0400496	0.0283708	1075/11282/4924/10972/51014	5
GO:0030127	CC	GO:0030127	COPII vesicle coat	2/196	15/19717	0.00948065	0.0427785	0.030304	51128/51014	2
GO:0031083	CC	GO:0031083	BLOC-1 complex	2/196	15/19717	0.00948065	0.0427785	0.030304	26258/23673	2
GO:0099059	CC	GO:0099059	integral component of presynaptic active zone membrane	2/196	15/19717	0.00948065	0.0427785	0.030304	821/27020	2
GO:0019207	MF	GO:0019207	kinase regulator activity	10/181	207/17696	5.49725e-05	0.0174502	0.0153422	51719/801/5611/2764/8826/6453/57498/5573/161742/6788	10
GO:0019887	MF	GO:0019887	protein kinase regulator activity	9/181	180/17696	0.000100119	0.0174502	0.0153422	51719/801/5611/2764/8826/57498/5573/161742/6788	9
GO:0004576	MF	GO:0004576	oligosaccharyl transferase activity	3/181	10/17696	0.000119795	0.0174502	0.0153422	1650/84061/6185	3
GO:0043539	MF	GO:0043539	protein serine/threonine kinase activator activity	4/181	37/17696	0.000537145	0.0469312	0.041262	51719/801/8826/6788	4
GO:0050839	MF	GO:0050839	cell adhesion molecule binding	14/181	499/17696	0.000633315	0.0469312	0.041262	102/288/8727/23085/57488/8826/3799/3912/27020/22854/5110/5663/9294/1903	14
GO:0019902	MF	GO:0019902	phosphatase binding	8/181	185/17696	0.000644365	0.0469312	0.041262	1075/2885/7184/8826/161742/6774/6801/29110	8
