# Supplementary material for: Integrated Drug Mining Reveals Actionable Strategies Inhibiting Plexiform Neurofibromas
Source: Brain Sci. 2022 May 31;12(6):720. doi: 10.3390/brainsci12060720 (PMC9221468; doi:10.3390/brainsci12060720)
Supplement: Supplementary file 1 [file brainsci-12-00720-s001.zip › Supplementary Table S3.xlsx]

## Sheet: GeneSymbolsInEachModule
Gene Symbol	Conserved Module
MARCH8	blue
SEPT9	blue
ABCA2	blue
ACOX1	blue
ADAM12	blue
ADAM9	blue
ADAMTS1	blue
ADAMTS12	blue
ADAMTS6	blue
ADD1	blue
ADD3	blue
ADGRL2	blue
AFAP1	blue
AFF4	blue
AHI1	blue
AHR	blue
AKAP2	blue
ALAD	blue
ALDH18A1	blue
ANGPT1	blue
ANGPTL2	blue
AP3D1	blue
APPBP2	blue
ARCN1	blue
ARF4	blue
ARFGAP3	blue
ARHGAP29	blue
ARHGAP35	blue
ARHGEF17	blue
ARHGEF6	blue
ARID5B	blue
ARL2BP	blue
ARNT	blue
ARPC1A	blue
ARRDC3	blue
ARSA	blue
ASAP2	blue
ASB1	blue
ASPH	blue
ATM	blue
ATP11C	blue
ATP6AP2	blue
B4GAT1	blue
BBS1	blue
BBS9	blue
BDNF	blue
BICC1	blue
BMPR2	blue
BNC2	blue
BNIP3L	blue
BRK1	blue
C1GALT1	blue
CACNA1C	blue
CALCOCO2	blue
CALD1	blue
CAV2	blue
CBX6	blue
CCL2	blue
CCND1	blue
CCNG2	blue
CD320	blue
CD99L2	blue
CDH11	blue
CDKN2A	blue
CFAP36	blue
CFLAR	blue
CHMP3	blue
CHPF	blue
CHPF2	blue
CHST2	blue
CLDN11	blue
CLIC4	blue
CLMP	blue
COG6	blue
COL12A1	blue
COL1A2	blue
COL3A1	blue
COL6A1	blue
COMMD6	blue
COPA	blue
COPB1	blue
COPB2	blue
COPG1	blue
CORO1B	blue
COX7A2L	blue
CPED1	blue
CPQ	blue
CRAT	blue
CREBL2	blue
CRIM1	blue
CSGALNACT2	blue
CTSB	blue
CTSL	blue
CTSO	blue
CYBRD1	blue
CYLD	blue
CYP2U1	blue
DBN1	blue
DCUN1D3	blue
DDAH2	blue
DDR2	blue
DDX6	blue
DENND5A	blue
DHX40	blue
DNAJC10	blue
DOK1	blue
DPYSL2	blue
DRAM1	blue
DSTN	blue
DYNC2H1	blue
DZIP1	blue
EFEMP2	blue
EPAS1	blue
EPN2	blue
EPS8	blue
ESYT1	blue
ETV1	blue
ETV5	blue
EVA1B	blue
EVC	blue
FAM114A1	blue
FAM129B	blue
FAM160B1	blue
FAM171B	blue
FAM219B	blue
FAM45A	blue
FAM50A	blue
FAR2	blue
FARP1	blue
FBN2	blue
FGF2	blue
FHL2	blue
FKBP14	blue
FKBP7	blue
FLYWCH1	blue
FNDC3B	blue
FOXO3	blue
FSCN1	blue
FSTL1	blue
FUT8	blue
FYN	blue
GAB2	blue
GABARAP	blue
GADD45A	blue
GBP2	blue
GDI1	blue
GFPT1	blue
GLG1	blue
GLT8D2	blue
GNA12	blue
GNAI2	blue
GNG12	blue
GNS	blue
GOLGA2	blue
GOLGA3	blue
GPX8	blue
GRINA	blue
H6PD	blue
HIC1	blue
HIF1A	blue
HIPK3	blue
HNMT	blue
HOMER3	blue
HP1BP3	blue
HPS3	blue
IFFO1	blue
IFT140	blue
IFT52	blue
IGFBP4	blue
IGFBP6	blue
IGFBP7	blue
IL6ST	blue
ILK	blue
ITFG1	blue
ITGA10	blue
ITGB1	blue
ITM2B	blue
JAK1	blue
KDELR1	blue
KDELR2	blue
KDELR3	blue
KIF3B	blue
LAMC1	blue
LAPTM4A	blue
LARP6	blue
LASP1	blue
LDB2	blue
LEPROT	blue
LGALS1	blue
LIPA	blue
LITAF	blue
LMO4	blue
LTBP3	blue
LURAP1L	blue
LXN	blue
LZTR1	blue
LZTS2	blue
MAGED2	blue
MAGEH1	blue
MAN2A1	blue
MAN2B2	blue
MBTPS1	blue
MDGA1	blue
MGAT1	blue
MIA3	blue
MPZL1	blue
MR1	blue
MXRA7	blue
NAB2	blue
NBEAL1	blue
NEFM	blue
NFIB	blue
NID2	blue
NLGN1	blue
NOTCH3	blue
NPC2	blue
NQO1	blue
NR2F2	blue
NUCB2	blue
NUDT16	blue
OAT	blue
OLFML2B	blue
OSMR	blue
OSTC	blue
P3H1	blue
P3H3	blue
P4HB	blue
PAMR1	blue
PAPPA	blue
PAPSS2	blue
PCYOX1	blue
PDE5A	blue
PDGFRB	blue
PDIA3	blue
PEAK1	blue
PHLDA1	blue
PHLDB1	blue
PIGK	blue
PJA2	blue
PKD2	blue
PLEKHA2	blue
PLEKHA4	blue
PLPPR2	blue
PLS3	blue
PPIB	blue
PPP1R18	blue
PRCP	blue
PRDX4	blue
PREPL	blue
PRKAA1	blue
PROS1	blue
PRRC1	blue
PTEN	blue
PTX3	blue
PXDN	blue
RAB1A	blue
RAB2A	blue
RAB3GAP1	blue
RAB6A	blue
RGS4	blue
RHOQ	blue
RNF11	blue
ROCK1	blue
RRAGA	blue
RRAS	blue
RRM2B	blue
RSU1	blue
SBF2	blue
SCP2	blue
SCPEP1	blue
SDC2	blue
SDCBP	blue
SDCCAG8	blue
SDF4	blue
SEC23A	blue
SEC24D	blue
SEC62	blue
SEMA5A	blue
SERINC1	blue
SETD7	blue
SH2B3	blue
SH3BGRL	blue
SH3RF1	blue
SIAE	blue
SLC12A4	blue
SLC1A1	blue
SLC2A10	blue
SLC38A10	blue
SLC6A9	blue
SLFN5	blue
SMARCA1	blue
SMIM14	blue
SMPD1	blue
SNRPN	blue
SNTB1	blue
SNTB2	blue
SNX18	blue
SNX6	blue
SOBP	blue
SOCS5	blue
SOD2	blue
SPECC1L	blue
SRGAP1	blue
SRGN	blue
ST6GALNAC6	blue
STAT2	blue
STC1	blue
STT3A	blue
SUMF1	blue
SVEP1	blue
SYNE3	blue
SYNPO2	blue
TAGLN	blue
TBC1D23	blue
TBC1D2B	blue
TBC1D9B	blue
TEAD1	blue
TFE3	blue
TGFBR2	blue
TIMP2	blue
TJP1	blue
TM4SF1	blue
TMCO3	blue
TMEM106B	blue
TMEM263	blue
TMEM98	blue
TMF1	blue
TNRC18	blue
TPCN1	blue
TPM4	blue
TRAK2	blue
TRAM1	blue
TRO	blue
TSC22D4	blue
TSPAN5	blue
TTC28	blue
TTC3	blue
TTC37	blue
TULP3	blue
TWSG1	blue
TXNDC15	blue
UACA	blue
UFM1	blue
UGDH	blue
UTRN	blue
VAMP3	blue
VPS13B	blue
VPS41	blue
WASF3	blue
WDR1	blue
WIPI1	blue
YIPF3	blue
YIPF5	blue
YPEL3	blue
ZBTB4	blue
ZCCHC24	blue
ZEB1	blue
ZFAND3	blue
ZFP90	blue
ZMAT3	blue
ABCF1	brown
ACSL1	brown
AFG3L2	brown
AK2	brown
ALG1	brown
APBA2	brown
APRT	brown
ARHGDIA	brown
ATL2	brown
AURKAIP1	brown
BANF1	brown
BAZ1A	brown
BRD7	brown
BZW2	brown
CAPN15	brown
CCT2	brown
CCT3	brown
CDC37	brown
CHD1	brown
CHD1L	brown
CHD4	brown
CLPTM1L	brown
CLTA	brown
COA7	brown
COPS3	brown
COPS5	brown
COX7A2	brown
COX8A	brown
CSE1L	brown
CSNK2B	brown
CSTF3	brown
DAAM1	brown
DCAF13	brown
DDX10	brown
DDX27	brown
DDX46	brown
DDX47	brown
DDX49	brown
DDX56	brown
DHX38	brown
DHX9	brown
DKC1	brown
DLST	brown
DNAJA3	brown
DNAJB1	brown
DNTTIP2	brown
DUSP10	brown
EBNA1BP2	brown
EEF2K	brown
EI24	brown
EIF2B5	brown
EIF3C	brown
EIF3K	brown
EIF3M	brown
EIF4G1	brown
EIF6	brown
ELAC2	brown
ETF1	brown
EYA3	brown
FAF1	brown
FAH	brown
FARSB	brown
FKBP4	brown
FTSJ3	brown
GEMIN4	brown
GGA2	brown
GNL3	brown
GRWD1	brown
GTF3A	brown
H2AFZ	brown
HDDC2	brown
HDGF	brown
HELLS	brown
HIST1H1E	brown
HNRNPA1	brown
HSPA4	brown
IDE	brown
IFRD1	brown
ILF3	brown
IMMT	brown
INTS7	brown
KARS	brown
KHSRP	brown
KNOP1	brown
KPNA3	brown
LAMB3	brown
LETM1	brown
LTN1	brown
MCM5	brown
MCM7	brown
MCMBP	brown
MEPCE	brown
MFN2	brown
MLH1	brown
MRPL15	brown
MRPS27	brown
MTIF2	brown
MYBBP1A	brown
MYO19	brown
NAP1L4	brown
NASP	brown
NCL	brown
NDUFS3	brown
NELFE	brown
NHP2	brown
NIP7	brown
NOL10	brown
NOL11	brown
NOL9	brown
NOLC1	brown
NOP14	brown
NOP56	brown
NOP58	brown
NSUN2	brown
NUDC	brown
NUP88	brown
NUTF2	brown
OLA1	brown
PARN	brown
PDCD5	brown
PGM2	brown
PHB2	brown
PIH1D1	brown
PNP	brown
POLD2	brown
POLDIP2	brown
POLR2B	brown
POLR3A	brown
PPA1	brown
PPP4C	brown
PPRC1	brown
PRDX1	brown
PREP	brown
PRKCSH	brown
PRMT5	brown
PRPF19	brown
PRPF4	brown
PRPF8	brown
PSMA6	brown
PSMB1	brown
PSMB7	brown
PSMC4	brown
PSMC5	brown
PSMD14	brown
PSMD4	brown
PSMD6	brown
PSME4	brown
PTBP1	brown
PUF60	brown
RANGAP1	brown
RAVER1	brown
RBM8A	brown
RCC1	brown
RMND5A	brown
RNF167	brown
RPF2	brown
RPS19BP1	brown
RPS21	brown
RRP12	brown
RRP36	brown
RUVBL2	brown
SAMD1	brown
SAMM50	brown
SCAMP3	brown
SEC24C	brown
SEPHS2	brown
SERBP1	brown
SF3B2	brown
SFXN1	brown
SLC38A1	brown
SMARCA4	brown
SPAG5	brown
SRP72	brown
SRPK1	brown
SRRM1	brown
SSRP1	brown
STRAP	brown
SYNE2	brown
TAF1D	brown
TEX10	brown
TFDP1	brown
THADA	brown
TIMM50	brown
TMEM164	brown
TMEM179B	brown
TOMM6	brown
TOP1	brown
TRAP1	brown
TRIM28	brown
TYW3	brown
UBAC1	brown
UBL5	brown
UBN1	brown
UBR2	brown
UBR4	brown
UQCRH	brown
UQCRQ	brown
USP13	brown
USP19	brown
VPS52	brown
WDR18	brown
WDR3	brown
WDR5	brown
WDR74	brown
WEE1	brown
ZDHHC13	brown
ABHD2	magenta
ADARB1	magenta
ALDH1A3	magenta
AP1S2	magenta
ATP1A1	magenta
AZGP1	magenta
B3GNT7	magenta
CADM4	magenta
CD74	magenta
CDH19	magenta
CDK 1 inhibitor	magenta
CHST3	magenta
CLSTN1	magenta
COL11A1	magenta
COL9A3	magenta
CRYAB	magenta
CTNNA1	magenta
CTSZ	magenta
DAG1	magenta
DBNDD1	magenta
DHRS3	magenta
DIP2C	magenta
DKK3	magenta
EHBP1	magenta
ERBB2	magenta
ERBB3	magenta
FAM20C	magenta
FHDC1	magenta
FLRT3	magenta
FNTB	magenta
FOXD3	magenta
FREM2	magenta
FRMD5	magenta
GFRA1	magenta
GLI3	magenta
GNG2	magenta
GRB10	magenta
GRIK2	magenta
HBEGF	magenta
HDAC9	magenta
HIVEP3	magenta
INPP5F	magenta
ITGA6	magenta
ITGB8	magenta
ITPK1	magenta
KAT2B	magenta
KATNAL1	magenta
KCNN4	magenta
KIF13B	magenta
LHFPL2	magenta
LYST	magenta
MAP1B	magenta
MARCKSL1	magenta
MEF2C	magenta
METRN	magenta
MOXD1	magenta
NES	magenta
NGFR	magenta
NRP2	magenta
PCDH1	magenta
PDLIM4	magenta
PHLDA3	magenta
PLEKHB1	magenta
PLOD3	magenta
PLP1	magenta
PLXNB3	magenta
PRNP	magenta
PTPRS	magenta
PTPRZ1	magenta
PYGB	magenta
RDX	magenta
RHOC	magenta
RNF128	magenta
S100B	magenta
SEMA3B	magenta
SEMA3C	magenta
SERPINE2	magenta
SESN3	magenta
SHROOM4	magenta
SIPA1L2	magenta
SLC23A2	magenta
SLC35F1	magenta
SOX10	magenta
SPP1	magenta
SPRY2	magenta
SREBF2	magenta
ST3GAL4	magenta
ST6GALNAC2	magenta
TANC1	magenta
TENM3	magenta
TIMP3	magenta
TMEM171	magenta
TMTC2	magenta
TNS3	magenta
TRAF1	magenta
TRPV4	magenta
TSPAN15	magenta
WWTR1	magenta
ACTA2	midnightblue
ADAMTS2	midnightblue
ARHGAP1	midnightblue
ARMCX1	midnightblue
B4GALT2	midnightblue
CALM3	midnightblue
CAPNS1	midnightblue
CARD6	midnightblue
CASC4	midnightblue
CBLB	midnightblue
CCDC115	midnightblue
CHD9	midnightblue
CHP1	midnightblue
CLEC11A	midnightblue
CSF1	midnightblue
CUL7	midnightblue
DLG3	midnightblue
DSE	midnightblue
EDIL3	midnightblue
EPB41L1	midnightblue
FAM43A	midnightblue
FAS	midnightblue
FGFR1	midnightblue
KANK2	midnightblue
KCNJ8	midnightblue
LIFR	midnightblue
MPRIP	midnightblue
MSRB3	midnightblue
MXD4	midnightblue
NEK9	midnightblue
NLGN2	midnightblue
NREP	midnightblue
PHKB	midnightblue
PREX1	midnightblue
PSD3	midnightblue
RARS2	midnightblue
RBFOX2	midnightblue
RNF24	midnightblue
SERINC3	midnightblue
SHC1	midnightblue
SLC17A5	midnightblue
SLC35F5	midnightblue
SNX7	midnightblue
SORBS3	midnightblue
THRA	midnightblue
TMTC1	midnightblue
TNS2	midnightblue
TRPC4AP	midnightblue
TSPAN4	midnightblue
TSPYL1	midnightblue
USO1	midnightblue
ADSL	pink
AIMP2	pink
AKAP1	pink
AKAP13	pink
ANKRD1	pink
ATIC	pink
ATP2A2	pink
BABAM1	pink
BMS1	pink
BOP1	pink
CACYBP	pink
CCAR2	pink
CCT4	pink
CCT5	pink
CCT6A	pink
CCT7	pink
CD3EAP	pink
CEBPZ	pink
CHCHD2	pink
CKAP5	pink
COASY	pink
COX6B1	pink
CTDNEP1	pink
CYC1	pink
DDX21	pink
DHX37	pink
DIAPH1	pink
EIF2S1	pink
EIF3I	pink
EXTL3	pink
FARSA	pink
FASTKD2	pink
FASTKD5	pink
FEM1A	pink
FLOT1	pink
GEMIN5	pink
GFM1	pink
GRPEL1	pink
GTPBP4	pink
H2AFX	pink
HAT1	pink
HIST1H4H	pink
HIST2H2BE	pink
HNRNPAB	pink
HNRNPM	pink
HSP90AB1	pink
HSPH1	pink
IDH3A	pink
IDH3B	pink
IFRD2	pink
IL7R	pink
ILF2	pink
ITPA	pink
LAPTM4B	pink
MAPKAPK3	pink
MDH2	pink
MRPL13	pink
MRPL17	pink
MRPS7	pink
NCBP1	pink
NDUFA9	pink
NDUFB9	pink
NME1	pink
NOC2L	pink
NR1D2	pink
NUP153	pink
NUP43	pink
PA2G4	pink
PARP1	pink
PFDN2	pink
PFN1	pink
PHB	pink
PIEZO2	pink
PMPCA	pink
POLE3	pink
POLR2A	pink
POLR2H	pink
POMGNT1	pink
PPIF	pink
PPTC7	pink
PRMT1	pink
PSMD11	pink
PSMD13	pink
QSOX2	pink
SCO1	pink
SLC25A11	pink
SLC25A44	pink
SNRPB	pink
STIP1	pink
STOML2	pink
SUCLG1	pink
SYNRG	pink
SZRD1	pink
TBRG4	pink
TIMM8B	pink
TK1	pink
TMEM192	pink
TOP3A	pink
TPM3	pink
TUFM	pink
UBE2G2	pink
UBE2M	pink
UNG	pink
UQCRC1	pink
URB2	pink
UTP14A	pink
UTP20	pink
VPS25	pink
XPO4	pink
ZADH2	pink
ACO2	salmon
ACTG2	salmon
ADGRL4	salmon
ANXA5	salmon
AP3M1	salmon
ARF3	salmon
ARFGEF2	salmon
CACUL1	salmon
CPSF2	salmon
CRK	salmon
CUL5	salmon
DCUN1D1	salmon
DLD	salmon
EIF4EBP2	salmon
ERGIC2	salmon
EXOC5	salmon
FAM20B	salmon
FHOD1	salmon
GCNT1	salmon
HMGN3	salmon
HTATSF1	salmon
IFIT1	salmon
IMPAD1	salmon
ITSN2	salmon
LAP3	salmon
LIN7C	salmon
MAN1A2	salmon
MDH1	salmon
METAP2	salmon
MON1B	salmon
MTCH2	salmon
NCBP2	salmon
NDUFB8	salmon
NDUFS1	salmon
NECAP1	salmon
OGDH	salmon
PARK7	salmon
PFKM	salmon
PHIP	salmon
POFUT1	salmon
PPP1CB	salmon
PRDX3	salmon
PRKCI	salmon
SDHC	salmon
SKA2	salmon
SOCS4	salmon
SPTLC1	salmon
STAG2	salmon
STT3B	salmon
TMEM64	salmon
TMEM87A	salmon
TOP2B	salmon
TRIM5	salmon
TSNAX	salmon
TXNL4A	salmon
UBE2L3	salmon
UBR1	salmon
ZFP91	salmon
ACTN4	tan
ACVR2A	tan
ALMS1	tan
ARHGEF1	tan
ARID2	tan
ATXN2L	tan
BLMH	tan
BUD31	tan
CAD	tan
CMTM4	tan
CNOT10	tan
CPSF7	tan
CSNK2A2	tan
CTCF	tan
DDX1	tan
DGKZ	tan
DHX15	tan
EFNB2	tan
EP300	tan
GTF3C3	tan
GTF3C5	tan
HPS4	tan
IMP3	tan
KDM1A	tan
LRRC8A	tan
MADD	tan
MAZ	tan
NARS	tan
NCOA5	tan
NELFCD	tan
NOSIP	tan
NSD1	tan
NXF1	tan
ORC2	tan
PCBP2	tan
PHACTR4	tan
POGZ	tan
PSMB2	tan
PUS7	tan
RBBP4	tan
RBM10	tan
SCRIB	tan
SF1	tan
SF3A2	tan
SH3KBP1	tan
SIN3A	tan
SMARCB1	tan
SMARCD1	tan
SON	tan
SPEN	tan
SRP68	tan
SUGP2	tan
SYMPK	tan
TAGLN2	tan
TFIP11	tan
TGIF2	tan
TIAL1	tan
TIMM13	tan
TNPO3	tan
TRAF7	tan
UBA2	tan
USP31	tan
MARCH7	turquoise
SEPT8	turquoise
AAK1	turquoise
ABHD10	turquoise
ABI2	turquoise
ABLIM3	turquoise
ACAA2	turquoise
ACIN1	turquoise
ACP1	turquoise
ACTR3	turquoise
ADAR	turquoise
ADCY7	turquoise
ADH5	turquoise
ADSS	turquoise
AGAP1	turquoise
AKAP10	turquoise
AKAP9	turquoise
AKT1	turquoise
AKT3	turquoise
AMOTL2	turquoise
ANAPC13	turquoise
ANP32E	turquoise
AP1M1	turquoise
AP2B1	turquoise
AP2S1	turquoise
AP4B1	turquoise
APH1A	turquoise
APPL1	turquoise
ARFGEF1	turquoise
ARHGEF18	turquoise
ARMC1	turquoise
ARMCX2	turquoise
ARPIN	turquoise
ASNSD1	turquoise
ASXL1	turquoise
ATP13A3	turquoise
ATR	turquoise
ATXN10	turquoise
ATXN2	turquoise
ATXN7	turquoise
AZIN1	turquoise
BAG2	turquoise
BBX	turquoise
BCLAF1	turquoise
BIN1	turquoise
BMPR1A	turquoise
BNIP2	turquoise
BPTF	turquoise
BRD8	turquoise
BRWD1	turquoise
C2CD5	turquoise
C4A	turquoise
CADPS2	turquoise
CAND1	turquoise
CASC3	turquoise
CCDC50	turquoise
CCDC6	turquoise
CCDC71L	turquoise
CCDC88A	turquoise
CCDC90B	turquoise
CCNT2	turquoise
CCNY	turquoise
CDC42SE2	turquoise
CDC73	turquoise
CDK9	turquoise
CEP164	turquoise
CEP57	turquoise
CERS6	turquoise
CGGBP1	turquoise
CLINT1	turquoise
CNOT8	turquoise
CNRIP1	turquoise
COMMD2	turquoise
COPS8	turquoise
CORO1C	turquoise
CRCP	turquoise
CREBBP	turquoise
CREG1	turquoise
CRKL	turquoise
CRLS1	turquoise
CSNK1G3	turquoise
CTR9	turquoise
CUL4B	turquoise
CYB5B	turquoise
DBNL	turquoise
DCUN1D4	turquoise
DDX5	turquoise
DDX60	turquoise
DEAF1	turquoise
DENR	turquoise
DERL1	turquoise
DHX29	turquoise
DHX57	turquoise
DICER1	turquoise
DNAJA2	turquoise
DNM1L	turquoise
DOCK10	turquoise
DR1	turquoise
DVL2	turquoise
DYNC1H1	turquoise
DYRK1A	turquoise
EDEM1	turquoise
EHMT1	turquoise
EHMT2	turquoise
EIF2A	turquoise
EIF2AK2	turquoise
EIF5	turquoise
EIF5B	turquoise
ELK4	turquoise
EMC4	turquoise
EML4	turquoise
EPB41L5	turquoise
EPC2	turquoise
EPN1	turquoise
EPS15	turquoise
ERAP1	turquoise
ERLIN2	turquoise
EVA1A	turquoise
FAM104A	turquoise
FAM120A	turquoise
FAM168B	turquoise
FAM171A1	turquoise
FBXO11	turquoise
FBXO22	turquoise
FBXO30	turquoise
FCF1	turquoise
FECH	turquoise
FGD6	turquoise
FIP1L1	turquoise
FKBP15	turquoise
FMN2	turquoise
FMR1	turquoise
FNBP4	turquoise
FNDC3A	turquoise
FRS2	turquoise
FUCA2	turquoise
G6PC3	turquoise
GABPA	turquoise
GADD45GIP1	turquoise
GDAP2	turquoise
GDI2	turquoise
GIGYF2	turquoise
GK5	turquoise
GLCE	turquoise
GLIS3	turquoise
GLO1	turquoise
GMPR2	turquoise
GNAI3	turquoise
GNB1	turquoise
GNB4	turquoise
GNB5	turquoise
GPATCH2L	turquoise
GPBP1	turquoise
GREB1L	turquoise
GTF2A1	turquoise
GTF2F1	turquoise
GTF2H1	turquoise
GTF2I	turquoise
GXYLT1	turquoise
GYPC	turquoise
HIGD1A	turquoise
HIPK2	turquoise
HNRNPC	turquoise
HNRNPR	turquoise
IBTK	turquoise
ICE2	turquoise
IFI44L	turquoise
IGF1R	turquoise
IGF2BP2	turquoise
INO80	turquoise
INPPL1	turquoise
INSIG2	turquoise
INTS10	turquoise
IPO5	turquoise
IRF2BP1	turquoise
ITGB1BP1	turquoise
ITPR2	turquoise
JRK	turquoise
KANSL3	turquoise
KAT6A	turquoise
KDM5A	turquoise
KDM5C	turquoise
KMT2A	turquoise
LATS1	turquoise
LIX1L	turquoise
LMBR1	turquoise
LRRC41	turquoise
LRRC8C	turquoise
LSM14A	turquoise
LUC7L3	turquoise
LZIC	turquoise
MAP1S	turquoise
MAP4K3	turquoise
MAPK1IP1L	turquoise
MATR3	turquoise
MBD2	turquoise
MBD4	turquoise
MCCC1	turquoise
MCTS1	turquoise
MED23	turquoise
METTL5	turquoise
MGA	turquoise
MGRN1	turquoise
MIB1	turquoise
MIER3	turquoise
MINPP1	turquoise
MKKS	turquoise
MMGT1	turquoise
MOB1A	turquoise
MPDZ	turquoise
MPP4	turquoise
MPV17	turquoise
MSH3	turquoise
MTA1	turquoise
MTMR6	turquoise
NACC1	turquoise
NADK	turquoise
NAP1L1	turquoise
NCDN	turquoise
NECAP2	turquoise
NGRN	turquoise
NIPAL3	turquoise
NKTR	turquoise
NOL8	turquoise
NR3C1	turquoise
NUFIP2	turquoise
NUP54	turquoise
ORC3	turquoise
PAFAH1B2	turquoise
PAIP1	turquoise
PARP12	turquoise
PARP14	turquoise
PBRM1	turquoise
PCM1	turquoise
PCNX4	turquoise
PDE3A	turquoise
PDE4D	turquoise
PDE8A	turquoise
PDS5A	turquoise
PEG10	turquoise
PELP1	turquoise
PEX5	turquoise
PFDN4	turquoise
PHF10	turquoise
PHF20L1	turquoise
PIAS2	turquoise
PIK3C3	turquoise
PKN2	turquoise
PLEKHA8	turquoise
PMPCB	turquoise
PNISR	turquoise
PPP1R10	turquoise
PPP2R5C	turquoise
PPP2R5E	turquoise
PPP3R1	turquoise
PPP4R2	turquoise
PRMT6	turquoise
PSIP1	turquoise
PSMB9	turquoise
PSMD10	turquoise
PTAR1	turquoise
PTK2	turquoise
PTPN1	turquoise
PTPRG	turquoise
PTPRK	turquoise
PTTG1IP	turquoise
PUS7L	turquoise
PYURF	turquoise
RAB14	turquoise
RAB30	turquoise
RAB8A	turquoise
RAB8B	turquoise
RAC1	turquoise
RALGAPB	turquoise
RASSF3	turquoise
RBM12	turquoise
RBM27	turquoise
RBSN	turquoise
RECQL	turquoise
RFC1	turquoise
RHEB	turquoise
RHOBTB3	turquoise
RIPK1	turquoise
RNF168	turquoise
RNF2	turquoise
RNF40	turquoise
RPAP2	turquoise
RPE	turquoise
RRN3	turquoise
RSPRY1	turquoise
RSRC1	turquoise
RYK	turquoise
S100PBP	turquoise
SAFB2	turquoise
SAMD9L	turquoise
SAP18	turquoise
SAR1A	turquoise
SARM1	turquoise
SCAF1	turquoise
SEC14L1	turquoise
SEL1L3	turquoise
SERP1	turquoise
SESTD1	turquoise
SETD2	turquoise
SF3B1	turquoise
SHISA5	turquoise
SHPRH	turquoise
SIGMAR1	turquoise
SIKE1	turquoise
SLAIN2	turquoise
SLC25A24	turquoise
SLC25A32	turquoise
SLC30A7	turquoise
SLC30A9	turquoise
SLC39A9	turquoise
SMAD2	turquoise
SMAD4	turquoise
SMAP1	turquoise
SMARCE1	turquoise
SNAP23	turquoise
SNX1	turquoise
SNX19	turquoise
SNX2	turquoise
SNX4	turquoise
SP1	turquoise
SPATS2L	turquoise
SPCS2	turquoise
SPDL1	turquoise
SPIDR	turquoise
SPIN1	turquoise
SPOP	turquoise
SREK1	turquoise
SRI	turquoise
SRP9	turquoise
SRSF4	turquoise
SRSF9	turquoise
SSB	turquoise
SSX2IP	turquoise
STAMBPL1	turquoise
STAT5B	turquoise
STAU1	turquoise
STEAP3	turquoise
STIM2	turquoise
STRN4	turquoise
SUCO	turquoise
SUDS3	turquoise
SUGT1	turquoise
SUPT7L	turquoise
TAF1	turquoise
TAF9B	turquoise
TANGO6	turquoise
TAOK1	turquoise
TATDN1	turquoise
TCF12	turquoise
TCF3	turquoise
TCF4	turquoise
TCN2	turquoise
TEAD2	turquoise
THOC2	turquoise
TIMMDC1	turquoise
TLK1	turquoise
TLR4	turquoise
TM9SF3	turquoise
TM9SF4	turquoise
TMBIM6	turquoise
TMEM123	turquoise
TMEM127	turquoise
TMEM131	turquoise
TMEM14C	turquoise
TMEM230	turquoise
TMEM259	turquoise
TMOD3	turquoise
TNFAIP1	turquoise
TNFRSF11B	turquoise
TNPO1	turquoise
TOMM20	turquoise
TOR1AIP2	turquoise
TPGS2	turquoise
TPP2	turquoise
TPR	turquoise
TRAF3	turquoise
TRANK1	turquoise
TRIB2	turquoise
TRIM32	turquoise
TRIM44	turquoise
TRIM65	turquoise
TRMT1L	turquoise
TTPAL	turquoise
UBA5	turquoise
UBE2V2	turquoise
UBP1	turquoise
UBTF	turquoise
URI1	turquoise
USP15	turquoise
USP5	turquoise
USP8	turquoise
VPS53	turquoise
WAC	turquoise
WDR48	turquoise
WDR6	turquoise
WTAP	turquoise
XAF1	turquoise
YTHDC1	turquoise
YWHAG	turquoise
ZBTB20	turquoise
ZBTB37	turquoise
ZBTB38	turquoise
ZDHHC6	turquoise
ZFR	turquoise
ZFX	turquoise
ZNHIT6	turquoise
ADAM10	yellow
ADAMTS15	yellow
ADCY6	yellow
AKAP12	yellow
ANK3	yellow
APMAP	yellow
APP	yellow
ARFIP1	yellow
ARHGAP28	yellow
ARL8B	yellow
ARRB1	yellow
ATG2B	yellow
ATL3	yellow
ATP6V1A	yellow
ATP6V1C1	yellow
ATP6V1H	yellow
B2M	yellow
BACE1	yellow
BCAP29	yellow
BECN1	yellow
BLOC1S6	yellow
C2CD2	yellow
CAB39	yellow
CALM1	yellow
CANX	yellow
CD47	yellow
CDC42	yellow
CDS2	yellow
CEMIP	yellow
CEP350	yellow
CFI	yellow
CLCN3	yellow
CMTM6	yellow
COPS2	yellow
CREB1	yellow
CTNNAL1	yellow
CTSC	yellow
CYFIP1	yellow
CYP1B1	yellow
DDOST	yellow
DNAJB14	yellow
DNAJC13	yellow
DNAJC3	yellow
DOCK1	yellow
DPY19L3	yellow
DYNC1I2	yellow
DYNC1LI2	yellow
DYNLL1	yellow
DYRK2	yellow
EID1	yellow
EIF4G3	yellow
ELK3	yellow
ELMO2	yellow
ELOVL5	yellow
EMC10	yellow
ENPP2	yellow
ERC1	yellow
ESYT2	yellow
FAM234A	yellow
FAM91A1	yellow
FEZ2	yellow
FGD4	yellow
FZD1	yellow
GMFB	yellow
GNAQ	yellow
GOLIM4	yellow
GOLM1	yellow
GRB2	yellow
HECTD1	yellow
HEPH	yellow
HEXB	yellow
HIBADH	yellow
HSP90B1	yellow
IFITM2	yellow
IFNAR1	yellow
IGFBP3	yellow
IQGAP1	yellow
IRF9	yellow
ITCH	yellow
ITSN1	yellow
JKAMP	yellow
KCTD20	yellow
KCTD3	yellow
KIDINS220	yellow
KIF5B	yellow
KLHL36	yellow
KLHL9	yellow
LAMB1	yellow
LPCAT1	yellow
MAGT1	yellow
MAP3K3	yellow
MAPRE2	yellow
MARCKS	yellow
MAVS	yellow
MGAT4B	yellow
MGLL	yellow
MKLN1	yellow
MRPS6	yellow
MSL1	yellow
MTCH1	yellow
MTCL1	yellow
MTPN	yellow
MYO9B	yellow
NDFIP1	yellow
NPTN	yellow
NRN1	yellow
NTNG1	yellow
NUCB1	yellow
NUCKS1	yellow
NUDT3	yellow
OCIAD1	yellow
PCDH9	yellow
PCDHGA11	yellow
PCMT1	yellow
PCYT1A	yellow
PEX19	yellow
PHAX	yellow
PI4KB	yellow
PIK3C2A	yellow
PLPP3	yellow
POLR2M	yellow
POR	yellow
PPFIA1	yellow
PRKAR1A	yellow
PRUNE2	yellow
PSEN1	yellow
PSEN2	yellow
PTPRA	yellow
RAB29	yellow
RARRES1	yellow
RBMS1	yellow
RCN2	yellow
REEP3	yellow
RGL1	yellow
RNASEL	yellow
RNF182	yellow
RPN2	yellow
S1PR2	yellow
S1PR3	yellow
SAMD8	yellow
SAMHD1	yellow
SAR1B	yellow
SARAF	yellow
SCRN1	yellow
SDF2	yellow
SEC61A1	yellow
SETX	yellow
SH3D19	yellow
SIK3	yellow
SLC20A2	yellow
SLC30A5	yellow
SLC39A10	yellow
SLC39A6	yellow
SLC4A7	yellow
SNX29	yellow
SPAG9	yellow
SPCS3	yellow
SPRED1	yellow
SPTSSA	yellow
SRP14	yellow
SRPX2	yellow
ST13	yellow
STARD3NL	yellow
STAT3	yellow
STK3	yellow
STOM	yellow
STRN	yellow
STX12	yellow
STXBP3	yellow
TBK1	yellow
TBL1XR1	yellow
TEX261	yellow
TKT	yellow
TM9SF1	yellow
TM9SF2	yellow
TMED10	yellow
TMED7	yellow
TMEM168	yellow
TMEM184B	yellow
TMEM248	yellow
TMEM30A	yellow
TMEM47	yellow
TMX3	yellow
TMX4	yellow
TNKS2	yellow
TNRC6B	yellow
TRIM69	yellow
TRIP6	yellow
TSPAN3	yellow
TSPAN6	yellow
TTL	yellow
UBE2H	yellow
UBR3	yellow
VPS13C	yellow
WDFY3	yellow
YIPF6	yellow
ZDHHC20	yellow
ZDHHC7	yellow
ZSWIM8	yellow
