# Supplementary material for: Integrated Drug Mining Reveals Actionable Strategies Inhibiting Plexiform Neurofibromas
Source: Brain Sci. 2022 May 31;12(6):720. doi: 10.3390/brainsci12060720 (PMC9221468; doi:10.3390/brainsci12060720)
Supplement: Supplementary file 1 [file brainsci-12-00720-s001.zip › Supplementary Table S4.xlsx]

## Sheet: Candidate List-1
label	cluster	Name	Value	Phase	Preserved Modules
NCGC00346469.01	1	Delanzomib	-0.994698	Phase II	brown
NCGC00021305.08	1	Sirolimus	-0.986906	Approved	brown
NCGC00249612.01	1	Ixazomib citrate	-0.975346	Phase III	brown
NCGC00090782.07	1	Viracept	-0.97378	Approved	brown
NCGC00167518.03	1	Temsirolimus	-0.968547	Approved	brown
NCGC00263218.02	1	Teriflunomide	-0.960179	Approved	brown
NCGC00024246.13	1	Daunorubicin	-0.953325	Approved	brown
NCGC00346455.01	1	Cobimetinib	-0.941233	Phase III	brown
NCGC00253438.01	1	BI-2536	-0.929118	Phase II	brown
NCGC00167832.04	1	Carvedilol	-0.928041	Approved	brown
NCGC00238452.02	1	Enzastaurin	-0.915678	Phase III	brown
NCGC00346707.01	1	Lonafarnib	-0.915087	Phase II	brown
NCGC00016101.09	1	Xylometazoline hydrochloride	-0.913225	Approved	brown
NCGC00015321.04	1	Dobutamine hydrochloride	-0.910028	Approved	brown
NCGC00024379.04	1	Emetine	-0.906456	Approved	brown
NCGC00250395.01	1	OSI-027	-0.902768	Phase II	brown
NCGC00250407.01	1	CHIR-265	-0.892844	Phase II	brown
NCGC00015144.04	1	O6-Benzylguanine	-0.892566	Phase III	brown
NCGC00015448.04	1	Salirasib	-0.890515	Phase II	brown
NCGC00346492.01	1	XL-147	-0.882728	Phase II	brown
NCGC00167496.02	1	Methylene blue	-0.87899	Phase II	brown
NCGC00346714.01	1	GDC-0068	-0.872562	Phase II	brown
NCGC00160397.01	1	Irsogladine maleate	-0.870308	Approved	brown
NCGC00263087.01	1	Volasertib	-0.868595	Phase II	brown
NCGC00345461.02	1	Gandotinib	-0.867687	Phase II	brown
NCGC00263149.01	1	AEE-788	-0.862727	Phase II	brown
NCGC00015060.19	1	Azathioprine	-0.853214	Approved	brown
NCGC00025059.04	1	Actinomycin D	-0.849263	Approved	brown
NCGC00346457.01	1	BAY-80-6946	-0.846207	Phase II	brown
NCGC00346498.01	1	Danoprevir	-0.838652	Phase II	brown
NCGC00017363.10	1	cycloheximide	-0.836611	Approved	brown
NCGC00229704.01	1	Raltitrexed	-0.834474	Approved	brown
NCGC00343768.01	1	Rabusertib	-0.822034	Phase II	brown
NCGC00015251.14	1	Clotrimazole	-0.821988	Approved	brown
NCGC00159513.02	1	Cefprozil	-0.821686	Approved	brown
NCGC00263178.01	1	ENMD-981693	-0.819201	Phase II	brown
NCGC00346573.01	1	Sapitinib	-0.817777	Phase II	brown
NCGC00347284.01	1	XL-647	-0.811571	Phase III	brown
NCGC00095264.05	1	Chloroxine	-0.807694	Approved	brown
NCGC00346835.01	1	2-Iminobiotin	-0.804199	Phase II	brown
NCGC00249346.02	1	SB1518	-0.802365	Phase II	brown
NCGC00346673.01	1	Milciclib	-0.801575	Phase II	brown
NCGC00263089.02	1	AZD-1152-HQPA	-0.7894	Phase II	brown
NCGC00241104.01	1	Doramapimod	-0.788021	Phase II	brown
NCGC00025300.01	1	2-Methoxyestradiol	-0.784855	Phase II	brown
NCGC00270540.03	1	Miglitol	-0.777598	Approved	brown
NCGC00095158.05	1	Secnidazole	-0.774786	Approved	brown
NCGC00263098.03	1	Combretastatin A-4	-0.766184	Phase III	brown
NCGC00263220.02	1	Romidepsin	-0.764402	Approved	brown
NCGC00164631.03	1	Sunitinib malate	-0.763261	Approved	brown
NCGC00241111.02	1	VX-745	-0.756363	Phase II	brown
NCGC00249685.02	1	Dovitinib	-0.755591	Phase III	brown
NCGC00241107.03	1	Bosutinib	-0.748808	Approved	brown
NCGC00181131.02	1	Epothilone B	-0.745908	Phase II	brown
NCGC00181306.03	1	Docetaxel	-0.745773	Approved	brown
NCGC00025125.20	1	Colchicine	-0.744916	Approved	brown
NCGC00242485.01	1	Pemetrexed disodium	-0.74431	Approved	brown
NCGC00185000.03	1	Afatinib	-0.743625	Phase III	brown
NCGC00263169.01	1	Plinabulin	-0.743582	Phase II	brown
NCGC00164574.05	1	Erlotinib hydrochloride	-0.737806	Approved	brown
NCGC00346717.01	1	BYL-719	-0.737634	Phase II	brown
NCGC00346475.01	1	Birinapant	-0.735351	Phase II	brown
NCGC00346555.01	1	Apixaban	-0.730976	Approved	brown
NCGC00096081.03	1	beta-Carotene	-0.729204	Approved	brown
NCGC00263172.01	1	DCC-2036	-0.725171	Phase II	brown
NCGC00167507.03	1	Lapatinib	-0.724679	Approved	brown
NCGC00346505.01	1	Epothilone A	-0.720556	Approved	brown
NCGC00159455.04	1	Gefitinib	-0.715893	Approved	brown
NCGC00016456.12	1	5,7-Dihydroxyflavone	-0.715156	Phase II	brown
NCGC00346830.01	1	NSC-48006	-0.709714	Phase II	brown
NCGC00241101.02	1	Neratinib	-0.704438	Phase III	brown
NCGC00346671.01	1	Anacetrapib	-0.702907	Phase III	brown
NCGC00263136.03	1	Pracinostat	-0.700481	Phase II	brown
NCGC00345056.01	1	Vidofludimus	-0.698931	Phase II	brown
NCGC00161923.04	1	Picropodophyllin	-0.69812	Phase II	brown
NCGC00346574.01	1	Lexibulin hydrochloride	-0.696749	Phase II	brown
NCGC00263152.02	1	Ponatinib	-0.665534	Phase II	brown
NCGC00018258.09	1	Econazole nitrate	-0.659431	Approved	brown
NCGC00018238.08	1	Oxibendazole	-0.64655	Phase III	brown
NCGC00346686.01	1	Tivantinib	-0.645557	Phase II	brown
NCGC00095107.10	1	Gliclazide	-0.636595	Approved	brown
NCGC00346644.01	1	KX-01	-0.625939	Phase II	brown
NCGC00177979.03	1	Azelastine hydrochloride	-0.598374	Approved	brown
NCGC00165722.02	1	Plerixafor hydrochloride	-0.577824	Approved	brown
NCGC00167513.03	1	Vandetanib	-0.560058	Approved	brown
NCGC00016229.13	1	Propylthiouracil	-0.554697	Approved	brown
NCGC00263083.01	1	Dalcetrapib	-0.554104	Phase III	brown
NCGC00095838.03	1	Sumatriptan succinate	-0.552158	Approved	brown
NCGC00015399.15	1	Etodolac	-0.510808	Approved	brown
NCGC00025035.05	1	SB-203580	-0.487604	Phase II	brown
NCGC00090691.03	1	Didanosine	-0.461535	Approved	brown
NCGC00016569.08	1	Tranexamic acid	-0.436375	Approved	brown
NCGC00346680.01	1	MK-8245	-0.282548	Phase II	brown
NCGC00018276.03	1	Famotidine	-0.19415	Approved	brown
NCGC00025346.01	1	Mirtazapine	-0.166832	Approved	brown
NCGC00263104.01	1	Foretinib	-0.108999	Phase II	brown
NCGC00188429.01	1	Acitazanolast	-0.0103573	Approved	brown
NCGC00163548.02	1	Echinomycin	-0.99415	Phase II	pink
NCGC00024196.06	1	Megestrol acetate	-0.992904	Approved	pink
NCGC00345850.01	1	AS-602801	-0.989663	Phase II	pink
NCGC00188863.01	1	Dronedarone hydrochloride	-0.980876	Approved	pink
NCGC00163329.04	1	Clopidogrel bisulfate	-0.979999	Approved	pink
NCGC00242507.01	1	Everolimus	-0.960542	Approved	pink
NCGC00015442.16	1	Fluorouracil	-0.946589	Approved	pink
NCGC00095112.04	1	Avobenzone	-0.946074	Approved	pink
NCGC00250401.01	1	Flavopiridolï¿½ï¿½ï¿½	-0.942751	Phase III	pink
NCGC00160515.03	1	Acarbose	-0.940023	Approved	pink
NCGC00016447.02	1	Proscillaridin	-0.93819	Approved	pink
NCGC00015705.04	1	Memantine hydrochloride	-0.935923	Approved	pink
NCGC00093560.06	1	Finasteride	-0.935798	Approved	pink
NCGC00015870.16	1	Quercetine	-0.935723	Approved	pink
NCGC00244256.02	1	Lestaurtinibï¿½ï¿½ï¿½	-0.933501	Phase II	pink
NCGC00016872.09	1	Ticlopidine hydrochloride	-0.932526	Approved	pink
NCGC00263153.05	1	AR-42	-0.928666	Phase II	pink
NCGC00168085.02	1	Vorinostat	-0.926701	Approved	pink
NCGC00346486.01	1	Abexinostat	-0.920921	Phase II	pink
NCGC00015038.08	1	Aminopterin	-0.91693	Phase II	pink
NCGC00187481.04	1	BEZ-235	-0.908242	Phase II	pink
NCGC00018294.06	1	Miconazole nitrate	-0.906407	Approved	pink
NCGC00161602.05	1	Doxycycline	-0.900702	Approved	pink
NCGC00263204.01	1	CYC-116	-0.899189	Phase II	pink
NCGC00015452.19	1	Flutamide	-0.894076	Approved	pink
NCGC00263103.01	1	Pelitinib	-0.892864	Phase II	pink
NCGC00250405.01	1	AZD-8055	-0.889264	Phase II	pink
NCGC00346487.01	1	Quisinostat hydrochloride	-0.883089	Phase II	pink
NCGC00346506.01	1	LY-2886721	-0.877345	Phase II	pink
NCGC00013226.15	1	Trifluoperazine hydrochloride	-0.877067	Approved	pink
NCGC00025179.13	1	Mifepristone	-0.876931	Approved	pink
NCGC00164619.04	1	Anastrozole	-0.8756	Approved	pink
NCGC00188399.03	1	Fingolimod hydrochloride	-0.875563	Approved	pink
NCGC00263173.03	1	Rucaparib	-0.867309	Phase II	pink
NCGC00244257.01	1	CYT387	-0.85577	Phase II	pink
NCGC00229511.01	1	Tofacitinib	-0.85538	phase III	pink
NCGC00165833.04	1	Entinostat	-0.852438	Phase II	pink
NCGC00179642.04	1	Isoconazole nitrate	-0.843008	Approved	pink
NCGC00263182.02	1	Mocetinostat	-0.835865	Phase II	pink
NCGC00065890.07	1	Nevirapine	-0.834667	Approved	pink
NCGC00346622.01	1	Fostamatinib disodium	-0.832205	Phase III	pink
NCGC00263140.01	1	Talmapimod	-0.825254	Phase II	pink
NCGC00183875.01	1	Nebivolol	-0.824139	Approved	pink
NCGC00023722.07	1	Floxuridine	-0.823839	Approved	pink
NCGC00017112.11	1	Ciclopirox	-0.821541	Approved	pink
NCGC00263183.01	1	MK-1775	-0.812664	Phase II	pink
NCGC00016530.06	1	Sulfameter	-0.812019	Approved	pink
NCGC00093704.11	1	Cyclosporine A	-0.810989	Approved	pink
NCGC00263117.02	1	Panobinostat	-0.80995	Phase III	pink
NCGC00182051.02	1	R406	-0.809219	Phase III	pink
NCGC00095165.05	1	Carmofur	-0.805137	Approved	pink
NCGC00346704.01	1	Cabazitaxel	-0.800912	Approved	pink
NCGC00090797.11	1	Digoxin	-0.79987	Approved	pink
NCGC00024868.08	1	Bisoprolol	-0.799063	Approved	pink
NCGC00161630.02	1	Novobiocin sodium	-0.798996	Approved	pink
NCGC00016533.14	1	Sulfamethoxazole	-0.798171	Approved	pink
NCGC00263162.02	1	RO-4929097	-0.792681	Phase II	pink
NCGC00015558.06	1	Isoprenaline hydrochloride	-0.791417	Approved	pink
NCGC00346743.01	1	Givinostat hydrochloride	-0.791274	Phase II	pink
NCGC00253713.02	1	Fenticonazole nitrate	-0.791175	Approved	pink
NCGC00166088.05	1	Decitabine	-0.79113	Approved	pink
NCGC00016463.02	1	Cytisine	-0.785573	Approved	pink
NCGC00091032.08	1	Cyproterone acetate	-0.773935	Approved	pink
NCGC00015159.06	1	Betaxolol hydrochloride	-0.770069	Approved	pink
NCGC00167430.03	1	Tioconazole	-0.745387	Approved	pink
NCGC00015443.06	1	Flecainide	-0.742789	Approved	pink
NCGC00090851.09	1	5-Azacitidine	-0.740976	Approved	pink
NCGC00095192.06	1	Tegaserod maleate	-0.740784	Approved	pink
NCGC00164576.03	1	Lopinavir	-0.732905	Approved	pink
NCGC00162383.02	1	Vancomycin hydrochloride	-0.724411	Approved	pink
NCGC00263118.01	1	Lirimilast	-0.693303	Phase II	pink
NCGC00250388.01	1	KRP 203	-0.676657	Phase II	pink
NCGC00346656.01	1	Dinaciclib	-0.675944	Phase III	pink
NCGC00253658.02	1	Dapoxetine hydrochloride	-0.672717	Approved	pink
NCGC00347938.01	1	BAF-312	-0.669475	Phase III	pink
NCGC00015603.07	1	Lomefloxacin hydrochloride	-0.660403	Approved	pink
NCGC00346550.01	1	Lumacaftor	-0.562279	Phase II	pink
NCGC00094552.04	1	Pyrantel pamoate	-0.552859	Approved	pink
NCGC00346874.01	1	PD-134308	-0.550932	Phase II	pink
NCGC00091455.08	1	Celecoxib	-0.542405	Approved	pink
NCGC00015823.18	1	Piroxicam	-0.540736	Approved	pink
NCGC00159483.03	1	Hydroxychloroquine sulfate	-0.529224	Approved	pink
NCGC00159418.02	1	Tegafur	-0.519936	Approved	pink
NCGC00188962.02	1	Pravastatin sodium	-0.451598	Approved	pink
NCGC00095133.04	1	Famciclovir	-0.362363	Approved	pink
NCGC00094201.01	1	Masoprocol	-0.336109	Approved	pink
NCGC00018257.07	1	Methocarbamol	-0.282667	Approved	pink
NCGC00091057.06	1	Silybin	-0.169395	Phase II	pink
NCGC00016599.05	1	Flucytosine	-0.849307	Approved	salmon
NCGC00346712.01	1	Verteporfin	-0.840989	Phase II	salmon
NCGC00021191.05	1	Cortisone acetate	-0.531633	Approved	salmon
NCGC00015226.11	1	Mitotane	-0.430245	Approved	salmon
NCGC00346658.01	1	Crenolanib	-0.989004	Phase II	tan
NCGC00016786.14	1	Mycophenolic acid	-0.95748	Approved	tan
NCGC00263180.01	1	Trametinib	-0.92239	Phase III	tan
NCGC00345812.01	1	Ingenol mebutate	-0.918082	Approved	tan
NCGC00016973.03	1	Letrozole	-0.885668	Approved	tan
NCGC00242514.01	1	Sepantronium bromide	-0.848534	Phase II	tan
NCGC00346659.01	1	PF-04691502	-0.804098	Phase II	tan
NCGC00167433.02	1	Rocuronium bromide	-0.744372	Approved	tan
NCGC00183682.01	1	VX-765	-0.715343	Phase II	tan
NCGC00242596.01	1	Pralatrexate	-0.622549	Approved	tan
NCGC00263539.03	1	Ziprasidone hydrochloride	-0.581938	Approved	tan
NCGC00179649.07	1	Prednisolone	-0.487016	Approved	tan
NCGC00241102.02	1	Midostaurin	-0.478693	Phase II	tan
NCGC00016407.11	1	Sulfamethizole	-0.422264	Approved	tan
NCGC00025060.16	1	Methotrexate	-0.411863	Approved	tan
NCGC00023673.08	1	Adenosine	-0.328408	Approved	tan
NCGC00263126.01	1	Cutamesine hydrochloride	-0.252112	Phase II	tan
NCGC00164591.02	1	Artemether	-0.164603	Approved	tan
NCGC00015888.04	2	Reserpine	-0.971411	Approved	brown
NCGC00015610.18	2	Leflunomide	-0.886553	Approved	brown
NCGC00166413.03	2	Argatroban	-0.882978	Approved	brown
NCGC00242506.02	2	Bortezomib	-0.852286	Approved	brown
NCGC00249611.03	2	MLN-2238ï¿½ï¿½	-0.84922	Phase II	brown
NCGC00015887.05	2	Ritodrine hydrochloride	-0.804875	Approved	brown
NCGC00263174.01	2	Ispinesib	-0.799435	Phase II	brown
NCGC00182713.01	2	Canertinib	-0.791496	Phase II	brown
NCGC00346464.01	2	ARRY-520	-0.77876	Phase II	brown
NCGC00162423.04	2	Mithramycin	-0.764253	Approved	brown
NCGC00249388.01	2	LY2157299	-0.747318	phase II	brown
NCGC00159360.02	2	Betamethasone dipropionate	-0.745154	Approved	brown
NCGC00022001.14	2	Podofilox	-0.731401	Approved	brown
NCGC00346937.01	2	Ombrabulin	-0.730025	Phase III	brown
NCGC00188690.02	2	Prasugrel	-0.728964	Approved	brown
NCGC00167431.02	2	Rifapentine	-0.728156	Approved	brown
NCGC00242493.01	2	Quizartinib	-0.72114	Phase II	brown
NCGC00263097.01	2	Cediranib	-0.720318	Phase III	brown
NCGC00016994.16	2	Camptothecin	-0.719971	Approved	brown
NCGC00346733.01	2	Testosterone	-0.715237	Approved	brown
NCGC00164553.03	2	Clofarabine	-0.713746	Approved	brown
NCGC00263185.01	2	Dacomitinib	-0.709968	Phase III	brown
NCGC00024999.02	2	Procaterol hydrochloride	-0.701924	Approved	brown
NCGC00346724.01	2	Varlitinib tosylate	-0.696519	Phase II	brown
NCGC00090749.11	2	Diethylstilbestrol	-0.693696	Approved	brown
NCGC00186465.01	2	MK-2206	-0.690089	phase II	brown
NCGC00184997.01	2	Raltegravir	-0.686535	Approved	brown
NCGC00241099.01	2	Saracatinib	-0.675772	Phase II	brown
NCGC00167982.02	2	Pirarubicin	-0.67334	Approved	brown
NCGC00164624.03	2	Adefovir dipivoxil	-0.671059	Approved	brown
NCGC00070736.04	2	Imiquimod	-0.665185	Approved	brown
NCGC00263198.01	2	Lenvatinib	-0.660384	Phase III	brown
NCGC00346695.01	2	MK-2461	-0.659553	Phase II	brown
NCGC00346580.01	2	Vinflunine	-0.653943	Approved	brown
NCGC00091112.08	2	Methylrosaniline chloride	-0.653809	Approved	brown
NCGC00023193.04	2	Triamcinolone acetonide	-0.651303	Approved	brown
NCGC00015735.12	2	Niclosamide	-0.639325	Approved	brown
NCGC00167438.02	2	Trospium chloride	-0.634065	Approved	brown
NCGC00167831.01	2	SN-38	-0.631698	Approved	brown
NCGC00249613.03	2	Carfilzomib	-0.626892	phase II	brown
NCGC00263100.01	2	OSI-632	-0.626886	Phase II	brown
NCGC00263114.01	2	SCH-900435	-0.620686	Phase II	brown
NCGC00015092.09	2	Aminocaproic acid	-0.618371	Approved	brown
NCGC00263156.02	2	Vargatef	-0.616979	Phase III	brown
NCGC00263165.01	2	PH-797804	-0.615987	Phase II	brown
NCGC00249684.01	2	VX-702	-0.613142	Phase II	brown
NCGC00018204.11	2	Vinpocetine	-0.606193	Approved	brown
NCGC00263166.01	2	Obatoclax	-0.595569	Phase II	brown
NCGC00346822.01	2	Idronoxil	-0.591472	Phase III	brown
NCGC00179504.06	2	Etoposide	-0.576526	Approved	brown
NCGC00241113.01	2	Orantinib	-0.57584	Phase III	brown
NCGC00263138.01	2	Regorafenib	-0.567595	Phase III	brown
NCGC00163700.04	2	Vincristine sulfate	-0.563347	Approved	brown
NCGC00181350.02	2	Vatalanib	-0.558194	Phase III	brown
NCGC00241103.04	2	Masitinib	-0.549916	Phase III	brown
NCGC00016306.07	2	D-Cycloserine	-0.548434	Approved	brown
NCGC00015693.08	2	Mitoxantrone	-0.532397	Approved	brown
NCGC00015436.09	2	Fluphenazine hydrochloride	-0.526282	Approved	brown
NCGC00346503.01	2	Perifosine	-0.518262	Phase III	brown
NCGC00183109.02	2	Maraviroc	-0.493205	Approved	brown
NCGC00249393.01	2	Apatinib	-0.490474	Phase III	brown
NCGC00346713.01	2	AZD-4547	-0.487997	Phase II	brown
NCGC00263139.01	2	Rolofylline	-0.482005	Phase III	brown
NCGC00015766.08	2	Oxymetazoline hydrochloride	-0.439651	Approved	brown
NCGC00346529.01	2	Safinamide mesilate	-0.437382	Phase III	brown
NCGC00250375.02	2	Linsitinib	-0.378966	Phase III	brown
NCGC00016000.10	2	Disulfiram	-0.367021	Approved	brown
NCGC00179511.04	2	Racecadotril	-0.357656	Approved	brown
NCGC00016311.16	2	Phentolamine mesilate	-0.277729	Approved	brown
NCGC00024929.01	2	ICI-D7288	-0.25612	Phase II	brown
NCGC00015332.04	2	Diltiazem hydrochloride	-0.149643	Approved	brown
NCGC00159510.04	2	Aripiprazole	-0.753256	Approved	midnightblue
NCGC00016710.04	2	Clemastine fumarate	-0.731393	Approved	midnightblue
NCGC00167503.02	2	Aclarubicin	-0.724138	Approved	midnightblue
NCGC00263157.01	2	BMS-777607	-0.709902	Phase II	midnightblue
NCGC00015257.06	2	Clofibrate	-0.700791	Approved	midnightblue
NCGC00250400.01	2	Crizotinib	-0.668438	Approved	midnightblue
NCGC00024415.39	2	Doxorubicin	-0.644329	Approved	midnightblue
NCGC00263125.01	2	SG-00529	-0.641468	Phase II	midnightblue
NCGC00262545.02	2	Vitamin B12	-0.637892	Approved	midnightblue
NCGC00263164.01	2	Cabozantinib	-0.631786	Phase III	midnightblue
NCGC00014925.07	2	Topotecan hydrochloride	-0.630921	Approved	midnightblue
NCGC00091544.08	2	Estradiol	-0.625721	Approved	midnightblue
NCGC00164789.05	2	Fulvestrant	-0.625517	Approved	midnightblue
NCGC00093976.06	2	Idarubicin hydrochloride	-0.624252	Approved	midnightblue
NCGC00188380.01	2	RDEA-119	-0.623102	Phase II	midnightblue
NCGC00346513.01	2	Amonafide	-0.621175	Phase II	midnightblue
NCGC00346533.01	2	Daclatasvir dihydrochloride	-0.615429	Phase III	midnightblue
NCGC00178697.05	2	Irinotecan	-0.603207	Approved	midnightblue
NCGC00345839.01	2	Baricitinib	-0.597486	Phase III	midnightblue
NCGC00016418.14	2	Methoxsalen	-0.594314	Approved	midnightblue
NCGC00249392.01	2	Telatinib	-0.589891	Phase II	midnightblue
NCGC00015520.10	2	Hydroxyurea	-0.587759	Approved	midnightblue
NCGC00179034.08	2	Pentamidine isethionate	-0.575991	Approved	midnightblue
NCGC00346702.01	2	INCB-28060	-0.575764	Phase II	midnightblue
NCGC00346731.01	2	Vinblastine	-0.570661	Approved	midnightblue
NCGC00016388.03	2	Noscapine	-0.564592	Approved	midnightblue
NCGC00263944.01	2	Kanamycin	-0.562628	Approved	midnightblue
NCGC00346832.01	2	Terameprocol	-0.553092	Phase II	midnightblue
NCGC00250399.01	2	Vemurafenib	-0.549762	Approved	midnightblue
NCGC00241108.03	2	Axitinib	-0.548486	Phase III	midnightblue
NCGC00346563.01	2	Teniposide	-0.548094	Approved	midnightblue
NCGC00159518.04	2	Rabeprazole	-0.547049	Approved	midnightblue
NCGC00185772.01	2	Vindesine sulfate	-0.546058	Approved	midnightblue
NCGC00160530.03	2	Toremifene	-0.537474	Approved	midnightblue
NCGC00095042.08	2	ThioTEPA	-0.536761	Approved	midnightblue
NCGC00015889.10	2	Raloxifene hydrochloride	-0.51417	Approved	midnightblue
NCGC00346514.01	2	Bafetinib	-0.506185	Phase II	midnightblue
NCGC00165966.02	2	Vinorelbine	-0.470894	Approved	midnightblue
NCGC00159456.06	2	Imatinib	-0.458558	Approved	midnightblue
NCGC00015004.11	2	Amoxapine	-0.448625	Approved	midnightblue
NCGC00182055.02	2	Bazedoxifene	-0.41557	Approved	midnightblue
NCGC00015437.16	2	Fenofibrate	-0.395787	Approved	midnightblue
NCGC00164385.04	2	Clomifene citrate	-0.386373	Approved	midnightblue
NCGC00183285.04	2	Nilotinib	-0.385586	Approved	midnightblue
NCGC00013724.01	2	Methscopolamine bromide	-0.376298	Approved	midnightblue
NCGC00021569.08	2	Enalapril maleate	-0.369781	Approved	midnightblue
NCGC00015615.14	2	Lansoprazole	-0.098894	Approved	midnightblue
NCGC00177995.04	2	Sarafloxacin hydrochloride	-0.940082	Approved	salmon
NCGC00022037.06	2	Medroxyprogesterone acetate	-0.924426	Approved	salmon
NCGC00179578.04	2	Mometasone furoate	-0.907677	Approved	salmon
NCGC00161834.01	2	Budesonide	-0.800138	Approved	salmon
NCGC00013841.08	2	Cyclobenzaprine hydrochloride	-0.773426	Approved	salmon
NCGC00177986.04	2	Pefloxacin	-0.75701	Approved	salmon
NCGC00015955.09	2	Salbutamol sulfate	-0.748218	Approved	salmon
NCGC00166323.03	2	Trifluridine	-0.74686	Approved	salmon
NCGC00015036.08	2	Amantadine hydrochloride	-0.738716	Approved	salmon
NCGC00015919.04	2	Sotalol	-0.678902	Approved	salmon
NCGC00016610.08	2	Tolnaftate	-0.656066	Approved	salmon
NCGC00164601.03	2	Liranaftate	-0.648236	Approved	salmon
NCGC00344549.02	2	Oxandrolone	-0.607708	Approved	salmon
NCGC00022567.08	2	Cladribine	-0.594184	Approved	salmon
NCGC00160396.02	2	Pravadoline	-0.501567	Phase II	salmon
NCGC00346690.01	2	705498	-0.4928	Phase II	salmon
NCGC00167490.02	2	Lumefantrine	-0.481356	Approved	salmon
NCGC00159346.05	2	Terbinafine hydrochloride	-0.472686	Approved	salmon
NCGC00185741.01	2	Nepafenac	-0.467286	Approved	salmon
NCGC00159453.06	2	Zileuton	-0.462141	Approved	salmon
NCGC00182045.02	2	Pentostatin	-0.44579	Approved	salmon
NCGC00346630.01	2	MP-10	-0.440458	Phase II	salmon
NCGC00024563.02	2	Azasetron hydrochloride	-0.437222	Approved	salmon
NCGC00183873.01	2	Granisetron hydrochloride	-0.423789	Approved	salmon
NCGC00167535.01	2	Tenofovir	-0.402983	Approved	salmon
NCGC00162225.05	2	L-tetramisol	-0.395007	Approved	salmon
NCGC00167533.03	2	Vardenafil	-0.358861	Approved	salmon
NCGC00346545.01	2	Telaprevir	-0.63333	Approved	tan
NCGC00346668.01	2	Pramiracetam hydrochloride	-0.515718	Approved	tan
NCGC00015121.16	2	Phenoxybenzamine hydrochloride	-0.345206	Approved	tan
NCGC00250393.01	2	CAP-232	-0.235996	Phase II	tan
NCGC00168784.01	2	Gemcitabine	-0.23035	Approved	tan
NCGC00185773.02	2	Clindamycin palmitate	-0.147247	Approved	tan
NCGC00346736.01	2	Testosterone cypionate	-0.679052	Approved	turquoise
NCGC00092361.06	3	Prostaglandin E2	-0.872292	Approved	blue
NCGC00022735.07	3	Methylprednisolone	-0.770683	Approved	blue
NCGC00018172.08	3	Indapamide	-0.74844	Approved	blue
NCGC00015316.06	3	Eflornithine Hydrochloride	-0.738589	Approved	blue
NCGC00016623.06	3	Moroxydine	-0.713057	Approved	blue
NCGC00263531.03	3	Linezolid	-0.70429	Approved	blue
NCGC00094571.07	3	Crotamiton	-0.703897	Approved	blue
NCGC00016371.05	3	Diclofenamide	-0.697444	Approved	blue
NCGC00178319.07	3	Thiamphenicol	-0.690349	Approved	blue
NCGC00346491.01	3	Varespladib	-0.686337	Phase II	blue
NCGC00346880.01	3	Indiplon	-0.670288	Phase III	blue
NCGC00346651.01	3	Nepicastat hydrochloride	-0.661613	Phase II	blue
NCGC00183105.01	3	Lubiprostone	-0.653584	Approved	blue
NCGC00253646.01	3	Agomelatine	-0.648972	Approved	blue
NCGC00093347.06	3	Mestranol	-0.636429	Approved	blue
NCGC00346641.01	3	ADL-5859	-0.621776	Phase II	blue
NCGC00183044.01	3	Minocycline	-0.619889	Approved	blue
NCGC00165740.04	3	Benazepril	-0.617628	Approved	blue
NCGC00016936.03	3	Aztreonam	-0.61281	Approved	blue
NCGC00186006.04	3	Nefiracetam	-0.610968	Phase II	blue
NCGC00181303.02	3	Neomycin sulfate	-0.610749	Approved	blue
NCGC00016384.14	3	Sulfafurazole	-0.59145	Approved	blue
NCGC00178852.06	3	Tobramycin	-0.590755	Approved	blue
NCGC00090774.03	3	Nitazoxanide	-0.589974	Approved	blue
NCGC00091585.03	3	Octocrylene	-0.589007	Approved	blue
NCGC00094374.05	3	Seliciclib	-0.562025	Phase II	blue
NCGC00015925.13	3	Sulfaphenazole	-0.558585	Approved	blue
NCGC00017156.01	3	Cefoperazone sodium	-0.555881	Approved	blue
NCGC00183095.01	3	Tigecycline	-0.553476	Approved	blue
NCGC00344506.01	3	Manoalide	-0.53269	Phase II	blue
NCGC00159489.04	3	Chloramphenicol Palmitate	-0.527314	Approved	blue
NCGC00346725.01	3	ARN-509	-0.5262	Phase II	blue
NCGC00016797.04	3	Amoxicillin sodium	-0.505933	Approved	blue
NCGC00094087.06	3	Mizoribine	-0.493499	Approved	blue
NCGC00346504.01	3	Avagacestat	-0.472924	Phase II	blue
NCGC00168785.02	3	Diclazuril	-0.45304	Phase III	blue
NCGC00346934.01	3	Sivelestat	-0.448538	Approved	blue
NCGC00016656.01	3	Vidarabine	-0.447711	Approved	blue
NCGC00095164.05	3	Protionamide	-0.446639	Approved	blue
NCGC00093706.05	3	Cephalexin	-0.445102	Approved	blue
NCGC00263527.02	3	Isepamicin	-0.427265	Approved	blue
NCGC00016794.14	3	Gemfibrozil	-0.401849	Approved	blue
NCGC00090766.08	3	Prednisoneï¿½ï¿½ï¿½	-0.393573	Approved	blue
NCGC00022612.10	3	Cefaclor	-0.382875	Approved	blue
NCGC00346516.01	3	Cefoselis sulfate	-0.381636	Approved	blue
NCGC00345819.01	3	Estetrol	-0.375724	Phase II	blue
NCGC00160514.03	3	Idebenone	-0.371556	Approved	blue
NCGC00188943.04	3	Orotic acid	-0.368689	Approved	blue
NCGC00025195.01	3	Ozagrel hydrochloride	-0.365859	Approved	blue
NCGC00346609.01	3	Gentamycin sulfate	-0.356321	Approved	blue
NCGC00015754.15	3	Nilutamide	-0.35566	Approved	blue
NCGC00017256.08	3	Galantamine hydrobromide	-0.330544	Approved	blue
NCGC00016488.03	3	Kinetin	-0.329705	Approved	blue
NCGC00142624.04	3	Lactulose	-0.327969	Approved	blue
NCGC00178054.05	3	Clarithromycin	-0.312045	Approved	blue
NCGC00346732.01	3	Hydroxocobalamin	-0.30292	Approved	blue
NCGC00346631.01	3	Orteronel	-0.299132	Phase III	blue
NCGC00024427.03	3	Naltrexone hydrochloride	-0.295428	Approved	blue
NCGC00016752.02	3	Clindamycin hydrochloride	-0.293972	Approved	blue
NCGC00159508.05	3	Rose Bengal disodium	-0.287955	Phase II	blue
NCGC00018181.13	3	Nalidixic acid	-0.28522	Approved	blue
NCGC00166125.01	3	Meglumine	-0.282256	Approved	blue
NCGC00015100.14	3	Altretamine	-0.279285	Approved	blue
NCGC00159544.02	3	Zaldaride maleate	-0.27752	Phase III	blue
NCGC00346434.01	3	Imipenem	-0.26504	Approved	blue
NCGC00263566.03	3	Oteracil potassium	-0.259468	Approved	blue
NCGC00159336.05	3	Sulbactam	-0.250284	Approved	blue
NCGC00178520.05	3	Bromhexine hydrochloride	-0.2383	Approved	blue
NCGC00092310.03	3	Amisulpride	-0.23035	Approved	blue
NCGC00253760.02	3	Albendazole Oxide	-0.214234	Approved	blue
NCGC00015086.03	3	Acetylcysteine	-0.193128	Approved	blue
NCGC00168781.01	3	Tadalafil	-0.18997	Approved	blue
NCGC00090753.05	3	Azithromycin	-0.181246	Approved	blue
NCGC00016889.05	3	Tenoxicam	-0.139514	Approved	blue
NCGC00164566.02	3	Pitavastatin calcium	-0.129665	Approved	blue
NCGC00091104.05	3	Aspartame	-0.126146	Approved	blue
NCGC00164604.03	3	Fluvastatin	-0.106612	Approved	blue
NCGC00015708.17	3	Maprotiline hydrochloride	-0.0984669	Approved	blue
NCGC00018218.03	3	Edaravone	-0.0978056	Approved	blue
NCGC00164613.03	3	Epalrestat	-0.0953589	Approved	blue
NCGC00015818.15	3	Praziquantel	-0.0918766	Approved	blue
NCGC00167467.04	3	Vecuronium bromide	-0.0695465	Approved	blue
NCGC00015767.09	3	Oxybutynin chloride	-0.0691331	Approved	blue
NCGC00185071.02	3	Calcium folinate	-0.0483199	Approved	blue
NCGC00021336.09	3	Diclofenac sodium	0.0830757	Approved	blue
NCGC00016978.05	3	Repaglinide	0.0913303	Approved	blue
NCGC00346448.01	3	Tariquidar	-0.685566	Phase II	magenta
NCGC00016777.07	3	Probucol	-0.637945	Approved	magenta
NCGC00182851.01	3	Meprednisone	-0.593862	Approved	magenta
NCGC00346877.01	3	Batimastat	-0.585289	Approved	magenta
NCGC00346838.01	3	Secoisolariciresinol	-0.581537	Phase II	magenta
NCGC00346602.01	3	Lappaconitine	-0.561623	Phase II	magenta
NCGC00168774.01	3	Rasagiline mesilate	-0.520849	Approved	magenta
NCGC00022848.06	3	Hydrocortisone	-0.519459	Approved	magenta
NCGC00167565.01	3	Carbazochrome sodium sulfonate	-0.498647	Approved	magenta
NCGC00159370.05	3	Docosanol	-0.495642	Approved	magenta
NCGC00159491.05	3	Rimantadine	-0.486433	Approved	magenta
NCGC00346669.01	3	TAK-875	-0.484187	Phase III	magenta
NCGC00016408.10	3	Sulfapyridine	-0.478951	Approved	magenta
NCGC00015649.05	3	Moxonidine hydrochloride hydrate	-0.469485	Approved	magenta
NCGC00015819.11	3	Propafenone hydrochloride	-0.445917	Approved	magenta
NCGC00179244.04	3	Dorzolamide hydrochloride	-0.436173	Approved	magenta
NCGC00183036.02	3	Cephradine	-0.433141	Approved	magenta
NCGC00162288.06	3	Valproic acid sodium salt	-0.432243	Approved	magenta
NCGC00016244.14	3	Isoniazid	-0.412801	Approved	magenta
NCGC00015252.13	3	Cyproheptadine hydrochloride	-0.408674	Approved	magenta
NCGC00253867.01	3	Prucalopride	-0.40407	Approved	magenta
NCGC00163127.05	3	Acitretin	-0.401203	Approved	magenta
NCGC00015673.08	3	Minoxidil	-0.38667	Approved	magenta
NCGC00344505.01	3	Calindol	-0.373832	Approved	magenta
NCGC00015897.06	3	Ranolazine	-0.370798	Approved	magenta
NCGC00015830.07	3	Phenelzine	-0.367658	Approved	magenta
NCGC00263564.02	3	Levosimendan	-0.359179	Approved	magenta
NCGC00346606.01	3	Cyclovirobuxin D	-0.351604	Approved	magenta
NCGC00093802.08	3	Dehydroepiandrosterone	-0.346384	Phase II/III	magenta
NCGC00160421.02	3	Tetrabenazine	-0.340877	Approved	magenta
NCGC00346568.01	3	GSK-1292263A	-0.338908	Phase II	magenta
NCGC00181765.01	3	Pranlukast hydrate	-0.335894	Approved	magenta
NCGC00015207.11	3	Cilostazol	-0.325687	Approved	magenta
NCGC00164561.03	3	Zanamivir	-0.324687	Approved	magenta
NCGC00164353.03	3	Mannitol	-0.288637	Approved	magenta
NCGC00092384.04	3	Fenobam	-0.267143	Phase II	magenta
NCGC00159326.02	3	Lincomycin hydrochloride	-0.26615	Approved	magenta
NCGC00346518.01	3	Meropenem	-0.258826	Approved	magenta
NCGC00016927.10	3	Enoxacin	-0.255569	Approved	magenta
NCGC00015590.07	3	Linopirdine	-0.255172	Phase III	magenta
NCGC00186028.01	3	Levetiracetam	-0.243608	Approved	magenta
NCGC00346517.01	3	Daptomycin	-0.24222	Approved	magenta
NCGC00025341.01	3	Isradipine	-0.237389	Approved	magenta
NCGC00094818.08	3	Hexestrol	-0.237266	Approved	magenta
NCGC00016806.12	3	Mebendazole	-0.229599	Approved	magenta
NCGC00182965.04	3	Biperiden	-0.221131	Approved	magenta
NCGC00065934.06	3	Oxcarbazepine	-0.20235	Approved	magenta
NCGC00159406.11	3	Noradrenaline bitartrate monohydrate	-0.198073	Approved	magenta
NCGC00182077.02	3	Roxithromycin	-0.196988	Approved	magenta
NCGC00016083.13	3	Verapamil	-0.159055	Approved	magenta
NCGC00015883.08	3	Risperidoneï¿½ï¿½ï¿½	-0.157449	Approved	magenta
NCGC00016543.08	3	Phenformin hydrochloride	-0.152988	Approved	magenta
NCGC00346715.01	3	Azomycin	-0.145351	Approved	magenta
NCGC00015508.17	3	Hydrochlorothiazide	-0.11325	Approved	magenta
NCGC00262945.02	3	Rivaroxaban	-0.0839817	Approved	magenta
NCGC00015245.07	3	Bethanechol chloride	0.0106472	Approved	magenta
NCGC00163169.02	3	Pizotifen	0.0254379	Approved	magenta
NCGC00183837.01	3	Monatepil	-0.672892	Phase III	midnightblue
NCGC00346562.01	3	Cefditoren pivoxil	-0.57439	Approved	midnightblue
NCGC00164447.01	3	Ciprofibrate	-0.553881	Approved	midnightblue
NCGC00017337.15	3	Capsaicin	-0.503253	Approved	midnightblue
NCGC00181013.01	3	Mizolastine	-0.479968	Approved	midnightblue
NCGC00167493.04	3	Manidipine	-0.455388	Approved	midnightblue
NCGC00346613.01	3	Disufenton sodium	-0.445804	Phase III	midnightblue
NCGC00025176.01	3	Etomidate	-0.445156	Approved	midnightblue
NCGC00346620.01	3	GSK-256066	-0.434535	Phase II	midnightblue
NCGC00015089.08	3	Amiloride hydrochloride	-0.421923	Approved	midnightblue
NCGC00160670.04	3	Mecarbinate	-0.411832	Approved	midnightblue
NCGC00016497.08	3	Ethionamide	-0.37184	Approved	midnightblue
NCGC00178499.03	3	Cefdinir	-0.367203	Approved	midnightblue
NCGC00248196.02	3	Tempol	-0.355015	Phase II	midnightblue
NCGC00242480.01	3	Ivacaftor	-0.352713	Approved	midnightblue
NCGC00015054.06	3	Tacrine hydrochloride	-0.348597	Approved	midnightblue
NCGC00091268.11	3	Oxytetracycline	-0.344663	Approved	midnightblue
NCGC00015462.12	3	Glipizide	-0.323419	Approved	midnightblue
NCGC00160527.05	3	Mosapride citrate	-0.32097	Approved	midnightblue
NCGC00346521.01	3	Risedronate sodium	-0.311438	Approved	midnightblue
NCGC00015466.04	3	Gabapentin	-0.284846	Approved	midnightblue
NCGC00263167.02	3	SNS-032	-0.246032	Phase II	midnightblue
NCGC00246971.03	3	Polydatin	-0.227555	Approved	midnightblue
NCGC00185774.01	3	Erdosteine	-0.218951	Approved	midnightblue
NCGC00187912.03	3	PCI-32765	-0.204457	Phase II	midnightblue
NCGC00346710.01	3	Bindarit	-0.190838	Phase II	midnightblue
NCGC00164549.01	3	Dofetilide	-0.166858	Approved	midnightblue
NCGC00016332.03	3	Riboflavin	-0.158387	Approved	midnightblue
NCGC00346885.01	3	Sipatrigine	-0.152386	Phase II	midnightblue
NCGC00025325.03	3	Vapiprost hydrochloride	-0.132466	Phase III	midnightblue
NCGC00016991.06	3	Proparacaine	-0.120173	Approved	midnightblue
NCGC00015482.05	3	Gallamine triethiodide	-0.118041	Approved	midnightblue
NCGC00246966.03	3	Flubendazole	-0.11092	Approved	midnightblue
NCGC00016960.03	3	Glimepiride	-0.106722	Approved	midnightblue
NCGC00015147.09	3	Benzamil	-0.0681373	Phase II	midnightblue
NCGC00183128.01	3	Glycyrrhizic acid	-0.00268407	Approved	midnightblue
NCGC00346876.01	3	PX-12	0.0322151	Phase II	midnightblue
NCGC00181011.01	3	Gimeracil	0.185511	Approved	midnightblue
NCGC00017324.08	3	Simvastatin	-0.0941021	Approved	tan
NCGC00015833.16	3	Pyrazinamide	-0.0331979	Approved	tan
NCGC00346894.01	3	Valspodar	-0.345809	Phase III	yellow
NCGC00185778.02	4	Nitisinone	-0.952003	Approved	blue
NCGC00025234.01	4	Alprostadil	-0.873896	Approved	blue
NCGC00015026.14	4	Atropine	-0.829241	Approved	blue
NCGC00263119.01	4	Ruboxistaurin mesilate	-0.76165	Phase III	blue
NCGC00018100.02	4	Fasudil hydrochloride	-0.548384	Approved	blue
NCGC00021146.06	4	Ketanserin	-0.542107	Approved	blue
NCGC00346944.01	4	Y-39983	-0.516664	Phase II	blue
NCGC00016361.13	4	Acetaminophen	-0.116836	Approved	blue
NCGC00242479.01	4	Zibotentan	-0.0485564	Phase III	blue
NCGC00178127.04	4	Ramipril	-0.982436	Approved	midnightblue
NCGC00242504.01	4	Cortivazol	-0.976922	Approved	midnightblue
NCGC00015725.16	4	Nimesulide	-0.95063	Approved	midnightblue
NCGC00017244.05	4	Enoxolone	-0.946289	Approved	midnightblue
NCGC00015116.10	4	Aniracetam	-0.940145	Approved	midnightblue
NCGC00022398.06	4	Fluocinonide	-0.933315	Approved	midnightblue
NCGC00015418.08	4	Ethosuximide	-0.918877	Approved	midnightblue
NCGC00162094.04	4	Betamethasone	-0.916905	Approved	midnightblue
NCGC00095348.07	4	Diindolylmethane	-0.911519	Phase III	midnightblue
NCGC00023373.04	4	Clobetasol propionate	-0.907913	Approved	midnightblue
NCGC00346476.01	4	Telotristat etiprate	-0.907112	Phase III	midnightblue
NCGC00186464.02	4	Aliskiren hemifumarate	-0.902253	Approved	midnightblue
NCGC00274064.01	4	Betamethasone valerate	-0.897506	Approved	midnightblue
NCGC00189073.02	4	Selumetinib	-0.895431	phase II	midnightblue
NCGC00015208.09	4	Caffeine	-0.892834	Approved	midnightblue
NCGC00346439.01	4	Diclofensine	-0.886523	Approved	midnightblue
NCGC00024928.22	4	Tamoxifen	-0.886295	Approved	midnightblue
NCGC00095089.11	4	Fluconazole	-0.882898	Approved	midnightblue
NCGC00263095.01	4	Sotrastaurin	-0.881555	Phase II	midnightblue
NCGC00163246.01	4	Huperizine A	-0.881231	Approved	midnightblue
NCGC00167519.04	4	Ramatroban	-0.880348	Approved	midnightblue
NCGC00346463.01	4	Nesbuvir	-0.880274	Phase II	midnightblue
NCGC00018117.23	4	Theophyllamine	-0.866968	Approved	midnightblue
NCGC00014670.16	4	Domperidone	-0.865795	Approved	midnightblue
NCGC00021301.04	4	Fluocinolone acetonide	-0.865683	Approved	midnightblue
NCGC00159509.02	4	Perindopril	-0.862053	Approved	midnightblue
NCGC00091533.11	4	Ethinylestradiol	-0.861935	Approved	midnightblue
NCGC00017352.23	4	Resveratrol	-0.860772	Phase II/III	midnightblue
NCGC00179308.05	4	Fluticasone propionate	-0.853311	Approved	midnightblue
NCGC00263205.01	4	Motesanib	-0.85276	Phase III	midnightblue
NCGC00263521.02	4	Deflazacort	-0.852233	Approved	midnightblue
NCGC00015254.12	4	Clozapine	-0.848669	Approved	midnightblue
NCGC00346829.01	4	Fotemustine	-0.846992	Approved	midnightblue
NCGC00346462.01	4	Sofosbuvir	-0.841055	Phase III	midnightblue
NCGC00346437.01	4	Vosaroxin	-0.833955	Phase III	midnightblue
NCGC00178638.04	4	Valaciclovir	-0.832767	Approved	midnightblue
NCGC00015199.19	4	Chlorambucil	-0.830676	Approved	midnightblue
NCGC00016612.04	4	Sulfadoxine	-0.829484	Approved	midnightblue
NCGC00263129.01	4	PD-0332991	-0.829345	Phase II	midnightblue
NCGC00346449.01	4	Parogrelil	-0.82695	Phase III	midnightblue
NCGC00346890.01	4	Banoxantrone	-0.82455	Phase II	midnightblue
NCGC00015513.09	4	Histamine dihydrochloride	-0.824015	Approved	midnightblue
NCGC00163468.06	4	Mitomycin	-0.822721	Approved	midnightblue
NCGC00090757.05	4	Melphalan	-0.819822	Approved	midnightblue
NCGC00094927.01	4	Flunisolide	-0.818438	Approved	midnightblue
NCGC00015966.03	4	Levosulpiride	-0.817952	Approved	midnightblue
NCGC00346575.01	4	Dabigatran	-0.815979	Phase III	midnightblue
NCGC00181098.01	4	Nelarabine	-0.813219	Approved	midnightblue
NCGC00263858.03	4	Carboplatin	-0.812724	Approved	midnightblue
NCGC00274065.01	4	Desonide	-0.812351	Approved	midnightblue
NCGC00164336.05	4	L-Thyroxine	-0.810537	Approved	midnightblue
NCGC00346637.01	4	Odanacatib	-0.806422	Phase III	midnightblue
NCGC00015609.05	4	Lonidamine	-0.804561	Approved	midnightblue
NCGC00015500.10	4	Haloperidol	-0.801149	Approved	midnightblue
NCGC00015856.08	4	Prochlorperazine	-0.796793	Approved	midnightblue
NCGC00263918.04	4	Epirubicin hydrochloride	-0.796373	Approved	midnightblue
NCGC00263967.03	4	Alendronate	-0.795994	Approved	midnightblue
NCGC00179435.07	4	Ifomide	-0.79597	Approved	midnightblue
NCGC00244253.01	4	Ruxolitinib	-0.791495	Approved	midnightblue
NCGC00183361.01	4	Oxacillin sodium	-0.7911	Approved	midnightblue
NCGC00263120.01	4	MDV-3100	-0.78911	Phase III	midnightblue
NCGC00091835.09	4	Chlormethine	-0.786251	Approved	midnightblue
NCGC00015061.12	4	Aciclovir	-0.783333	Approved	midnightblue
NCGC00015067.13	4	Aspirin	-0.768836	Approved	midnightblue
NCGC00167328.02	4	Aloxistatin	-0.76859	Phase III	midnightblue
NCGC00346610.01	4	Pantothenic acid	-0.768106	Approved	midnightblue
NCGC00167531.03	4	Rivastigmine tartrate	-0.767297	Approved	midnightblue
NCGC00181754.01	4	Deferasirox	-0.766366	Approved	midnightblue
NCGC00016268.09	4	Niacin	-0.759554	Approved	midnightblue
NCGC00178840.06	4	Sodium cloxacillin	-0.758137	Approved	midnightblue
NCGC00018261.05	4	Perhexiline	-0.753043	Approved	midnightblue
NCGC00164594.01	4	Loteprednol etabonate	-0.748339	Approved	midnightblue
NCGC00015204.08	4	Carmustine	-0.747915	Approved	midnightblue
NCGC00096077.05	4	Olanzapine	-0.747313	Approved	midnightblue
NCGC00188864.01	4	Iloperidone	-0.745595	Approved	midnightblue
NCGC00017312.03	4	Uridine	-0.745573	Phase II	midnightblue
NCGC00095124.06	4	Rosiglitazone	-0.743511	Approved	midnightblue
NCGC00346494.01	4	E-7010	-0.740807	Phase II	midnightblue
NCGC00346493.01	4	AT-9283	-0.738093	Phase II	midnightblue
NCGC00263544.02	4	Dexrazoxane hydrochloride	-0.735636	Approved	midnightblue
NCGC00263522.02	4	Dutasteride	-0.73539	Approved	midnightblue
NCGC00016423.14	4	(-)-Gossypol	-0.733188	Phase II	midnightblue
NCGC00163128.07	4	Pioglitazone HCl	-0.731044	Approved	midnightblue
NCGC00017323.07	4	Tetracycline hydrochloride	-0.730654	Approved	midnightblue
NCGC00015439.06	4	Flumazenil	-0.73018	Approved	midnightblue
NCGC00167971.03	4	Tiotropium bromide	-0.727727	Approved	midnightblue
NCGC00186628.01	4	Butylscopolamine bromide	-0.719685	Approved	midnightblue
NCGC00346499.01	4	Ostarine	-0.718648	Phase III	midnightblue
NCGC00250382.01	4	NVP-LDE-225	-0.718102	phase II	midnightblue
NCGC00015646.04	4	Fomepizole	-0.711541	Approved	midnightblue
NCGC00345785.01	4	Eprosartan mesylate	-0.711287	Approved	midnightblue
NCGC00024762.05	4	Tesmilifene hydrochloride	-0.710418	Phase III	midnightblue
NCGC00160519.02	4	Acipimox	-0.707995	Approved	midnightblue
NCGC00016641.01	4	Streptomycin sulfate	-0.707597	Approved	midnightblue
NCGC00166111.04	4	Estriol	-0.707427	Approved	midnightblue
NCGC00015997.06	4	Taurine	-0.706839	Approved	midnightblue
NCGC00091009.05	4	Methyltestosterone	-0.700165	Approved	midnightblue
NCGC00095245.01	4	Testosterone propionate	-0.683466	Approved	midnightblue
NCGC00346520.01	4	Bimatoprost	-0.680968	Approved	midnightblue
NCGC00178707.03	4	Ramelteon	-0.679569	Approved	midnightblue
NCGC00166035.02	4	Demecolcine	-0.678705	Approved	midnightblue
NCGC00186013.01	4	Esomeprazole magnesium	-0.669298	Approved	midnightblue
NCGC00249390.01	4	Tivozanib	-0.668851	Phase III	midnightblue
NCGC00095150.07	4	Telmisartan	-0.668705	Approved	midnightblue
NCGC00246968.02	4	Olmesartan	-0.664635	Approved	midnightblue
NCGC00346559.01	4	Erythromycin	-0.662901	Approved	midnightblue
NCGC00346655.01	4	Linagliptin	-0.662279	Approved	midnightblue
NCGC00094575.01	4	Tolterodine tartrate	-0.658779	Approved	midnightblue
NCGC00018153.09	4	Dienestrol	-0.658685	Approved	midnightblue
NCGC00346597.01	4	Puerarin	-0.656252	Phase II	midnightblue
NCGC00090903.09	4	Sulfasalazine	-0.653103	Approved	midnightblue
NCGC00095145.01	4	Cantharidin	-0.647714	Approved	midnightblue
NCGC00015122.09	4	Bupropion hydrochloride	-0.639823	Approved	midnightblue
NCGC00246387.02	4	Arbidol	-0.635257	Approved	midnightblue
NCGC00015444.04	4	Fenoldopam	-0.627017	Approved	midnightblue
NCGC00015429.08	4	Felbamate	-0.623659	Approved	midnightblue
NCGC00163318.03	4	Suramin sodium	-0.611861	Approved	midnightblue
NCGC00015810.13	4	Papaverine hydrochloride	-0.610138	Approved	midnightblue
NCGC00242597.01	4	Saxagliptin	-0.609995	Approved	midnightblue
NCGC00025235.01	4	Streptozocin	-0.598434	Approved	midnightblue
NCGC00016245.01	4	Scopolamine	-0.598151	Approved	midnightblue
NCGC00167488.03	4	Sorafenib	-0.589712	Approved	midnightblue
NCGC00186460.01	4	Bardoxolone methyl	-0.586496	Phase III	midnightblue
NCGC00093354.09	4	Niacinamide	-0.585941	Approved	midnightblue
NCGC00025297.01	4	Gabexate mesilate	-0.580918	Approved	midnightblue
NCGC00024257.07	4	Phenylephrine hydrochloride	-0.57095	Approved	midnightblue
NCGC00346629.01	4	Dolutegravir	-0.559196	Phase III	midnightblue
NCGC00015389.08	4	Propofol	-0.556273	Approved	midnightblue
NCGC00015580.08	4	Ketotifen	-0.555138	Approved	midnightblue
NCGC00017159.08	4	Curcumin	-0.542476	Phase III	midnightblue
NCGC00018102.06	4	Flunarizine hydrochloride	-0.537914	Approved	midnightblue
NCGC00274068.02	4	Itraconazole	-0.531994	Approved	midnightblue
NCGC00015451.06	4	Flupirtine maleate	-0.524917	Approved	midnightblue
NCGC00346566.01	4	Roflumilast	-0.510103	Approved	midnightblue
NCGC00159422.02	4	Tiopronin	-0.508116	Approved	midnightblue
NCGC00024717.01	4	L-NAME	-0.499909	Phase II	midnightblue
NCGC00018296.08	4	Meclizine hydrochloride	-0.499477	Approved	midnightblue
NCGC00346527.01	4	FG-4592	-0.493587	Phase II/III	midnightblue
NCGC00024995.10	4	Paclitaxel	-0.482266	Approved	midnightblue
NCGC00167453.02	4	Clinofibrate	-0.473181	Approved	midnightblue
NCGC00164550.01	4	Lafutidine	-0.465265	Approved	midnightblue
NCGC00346557.01	4	Erteberel	-0.459434	Phase II	midnightblue
NCGC00024359.06	4	Penicillamine	-0.44789	Approved	midnightblue
NCGC00345792.01	4	AN2728	-0.441635	Phase II	midnightblue
NCGC00095135.04	4	Almotriptan	-0.435581	Approved	midnightblue
NCGC00181767.01	4	Tolcapone	-0.431703	Approved	midnightblue
NCGC00015578.10	4	Ketoprofen	-0.419841	Approved	midnightblue
NCGC00015034.02	4	INO-1001	-0.417453	Phase II	midnightblue
NCGC00015882.09	4	Riluzole	-0.413658	Approved	midnightblue
NCGC00016360.05	4	Monobenzone	-0.40125	Approved	midnightblue
NCGC00015110.12	4	Aminoglutethimide	-0.359072	Approved	midnightblue
NCGC00181343.01	4	Ivabradine hydrochloride	-0.358309	Approved	midnightblue
NCGC00238451.01	4	Olaparib	-0.356043	Phase II	midnightblue
NCGC00346510.01	4	MGCD-265	-0.343882	Phase II	midnightblue
NCGC00346739.01	4	Retigabine	-0.332175	Phase III	midnightblue
NCGC00181349.01	4	Ranelic acid distrontium salt	-0.319368	Approved	midnightblue
NCGC00090726.11	4	Ribavirin	-0.284718	Approved	midnightblue
NCGC00262929.02	4	BIBR 1048	-0.24975	Phase III	midnightblue
NCGC00091019.08	4	Dexamethasone	-0.234701	Approved	midnightblue
NCGC00346502.01	4	Dienogest	-0.144822	Approved	midnightblue
NCGC00186046.02	4	Caroverine hydrochloride	-0.780351	Approved	salmon
NCGC00016375.10	4	Sulphadimethoxine	-0.700678	Approved	salmon
NCGC00271596.04	4	Exemestane	-0.55338	Approved	salmon
NCGC00167967.01	4	Telithromycin	-0.440712	Approved	salmon
NCGC00253737.01	4	Istradefylline	-0.110958	Approved	tan
NCGC00181345.01	4	Temocapril hydrochloride	-0.0864096	Approved	tan
NCGC00346730.01	4	Ambrisentan	-0.0685447	Approved	tan
NCGC00016759.03	4	Naproxen sodium	-0.0539165	Approved	tan
NCGC00095128.04	4	Orlistat	-0.890195	Approved	turquoise
NCGC00344550.02	4	Stanozolol	-0.778503	Approved	yellow
NCGC00016643.10	4	Trioxsalen	-0.746884	Approved	yellow
NCGC00168773.01	5	Darunavir	-0.888662	Approved	magenta
NCGC00181002.02	5	Cinacalcet hydrochloride	-0.796056	Approved	magenta
NCGC00182058.03	5	Doxercalciferol	-0.792839	Approved	magenta
NCGC00015834.11	5	Primidone	-0.776745	Approved	magenta
NCGC00182552.03	5	Atazanavir sulfate	-0.776209	Approved	magenta
NCGC00095023.04	5	Ethisterone	-0.766097	Approved	magenta
NCGC00263184.01	5	MK-0752	-0.721314	Phase II	magenta
NCGC00094580.05	5	Allopurinol	-0.70102	Phase II	magenta
NCGC00016740.19	5	Prazosin hydrochloride	-0.6985	Approved	magenta
NCGC00346541.01	5	XL-765ï¿½ï¿½ï¿½	-0.661325	Phase II	magenta
NCGC00159337.06	5	Efavirenz	-0.64869	Approved	magenta
NCGC00346438.01	5	Retaspimycin	-0.642376	Phase III	magenta
NCGC00017354.06	5	Spectinomycin hydrochloride	-0.638281	Approved	magenta
NCGC00142615.03	5	Epinephrine	-0.634907	Approved	magenta
NCGC00164547.06	5	Zafirlukast	-0.634048	Approved	magenta
NCGC00015848.04	5	Tranylcypromine	-0.632461	Approved	magenta
NCGC00181796.01	5	Octreotide	-0.613991	Approved	magenta
NCGC00163424.03	5	Tanespimycin	-0.598216	Phase III	magenta
NCGC00344515.02	5	Piperaquine	-0.596179	Approved	magenta
NCGC00090752.08	5	Fenretinide	-0.585576	phase II	magenta
NCGC00346716.01	5	Dabrafenib	-0.566553	Phase III	magenta
NCGC00142400.06	5	Chenodeoxycholic acid	-0.553113	Approved	magenta
NCGC00262604.01	5	BKM-120	-0.547353	Phase II	magenta
NCGC00346678.01	5	Ganetespib	-0.546989	Phase II/III	magenta
NCGC00346590.01	5	Artenimol	-0.539228	Approved	magenta
NCGC00025357.01	5	Nicorandil	-0.520461	Approved	magenta
NCGC00159341.03	5	Lamivudine	-0.507804	Approved	magenta
NCGC00015529.18	5	Ibuprofen lysine	-0.496197	Approved	magenta
NCGC00016364.03	5	Chlorphenamine maleate	-0.485075	Approved	magenta
NCGC00263175.01	5	Tosedostat	-0.454856	Phase II	magenta
NCGC00181000.03	5	Suplatast tosilate	-0.451197	Approved	magenta
NCGC00025000.08	5	Ketoconazole	-0.450499	Approved	magenta
NCGC00161419.03	5	Trimetrexate	-0.438302	Phase II	magenta
NCGC00164617.05	5	Adapalene	-0.409062	Approved	magenta
NCGC00090808.03	5	Amphotericin B	-0.39821	Approved	magenta
NCGC00161408.02	5	anagrelide	-0.355454	Approved	magenta
NCGC00250374.01	5	Licofelone	-0.351449	Phase III	magenta
NCGC00168041.01	5	Dextromethorphan hydrobromide	-0.335835	Approved	magenta
NCGC00025323.01	5	Ubenimex	-0.314013	approved	magenta
NCGC00181129.05	5	Dasatinib	-0.297986	Approved	magenta
NCGC00093656.03	5	Brivudine	-0.286153	Approved	magenta
NCGC00253767.01	5	Clevudine	-0.279417	Approved	magenta
NCGC00095109.06	5	Venlafaxine hydrochloride	-0.274183	Approved	magenta
NCGC00274063.01	5	Pimobendan	-0.237635	Approved	magenta
NCGC00345810.01	5	Tetrahydrouridine	-0.22617	Phase II	magenta
NCGC00174736.02	5	Uridine triacetate	-0.184373	Phase III	magenta
NCGC00016410.18	5	Thiabendazole	-0.152064	Approved	magenta
NCGC00014926.03	5	Carboxyamidotriazole	-0.0303116	Phase III	magenta
NCGC00181771.01	5	Ibutilide fumarate	-0.0074005	Approved	magenta
NCGC00346512.01	5	BMS-707035	-0.839327	Phase II	pink
NCGC00242486.02	5	AZD-1480	-0.827194	Phase II	pink
NCGC00250406.01	5	Tipifarnib	-0.77004	Phase III	pink
NCGC00164380.02	5	Formestane	-0.737463	Approved	pink
NCGC00183130.01	5	Ritonavir	-0.731894	Approved	pink
NCGC00346674.01	5	AT-13387AU	-0.724008	Phase II	pink
NCGC00241097.01	5	Tandutinib	-0.701494	Phase II	pink
NCGC00022819.03	5	Ipratropium bromide	-0.685786	Approved	pink
NCGC00346561.01	5	Emtricitabine	-0.639143	Approved	pink
NCGC00262598.01	5	Cisatracurium besylate	-0.633839	Approved	pink
NCGC00092329.01	5	Eliprodil	-0.630334	Phase III	pink
NCGC00188865.02	5	Pazopanib	-0.620596	Approved	pink
NCGC00346558.01	5	Silodosin	-0.616758	Approved	pink
NCGC00183878.01	5	Zaltoprofen	-0.607492	Approved	pink
NCGC00263096.01	5	Iniparib	-0.597341	Phase III	pink
NCGC00095152.07	5	Alfuzosin hydrochloride	-0.593245	Approved	pink
NCGC00015256.13	5	Chloroquine	-0.5753	Approved	pink
NCGC00346501.01	5	Bleomycin sulfate	-0.572739	Approved	pink
NCGC00016026.11	5	Terazosin hydrochloride	-0.55333	Approved	pink
NCGC00164569.03	5	Capecitabine	-0.550091	Approved	pink
NCGC00345881.02	5	Conivaptan hydrochloride	-0.519437	Approved	pink
NCGC00246187.02	5	Pyronaridine	-0.50146	Phase III (combo with AS)	pink
NCGC00094763.03	5	Polymyxin B sulphate	-0.493948	Approved	pink
NCGC00179501.04	5	Aurantiamarin	-0.482692	Phase II	pink
NCGC00015675.03	5	Milrinone	-0.47752	Approved	pink
NCGC00346827.01	5	7-Hydroxystaurosporine	-0.476327	Phase II	pink
NCGC00160531.01	5	Atorvastatin calcium	-0.473854	Approved	pink
NCGC00182554.02	5	Latrepirdine hydrochloride	-0.448558	Approved	pink
NCGC00159349.07	5	Levonorgestrel	-0.408044	Approved	pink
NCGC00346653.01	5	SCH-900776	-0.397458	Phase II	pink
NCGC00250411.01	5	Veliflapon	-0.393427	Phase III	pink
NCGC00253740.01	5	Lacosamide	-0.392818	Approved	pink
NCGC00346740.01	5	Tamsulosin hydrochloride	-0.379234	Approved	pink
NCGC00345803.01	5	AVN-944	-0.36369	Phase II	pink
NCGC00163683.02	5	Metenkephalin	-0.321205	Phase II	pink
NCGC00346453.01	5	BMS-754807	-0.235476	Phase II	pink
NCGC00095134.03	5	Ezetimibe	-0.221275	Approved	pink
NCGC00179341.02	5	Ondansetron hydrochloride	-0.206172	Approved	pink
NCGC00346570.01	5	Tebipenem pivoxil	-0.189322	Approved	pink
NCGC00263884.03	5	Zolmitriptan	-0.120708	Approved	pink
NCGC00164622.04	5	Voriconazole	-0.0675837	Approved	pink
NCGC00182868.02	5	Daporinad	-0.849213	Phase II	tan
NCGC00023945.13	5	Zidovudine	-0.810838	Approved	tan
NCGC00024667.13	5	Methyldopa	-0.779774	Approved	tan
NCGC00247877.01	5	CNF-2024	-0.678444	Phase II	tan
NCGC00015501.07	5	Hydralazine hydrochloride	-0.659983	Approved	tan
NCGC00167472.02	5	Amlexanox	-0.647305	Approved	tan
NCGC00160391.02	5	Auranofin	-0.643477	Approved	tan
NCGC00263155.01	5	Belinostat	-0.642742	Phase II	tan
NCGC00263109.02	5	GDC-0980	-0.630034	Phase II	tan
NCGC00263271.02	5	Alisertib	-0.614226	phase II	tan
NCGC00247878.01	5	NVP-AUY922	-0.568558	Phase II	tan
NCGC00015268.05	5	Clonidine	-0.533756	Approved	tan
NCGC00015785.04	5	Progesterone	-0.520763	Approved	tan
NCGC00181296.01	5	Seratrodast	-0.489362	Approved	tan
NCGC00015680.14	5	Melatonin	-0.355286	Approved	tan
NCGC00025245.01	5	Ginkgolide B	-0.334409	Phase III	tan
NCGC00021925.04	5	Prednisolone acetate	-0.33141	Approved	tan
NCGC00263108.01	5	Vorapaxar	-0.307982	Phase III	tan
NCGC00274067.01	5	Eltrombopag olamine	-0.307202	Approved	tan
NCGC00159459.02	5	Mycophenolate mofetil	-0.286221	Approved	tan
NCGC00094717.05	5	6-mercaptopurine	-0.282659	Approved	tan
NCGC00346482.01	5	Mesna disulfide	-0.279229	Phase III	tan
NCGC00346682.01	5	PA-824	-0.275695	Phase II	tan
NCGC00182059.02	5	Febuxostat	-0.269508	Approved	tan
NCGC00018158.08	5	Doxazosin mesylate	-0.265449	Approved	tan
NCGC00016446.12	5	Metronidazole	-0.262341	Approved	tan
NCGC00163470.09	5	FK-506	-0.252056	Approved	tan
NCGC00166310.03	5	Marbofloxacin	-0.248216	Approved	tan
NCGC00015718.06	5	Naftopidil	-0.241862	Approved	tan
NCGC00015149.15	5	Bumetanide	-0.24068	Approved	tan
NCGC00159460.02	5	Indinavir	-0.218335	Approved	tan
NCGC00182047.02	5	Fludarabine phosphate	-0.202733	Approved	tan
NCGC00346443.01	5	Rupintrivir	-0.189902	Phase II	tan
NCGC00263565.02	5	Gestodene	-0.173732	Phase II	tan
NCGC00023037.06	5	Pancuronium bromide	-0.173656	Approved	tan
NCGC00167506.03	5	Pimecrolimus	-0.172785	Approved	tan
NCGC00094792.06	5	Tioguanine	-0.166021	Approved	tan
NCGC00346515.01	5	Biapenem	-0.151321	Approved	tan
NCGC00025018.09	5	Yohimbine	-0.139842	Approved	tan
NCGC00161634.07	5	Artemisinin	-0.132172	Approved	tan
NCGC00160529.05	5	Tizanidine hydrochloride	-0.132009	Approved	tan
NCGC00164600.03	5	Artesunate	-0.123051	Approved	tan
NCGC00093926.04	5	Doxifluridine	-0.106341	Approved	tan
NCGC00183039.01	5	Nystatin	-0.0861581	Approved	tan
NCGC00167485.02	5	Doripenem	-0.0663201	Approved	tan
NCGC00159438.02	5	L-selenomethionine	-0.062647	Approved	tan
NCGC00167532.01	5	Balofloxacin	-0.0471073	Approved	tan
NCGC00346538.01	5	Natamycin	-0.0362744	Approved	tan
NCGC00181166.01	5	Mesna	-0.0190608	Approved	tan
NCGC00016305.10	5	Silver sulfadiazine	0.0346435	Approved	tan
NCGC00015335.11	6	Diphenhydramine hydrochloride	-0.972951	Approved	magenta
NCGC00015278.14	6	Carisoprodol	-0.954446	Approved	magenta
NCGC00181786.03	6	Naratriptan hydrochloride	-0.951281	Approved	magenta
NCGC00016035.12	6	Trazodone hydrochloride	-0.940671	Approved	magenta
NCGC00015970.10	6	Sulindac	-0.938563	Approved	magenta
NCGC00015884.09	6	Rilmenidine	-0.938162	Approved	magenta
NCGC00016879.07	6	Torasemide	-0.903736	Approved	magenta
NCGC00161327.05	6	Calcitriol	-0.897134	Approved	magenta
NCGC00183001.01	6	Tolvaptan	-0.87578	Approved	magenta
NCGC00018193.06	6	Fluvoxamine maleate	-0.873096	Approved	magenta
NCGC00250404.01	6	Veliparib	-0.863443	Phase II	magenta
NCGC00015562.24	6	Indomethacin	-0.828318	Approved	magenta
NCGC00262603.01	6	CAL-101	-0.825647	Phase II	magenta
NCGC00161641.04	6	Sinomenine	-0.825461	Phase II	magenta
NCGC00018157.11	6	Flurbiprofen	-0.820699	Approved	magenta
NCGC00344564.02	6	Diosmin	-0.818825	Approved	magenta
NCGC00242497.02	6	Vismodegib	-0.816205	Approved	magenta
NCGC00250378.01	6	Piboserod hydrochloride	-0.815568	Phase III	magenta
NCGC00094358.17	6	Isotretinoin	-0.807408	Approved	magenta
NCGC00263091.01	6	AT-7519	-0.790573	Phase II	magenta
NCGC00023509.14	6	Lovastatin	-0.78691	Approved	magenta
NCGC00181033.02	6	Taltirelin	-0.778927	Approved	magenta
NCGC00179250.04	6	Halofantrine	-0.77622	Approved	magenta
NCGC00346540.01	6	Fesoterodine fumarate	-0.770165	Approved	magenta
NCGC00167558.01	6	Fleroxacin	-0.751634	Approved	magenta
NCGC00183362.01	6	Pentagastrin	-0.733583	Approved	magenta
NCGC00015150.04	6	Betaine	-0.722487	Approved	magenta
NCGC00185736.01	6	Posaconazole	-0.713521	Approved	magenta
NCGC00017280.22	6	Tretinoin	-0.710339	Approved	magenta
NCGC00016246.12	6	Chlorhexidine	-0.702368	Approved	magenta
NCGC00167526.03	6	Camostat mesylate	-0.701725	Approved	magenta
NCGC00167781.07	6	Cetirizine hydrochloride	-0.700794	Approved	magenta
NCGC00346433.01	6	Peramivir	-0.691258	Approved	magenta
NCGC00016899.04	6	S-(+)-Rolipram	-0.688299	Approved	magenta
NCGC00160398.04	6	Nafamostat mesilate	-0.684905	Approved	magenta
NCGC00142605.03	6	Salicin	-0.6832	Phase II	magenta
NCGC00346667.01	6	Lornoxicam	-0.681447	Approved	magenta
NCGC00185990.05	6	Ketorolac	-0.681041	Approved	magenta
NCGC00159521.05	6	Zoledronic acid monohydrate	-0.680982	Approved	magenta
NCGC00166281.02	6	Quinine	-0.674061	Approved	magenta
NCGC00164559.04	6	Duloxetine hydrochloride	-0.662523	Approved	magenta
NCGC00167524.03	6	Amorolfine hydrochloride	-0.661802	Approved	magenta
NCGC00179596.04	6	Butoconazole nitrate	-0.655589	Approved	magenta
NCGC00016256.16	6	Pyrimethamine	-0.651804	Approved	magenta
NCGC00023212.07	6	Stavudine	-0.633656	Approved	magenta
NCGC00186037.01	6	Ibandronate sodium hydrate	-0.623697	Approved	magenta
NCGC00015608.04	6	Loperamide hydrochloride	-0.62023	Approved	magenta
NCGC00094994.06	6	Mefloquine	-0.61398	Approved	magenta
NCGC00263532.03	6	Olopatadine hydrochloride	-0.613665	Approved	magenta
NCGC00162385.05	6	Olprinone	-0.603706	Phase II	magenta
NCGC00244252.01	6	TG-101348	-0.594997	Phase II	magenta
NCGC00015242.12	6	Chlorothiazide	-0.589858	Approved	magenta
NCGC00346519.01	6	Teicoplanin	-0.583579	Approved	magenta
NCGC00015264.08	6	Clomipramine hydrochloride	-0.579314	Approved	magenta
NCGC00022858.07	6	Sodium cromoglycate	-0.568672	Approved	magenta
NCGC00015790.02	6	PD-098059	-0.564382	Phase II	magenta
NCGC00271534.03	6	Nateglinide	-0.550971	Approved	magenta
NCGC00263106.01	6	Gavestinel sodium	-0.548214	Phase III	magenta
NCGC00181111.01	6	Tamibarotene	-0.543904	Approved	magenta
NCGC00018248.08	6	Meloxicam	-0.543367	Approved	magenta
NCGC00183876.01	6	Tenofovir Disoproxil Fumarate	-0.537122	Approved	magenta
NCGC00018139.08	6	Ipriflavone	-0.532263	Approved	magenta
NCGC00188344.05	6	Navitoclax	-0.516546	Phase II	magenta
NCGC00095322.03	6	Coenzyme Q10	-0.514814	Approved	magenta
NCGC00016611.09	6	Bufexamac	-0.513761	Approved	magenta
NCGC00016925.10	6	Omeprazole	-0.507175	Approved	magenta
NCGC00167977.03	6	Bicalutamide	-0.506786	Approved	magenta
NCGC00015267.09	6	Citalopram hydrobromide	-0.491015	Approved	magenta
NCGC00162249.04	6	MK-886	-0.48913	Phase II	magenta
NCGC00164588.03	6	Malotilate	-0.488845	Approved	magenta
NCGC00016831.04	6	Buflomedil hydrochloride	-0.487451	Approved	magenta
NCGC00090762.03	6	Rifabutin	-0.485379	Approved	magenta
NCGC00247735.02	6	Varenicline tartrate	-0.467469	Approved	magenta
NCGC00178698.04	6	Oseltamivir phosphate	-0.464047	Approved	magenta
NCGC00095099.04	6	Sildenafil citrate	-0.452222	Approved	magenta
NCGC00024994.01	6	Selegiline hydrochloride	-0.445747	Approved	magenta
NCGC00181785.01	6	Aprepitant	-0.43812	Approved	magenta
NCGC00263221.01	6	Ezatiostat	-0.42327	Phase II	magenta
NCGC00015163.08	6	Benserazide	-0.413116	Approved	magenta
NCGC00164637.04	6	Nifekalant	-0.397106	Approved	magenta
NCGC00015619.09	6	Loratadine	-0.396006	Approved	magenta
NCGC00181016.03	6	Bexarotene	-0.394393	Approved	magenta
NCGC00188689.01	6	Asenapine maleate	-0.391132	Approved	magenta
NCGC00346726.01	6	Cyclocytidine HCl	-0.383706	Approved	magenta
NCGC00095188.04	6	Pantoprazole	-0.374834	Approved	magenta
NCGC00016241.11	6	Furosemide	-0.334471	Approved	magenta
NCGC00016270.10	6	Levodopa	-0.326056	Approved	magenta
NCGC00018302.08	6	Trichlormethiazide	-0.312427	Approved	magenta
NCGC00095161.04	6	Rebamipide	-0.257985	Approved	magenta
NCGC00346729.01	6	Mitiglinide calcium hydrate	-0.256791	Approved	magenta
NCGC00167525.03	6	Tazarotene	-0.253288	Approved	magenta
NCGC00161414.02	6	Tropisetron	-0.247539	Approved	magenta
NCGC00016868.11	6	Acemetacin	-0.244243	Approved	magenta
NCGC00093985.10	6	Metolazone	-0.207715	Approved	magenta
NCGC00015185.04	6	Carbidopa	-0.204592	Approved	magenta
NCGC00015385.12	6	Dipyridamole	-0.202859	Approved	magenta
NCGC00346741.01	6	Travoprost	-0.20166	Approved	magenta
NCGC00159559.01	6	Eplerenone	-0.190506	Approved	magenta
NCGC00015096.11	6	Amiodarone hydrochloride	-0.187763	Approved	magenta
NCGC00263093.01	6	Apilimod	-0.178447	Phase II	magenta
NCGC00094810.06	6	Warfarin sodium	-0.154927	Approved	magenta
NCGC00018099.10	6	Dyphylline	-0.154212	Approved	magenta
NCGC00015605.10	6	Lamotrigine	-0.132768	Approved	magenta
NCGC00015898.12	6	Rolipram	-0.118182	Phase II	magenta
NCGC00015656.06	6	Mianserin hydrochloride	-0.0950053	Approved	magenta
NCGC00164634.01	6	Balsalazide disodium	-0.0608629	Approved	magenta
NCGC00346697.01	6	842166X	-0.0255288	Phase II	magenta
NCGC00263203.02	6	Danusertib	-0.0248799	Phase II	magenta
NCGC00015771.12	6	Orphenadrine hydrochloride	-0.00283054	Approved	magenta
NCGC00015772.13	6	Ofloxacin	0.021993	Approved	magenta
NCGC00179673.04	6	Idoxuridine	0.045192	Approved	magenta
NCGC00346691.01	6	Canagliflozin	0.0527098	Approved	magenta
NCGC00346728.01	6	Bacitracin Zinc	-0.319001	Approved	salmon
NCGC00164615.03	6	Prulifloxacin	-0.00635693	Approved	tan
NCGC00263115.01	6	Ibutamoren mesilate	0.0307679	Phase III	tan
NCGC00346456.01	6	Macitentan	0.0382464	Phase III	tan
NCGC00250402.01	6	Dapagliflozin	0.0839181	Phase III	tan
NCGC00017254.02	1	Cyanein	-0.998397	Preclinical	brown
NCGC00345811.01	1	LLL-12	-0.988884	Preclinical	tan
NCGC00263265.01	1	ASR-isobudimer-SO2Ph-4-CH2OC(O)NMe2	-0.985504	Preclinical	brown
NCGC00186528.04	1	NCGC00186528	-0.982052	Preclinical	pink
NCGC00346958.01	1	HMSL10019	-0.981534	Preclinical	brown
NCGC00092290.03	1	SL-327	-0.970236	Preclinical	brown
NCGC00346447.01	1	D-106669	-0.967549	Preclinical	tan
NCGC00347278.01	1	A-443654	-0.96637	Preclinical	pink
NCGC00025220.03	1	Purvalanol B	-0.962541	Preclinical	brown
NCGC00247879.01	1	VER-82576	-0.958595	Preclinical	pink
NCGC00016552.02	1	7-Aminocephalosporanic acid	-0.956928	Preclinical	pink
NCGC00242484.02	1	WYE-354	-0.956539	Preclinical	tan
NCGC00263017.01	1	CPG-52364	-0.95604	Preclinical	pink
NCGC00242217.04	1	GW 843682X	-0.949755	Preclinical	pink
NCGC00345842.01	1	GSK-25	-0.945485	Preclinical	pink
NCGC00242492.02	1	BIBR 1532	-0.945214	Preclinical	pink
NCGC00345828.01	1	Merck 5	-0.944038	Preclinical	pink
NCGC00160165.01	1	(+)-Usniacin	-0.943223	Preclinical	pink
NCGC00262061.02	1	Ro-31-8425	-0.938318	preclinical	brown
NCGC00250385.02	1	XMD8-92	-0.933877	preclinical	pink
NCGC00247785.05	1	KUC109088N-03	-0.932259	Preclinical	brown
NCGC00346549.01	1	AT-7867	-0.928448	Preclinical	pink
NCGC00345833.01	1	SR-3677	-0.927395	Preclinical	pink
NCGC00347067.01	1	KUC111774N-03	-0.927368	Preclinical	pink
NCGC00346676.01	1	CCT-137690	-0.925472	Preclinical	brown
NCGC00346649.01	1	PKI-402	-0.92326	Preclinical	pink
NCGC00346836.01	1	GSK-2334470	-0.917176	Preclinical	brown
NCGC00263121.01	1	MG-149	-0.917105	Preclinical	pink
NCGC00345447.02	1	3-Methyladenine	-0.914016	Preclinical	brown
NCGC00346955.01	1	A-770041	-0.913071	Preclinical	pink
NCGC00015937.02	1	Spermidine	-0.91275	Preclinical	pink
NCGC00263200.01	1	RO495	-0.909845	Preclinical	pink
NCGC00185090.03	1	NCGC00185090-04	-0.907885	Preclinical	brown
NCGC00165898.02	1	SD-208	-0.907231	Preclinical	brown
NCGC00347064.01	1	KUC107871N-04	-0.904707	Preclinical	brown
NCGC00346962.01	1	HMSL10077	-0.904038	preclinical	brown
NCGC00250387.02	1	KU 0060648	-0.903392	Preclinical	tan
NCGC00250377.01	1	NU-7441	-0.903357	Preclinical	brown
NCGC00162381.03	1	Thapsigargin	-0.901372	Preclinical	pink
NCGC00346304.02	1	L-779450	-0.900379	Preclinical	pink
NCGC00347955.01	1	SR1664	-0.899914	Preclinical	brown
NCGC00346536.01	1	PIK-93	-0.89868	Preclinical	pink
NCGC00345849.01	1	NIBR-17	-0.8979	Preclinical	brown
NCGC00186035.04	1	IRAK-1-4 Inhibitor I	-0.893352	Preclinical	pink
NCGC00346634.01	1	WAY-600	-0.892733	Preclinical	brown
NCGC00249389.01	1	LDN-193189	-0.887785	Preclinical	brown
NCGC00017338.05	1	Antimycin A	-0.886361	Preclinical	tan
NCGC00347952.01	1	NSC319726	-0.886179	preclinical	brown
NCGC00346635.01	1	WYE-125132	-0.885706	Preclinical	pink
NCGC00346945.01	1	BAY61-3606	-0.881496	Preclinical	brown
NCGC00345855.01	1	GPLG-0634	-0.878299	Preclinical	brown
NCGC00346531.01	1	Oligomycin A	-0.877748	Preclinical	pink
NCGC00092284.03	1	AHPN	-0.876845	Preclinical	brown
NCGC00263215.02	1	Torin-1	-0.874078	Preclinical	pink
NCGC00346579.01	1	PIK-293	-0.873711	Preclinical	brown
NCGC00346722.01	1	ADX-47273	-0.871756	Preclinical	pink
NCGC00250396.01	1	KU-0063794	-0.87037	preclinical	brown
NCGC00346614.01	1	PIK-294	-0.868173	Preclinical	brown
NCGC00159574.02	1	ZM-447439	-0.865715	preclinical	brown
NCGC00188346.01	1	PP-242	-0.863631	Preclinical	brown
NCGC00274038.01	1	AZ-TAK1 Inhibitor	-0.863414	Preclinical	brown
NCGC00346500.01	1	PIK-75	-0.862292	Preclinical	brown
NCGC00161679.01	1	MG-132	-0.856491	Preclinical	brown
NCGC00347958.01	1	WS3	-0.854592	Preclinical	brown
NCGC00263202.01	1	NVP-BSK805	-0.852953	Preclinical	brown
NCGC00345817.01	1	GM-6001	-0.85163	Preclinical	pink
NCGC00345838.01	1	GNE-493	-0.850719	Preclinical	pink
NCGC00346965.01	1	HMSL10087	-0.849656	Preclinical	brown
NCGC00347908.01	1	A 740003	-0.84936	Preclinical	brown
NCGC00346544.01	1	BIX 02189	-0.84742	Preclinical	brown
NCGC00347937.01	1	AR7	-0.847386	Preclinical	brown
NCGC00186024.02	1	SB-525334	-0.84732	Preclinical	brown
NCGC00250412.01	1	JQ1	-0.844162	Preclinical	pink
NCGC00346585.01	1	PNU-200577	-0.84226	Preclinical	brown
NCGC00263146.01	1	SR-3306	-0.841277	Preclinical	pink
NCGC00346554.01	1	Tie-2 kinase inhibitor	-0.83928	Preclinical	pink
NCGC00162453.10	1	Trichostatin A	-0.839206	Preclinical	pink
NCGC00167978.02	1	Ceftiofur hydrochloride	-0.838513	Preclinical	brown
NCGC00346525.01	1	Aurora A Inhibitor I	-0.835702	preclinical	brown
NCGC00346496.01	1	WZ-3146	-0.8342	Preclinical	pink
NCGC00161398.01	1	GW-441756	-0.831996	Preclinical	brown
NCGC00025219.04	1	Purvalanol A	-0.829176	Preclinical	pink
NCGC00017248.10	1	Embelin	-0.828074	Preclinical	pink
NCGC00263223.01	1	CAY10626	-0.825872	Preclinical	pink
NCGC00346935.01	1	CX-6258	-0.825124	Preclinical	brown
NCGC00262829.02	1	C-188-9	-0.824779	Preclinical	brown
NCGC00167740.01	1	Costunolide	-0.822549	Preclinical	pink
NCGC00092372.01	1	Necrostatin-1	-0.816876	Preclinical	pink
NCGC00345822.01	1	Akt-I-1	-0.815417	Preclinical	brown
NCGC00345854.01	1	CEP-33779	-0.813064	Preclinical	brown
NCGC00346960.01	1	HMSL10058	-0.810192	Preclinical	brown
NCGC00346941.01	1	ITK inhibitor	-0.808594	Preclinical	tan
NCGC00347947.01	1	ITD-1	-0.807349	Preclinical	brown
NCGC00015622.02	1	LY-294002	-0.801734	Preclinical	pink
NCGC00165869.03	1	Dorsomorphin	-0.801374	Preclinical	brown
NCGC00346883.01	1	6-Bromoindirubin-3'-acetoxime	-0.798099	Preclinical	pink
NCGC00017394.08	1	G-Strophanthin	-0.789591	Preclinical	brown
NCGC00263233.01	1	IPFK2	-0.789105	Preclinical	pink
NCGC00345815.01	1	MG-115	-0.786938	Preclinical	pink
NCGC00346511.01	1	ON-01910	-0.784019	Preclinical	brown
NCGC00346932.01	1	SB-3CT	-0.777772	Preclinical	brown
NCGC00345082.01	1	KHS101	-0.776825	Preclinical	pink
NCGC00346577.01	1	RAF-265 derivative	-0.775383	Preclinical	tan
NCGC00347943.01	1	GSK-J1	-0.774737	Preclinical	pink
NCGC00346619.01	1	PP-121	-0.773613	Preclinical	brown
NCGC00092289.01	1	DA-3003-1	-0.768872	Preclinical	pink
NCGC00346969.01	1	JS-59-4	-0.767319	Preclinical	pink
NCGC00346964.01	1	HMSL10084	-0.765386	Preclinical	brown
NCGC00025288.03	1	Deguelin	-0.764957	Preclinical	brown
NCGC00346478.02	1	AST-1306	-0.764059	Preclinical	brown
NCGC00168108.02	1	AG-14361	-0.762521	Preclinical	pink
NCGC00263281.01	1	GSK-1995010	-0.75109	Preclinical	pink
NCGC00242487.01	1	NCGC00242487	-0.748122	Preclinical	tan
NCGC00242490.02	1	PD-166285	-0.7478	Preclinical	pink
NCGC00346626.01	1	CHIR-124	-0.745983	Preclinical	pink
NCGC00344507.02	1	Calhex-231	-0.743533	Preclinical	pink
NCGC00346953.01	1	JNK Inhibitor V	-0.740446	Preclinical	brown
NCGC00015958.02	1	SP-600125	-0.73345	Preclinical	brown
NCGC00263214.01	1	HC-067047	-0.733411	Preclinical	salmon
NCGC00345843.01	1	AMG-25	-0.729853	Preclinical	brown
NCGC00345786.01	1	Compound 7	-0.727194	Preclinical	brown
NCGC00344053.01	1	purmorphamine	-0.722838	Preclinical	pink
NCGC00346542.01	1	Hesperadin	-0.7205	Preclinical	pink
NCGC00345830.01	1	PD-173955 Analogue 1	-0.720459	Preclinical	brown
NCGC00346661.01	1	Cephalomannine	-0.714169	Preclinical	brown
NCGC00167767.03	1	IKK16	-0.708331	Preclinical	brown
NCGC00016103.06	1	Lificiguat	-0.706096	Preclinical	brown
NCGC00346936.01	1	GNF-5837	-0.702864	Preclinical	brown
NCGC00242227.02	1	TCS JNK 5a	-0.688396	Preclinical	brown
NCGC00347953.01	1	OAC1	-0.68103	Preclinical	brown
NCGC00188866.01	1		-0.680667	Preclinical	pink
NCGC00346687.01	1	BX-912	-0.679373	Preclinical	brown
NCGC00238453.01	1	TAE-684	-0.675842	Preclinical	pink
NCGC00345825.01	1	BMS-3	-0.669223	Preclinical	pink
NCGC00250391.01	1	AZD-7545	-0.668991	Preclinical	brown
NCGC00345816.01	1	GM-1489	-0.668581	Preclinical	brown
NCGC00263234.01	1	IDH-001	-0.663295	Preclinical	brown
NCGC00345852.01	1	BS-194	-0.656819	Preclinical	brown
NCGC00262608.02	1	TG-101209	-0.652295	Preclinical	pink
NCGC00346940.01	1	CGP-60474	-0.641769	Preclinical	pink
NCGC00345829.01	1	PD-173955	-0.640775	Preclinical	brown
NCGC00344509.01	1	AC-265347	-0.640647	Preclinical	pink
NCGC00263206.02	1	AMG-47a	-0.629888	Preclinical	brown
NCGC00346826.01	1	HPI-1	-0.613707	Preclinical	pink
NCGC00262398.03	1	NCGC00262398	-0.612164	Preclinical	pink
NCGC00347279.01	1	AIM-100	-0.609972	Preclinical	brown
NCGC00091281.07	1	Daminozide	-0.577876	Preclinical	salmon
NCGC00347174.02	1	VU0482089-2	-0.572479	Preclinical	pink
NCGC00346524.01	1	Nanchangmycin	-0.569125	Preclinical	pink
NCGC00250381.02	1	AZ-23	-0.568997	Preclinical	brown
NCGC00263128.01	1	PD-0220245	-0.556101	Preclinical	pink
NCGC00346693.01	1	BMS-265246	-0.549677	preclinical	brown
NCGC00092385.02	1	LY-320135	-0.548793	Preclinical	tan
NCGC00167785.02	1	PAC-1	-0.546127	Preclinical	brown
NCGC00183677.03	1	Hypothemycin	-0.540176	Preclinical	tan
NCGC00346584.01	1	Asiatic acid	-0.531485	Preclinical	tan
NCGC00263229.01	1	GSK837149A	-0.48647	Preclinical	brown
NCGC00025225.02	1	SCH-79797	-0.443145	Preclinical	tan
NCGC00167746.01	1	PNU-120596	-0.42743	Preclinical	brown
NCGC00263270.01	1	BTM-2C-dimer allyl oxime	-0.367311	Preclinical	tan
NCGC00250410.01	1	GSK-650394	-0.363536	Preclinical	tan
NCGC00273985.03	1	Wyeth Cot inhibitor-2	-0.36237	Preclinical	brown
NCGC00346970.01	1	YK-72	-0.350144	Preclinical	pink
NCGC00263020.01	1	NCGC00263020-01	-0.231973	Preclinical	brown
NCGC00246958.02	1	NSC-207895	-0.143031	Preclinical	pink
NCGC00346721.01	2	GW-791343	-0.996942	Preclinical	turquoise
NCGC00346959.01	2	HMSL10038	-0.951856	Preclinical	brown
NCGC00262642.02	2	WP-1066	-0.913646	Preclinical	brown
NCGC00167487.01	2	(R)-Bicalutamide	-0.912212	Preclinical	tan
NCGC00346436.01	2	CCT-241533	-0.906572	Preclinical	brown
NCGC00345783.01	2	17_-hydroxy Wortmannin	-0.90393	Preclinical	brown
NCGC00165768.02	2	339253	-0.893052	Preclinical	turquoise
NCGC00263147.01	2	A-674563	-0.89205	Preclinical	brown
NCGC00263131.01	2	PF-3845	-0.87168	Preclinical	turquoise
NCGC00161703.02	2	NCGC00161703	-0.860807	Preclinical	brown
NCGC00163485.03	2	Wortmannin	-0.854594	Preclinical	brown
NCGC00263268.01	2	BTM-2C-dimer ketone	-0.848319	Preclinical	salmon
NCGC00346539.01	2	CCT-129202	-0.843493	Preclinical	brown
NCGC00263230.01	2	FASN MRK	-0.833006	Preclinical	brown
NCGC00346683.01	2	YM-201636	-0.832727	Preclinical	brown
NCGC00188382.04	2	NCGC00188382-01	-0.822137	Preclinical	brown
NCGC00092364.05	2	PNU-282987	-0.821667	Preclinical	brown
NCGC00092276.06	2	Y-27632	-0.817028	Preclinical	brown
NCGC00165889.02	2	SB-505124	-0.808153	Preclinical	brown
NCGC00242482.01	2	SNS-314	-0.787068	Preclinical	turquoise
NCGC00229512.04	2	BMS-509744	-0.771734	Preclinical	brown
NCGC00015233.04	2	Calmidazolium chloride	-0.761781	Preclinical	brown
NCGC00345840.01	2	Merck-22-6	-0.761237	Preclinical	brown
NCGC00345856.01	2	AZD-26	-0.754276	Preclinical	brown
NCGC00242598.03	2	LY2109761	-0.752615	Preclinical	brown
NCGC00263127.01	2	PD-166793	-0.749414	Preclinical	brown
NCGC00263133.01	2	PF-573228	-0.747674	Preclinical	brown
NCGC00165721.02	2	A 83-01	-0.746989	Preclinical	brown
NCGC00178913.04	2	Tripterin	-0.745245	Preclinical	brown
NCGC00186030.03	2	AS-605240	-0.740055	Preclinical	brown
NCGC00346621.01	2	CCT-128930	-0.737718	Preclinical	brown
NCGC00346625.01	2	CAY10505	-0.733693	Preclinical	brown
NCGC00017364.14	2	Caffeic acid	-0.731085	Preclinical	midnightblue
NCGC00025072.01	2	PD-128907	-0.728677	Preclinical	turquoise
NCGC00346627.01	2	CX-5461	-0.726107	Preclinical	midnightblue
NCGC00241410.01	2	NCGC00241410-01	-0.724507	Preclinical	brown
NCGC00346694.01	2	MK-2048	-0.721105	Preclinical	salmon
NCGC00263151.01	2	JNJ-7706621	-0.71555	Preclinical	midnightblue
NCGC00094226.11	2	Piceatannol	-0.713188	Preclinical	brown
NCGC00344999.01	2	NCGC00344999-01	-0.711587	Preclinical	brown
NCGC00017358.14	2	Rotenone	-0.709256	Preclinical	brown
NCGC00165799.02	2	GW-6471	-0.699675	Preclinical	brown
NCGC00162073.05	2	H-89	-0.697719	Preclinical	brown
NCGC00163411.05	2	Triptolide	-0.691003	Preclinical	brown
NCGC00187911.02	2	PLX-4720	-0.682891	Preclinical	brown
NCGC00346624.01	2	A-66	-0.681908	Preclinical	brown
NCGC00025103.01	2	Monastrol	-0.678073	Preclinical	brown
NCGC00263143.01	2	VER-155008	-0.675082	Preclinical	brown
NCGC00183808.06	2	NCGC00183808-01	-0.67237	Preclinical	midnightblue
NCGC00015049.18	2	Apigenin	-0.671649	Preclinical	brown
NCGC00263086.01	2	BI-D1870	-0.66821	Preclinical	salmon
NCGC00347934.01	2	AGI-5198	-0.662436	Preclinical	salmon
NCGC00165727.02	2	AKT inhibitor VIII	-0.660658	Preclinical	brown
NCGC00346642.01	2	PHA-665752	-0.65755	Preclinical	midnightblue
NCGC00016017.07	2	AG-1478	-0.652137	Preclinical	midnightblue
NCGC00347954.01	2	SAG	-0.651116	Preclinical	midnightblue
NCGC00343773.01	2	YW3-56	-0.648788	Preclinical	brown
NCGC00346805.01	2	XRP-44X	-0.64688	Preclinical	midnightblue
NCGC00346956.01	2	HMSL10015	-0.645866	Preclinical	brown
NCGC00263176.01	2	BMS-794833	-0.645159	Preclinical	midnightblue
NCGC00346592.01	2	Icariin	-0.639937	Preclinical	salmon
NCGC00263015.01	2	NCGC00263015-01	-0.639212	Preclinical	midnightblue
NCGC00092318.02	2	NSC 23766	-0.637341	Preclinical	brown
NCGC00242054.03	2	SJN 2511	-0.631571	Preclinical	brown
NCGC00346441.01	2	ABC-294640	-0.6306	Preclinical	salmon
NCGC00346684.01	2	AG-1024	-0.626415	Preclinical	midnightblue
NCGC00346595.01	2	Oridonin	-0.625201	Preclinical	brown
NCGC00165863.02	2	PD-173074	-0.619009	Preclinical	brown
NCGC00263016.01	2	DE-096	-0.617651	Preclinical	midnightblue
NCGC00025230.01	2	SB-431542	-0.616118	Preclinical	brown
NCGC00346471.01	2	Rebeccamycin	-0.61146	Preclinical	midnightblue
NCGC00015480.13	2	GW-7647	-0.610212	Preclinical	salmon
NCGC00014873.04	2	HLI-373989	-0.609576	Preclinical	midnightblue
NCGC00346718.01	2	CP-673451	-0.609538	Preclinical	brown
NCGC00263211.01	2	JK 184	-0.603306	Preclinical	brown
NCGC00263231.01	2	PDHK RIKEN	-0.601629	Preclinical	brown
NCGC00250397.01	2	NVP-XAV-939	-0.595621	Preclinical	salmon
NCGC00346723.01	2	PHA-767491A	-0.595426	Preclinical	brown
NCGC00346947.01	2	PDK1 inhibitor	-0.594014	Preclinical	brown
NCGC00241036.02	2	NCGC00241036-01	-0.590144	Preclinical	salmon
NCGC00263124.01	2	Nutlin-3	-0.583996	Preclinical	midnightblue
NCGC00347065.01	2	KUC107887N-03	-0.583924	Preclinical	brown
NCGC00346547.01	2	PHT-427	-0.583498	Preclinical	midnightblue
NCGC00344625.02	2	IOX2	-0.577738	Preclinical	brown
NCGC00347946.01	2	IDH-C227	-0.577064	Preclinical	salmon
NCGC00095986.02	2	10-hydroxycamptothecin	-0.568535	Preclinical	brown
NCGC00345824.01	2	BMS-2	-0.567886	Preclinical	midnightblue
NCGC00346951.01	2	Fascaplysin	-0.567282	Preclinical	brown
NCGC00015697.11	2	Myricetin	-0.563511	Preclinical	brown
NCGC00345848.01	2	AMG-1	-0.557516	Preclinical	midnightblue
NCGC00017236.08	2	Baicalein	-0.550985	Preclinical	midnightblue
NCGC00347217.01	2	PRP003-013	-0.550649	preclinical	brown
NCGC00185997.03	2	AS-252424	-0.549559	Preclinical	brown
NCGC00263201.01	2	AMG-51	-0.546661	Preclinical	brown
NCGC00347948.01	2	IWP-2	-0.533422	Preclinical	midnightblue
NCGC00186009.03	2	AS-604850	-0.533253	Preclinical	brown
NCGC00263555.02	2	Spautin-1	-0.525399	Preclinical	brown
NCGC00346696.01	2	PF-5274857	-0.524421	Preclinical	turquoise
NCGC00345823.01	2	Akt-I-1,2	-0.521919	Preclinical	brown
NCGC00346889.01	2	PF-03716556	-0.521869	Preclinical	midnightblue
NCGC00015672.01	2	Morin hydrate	-0.521238	Preclinical	midnightblue
NCGC00160163.01	2	Diosgenin	-0.500594	Preclinical	salmon
NCGC00263217.01	2	NVP231	-0.493309	Preclinical	brown
NCGC00346461.01	2	NVP-AEW541	-0.489186	Preclinical	midnightblue
NCGC00346444.01	2	VE-821	-0.485268	Preclinical	midnightblue
NCGC00346485.01	2	ADW-742	-0.483701	Preclinical	brown
NCGC00346878.01	2	SU-5402	-0.481647	Preclinical	midnightblue
NCGC00346581.01	2	AZ-960	-0.471754	Preclinical	brown
NCGC00015918.05	2	SB-224289	-0.46978	Preclinical	salmon
NCGC00346497.01	2	WZ-8040	-0.467733	Preclinical	midnightblue
NCGC00347941.01	2	CASIN	-0.464234	Preclinical	brown
NCGC00346670.01	2	AMG-458	-0.463537	Preclinical	brown
NCGC00345858.01	2	Takeda-6d	-0.460749	Preclinical	midnightblue
NCGC00024976.04	2	CGS-21680	-0.459093	Preclinical	brown
NCGC00263099.01	2	CP-466722	-0.455059	Preclinical	midnightblue
NCGC00263213.01	2	PF-184	-0.426194	Preclinical	salmon
NCGC00095055.03	2	Salinomycin	-0.425813	Preclinical	salmon
NCGC00185053.01	2	NCGC00185053	-0.400353	Preclinical	salmon
NCGC00346886.01	2	YK-4-279	-0.386473	Preclinical	midnightblue
NCGC00025029.05	2	U-0126	-0.326753	Preclinical	turquoise
NCGC00346931.01	2	NVP-TAE226	-0.326484	Preclinical	midnightblue
NCGC00091014.06	2	Hydroxyflutamide	-0.265038	Preclinical	brown
NCGC00344510.02	2	NPS-2143	-0.258183	Preclinical	midnightblue
NCGC00345801.01	2	AP-768	-0.25075	Preclinical	midnightblue
NCGC00346957.01	2	HMSL10016	-0.231367	Preclinical	midnightblue
NCGC00092381.03	2	ABT-702	-0.211268	Preclinical	brown
NCGC00163492.04	2	Cerulenin	-0.116166	Preclinical	tan
NCGC00238624.04	2	NCGC00238624	-0.110614	Preclinical	tan
NCGC00345084.01	3	Robotnikinin	-0.760069	Preclinical	blue
NCGC00242056.02	3	IKK-3 Inhibitor IX	-0.713646	Preclinical	blue
NCGC00015478.08	3	GW-5074	-0.708382	Preclinical	blue
NCGC00345836.01	3	SMI-4a	-0.690379	Preclinical	blue
NCGC00346992.01	3	Purfalcamine	-0.658022	Preclinical	blue
NCGC00262331.01	3	NCGC00262331	-0.657166	Preclinical	blue
NCGC00346705.01	3	PMSF	-0.650006	Preclinical	magenta
NCGC00347282.01	3	VU0483487-1	-0.649656	Preclinical	blue
NCGC00263226.01	3	BAY-60-7550	-0.64476	Preclinical	blue
NCGC00347903.01	3	Ro 51	-0.609213	Preclinical	blue
NCGC00169145.02	3	Salidroside	-0.587915	Preclinical	blue
NCGC00250085.01	3	NVP-ABE171	-0.579719	Preclinical	blue
NCGC00163381.04	3	KN-62	-0.567494	Preclinical	blue
NCGC00164629.03	3	Alibendol	-0.557392	Preclinical	blue
NCGC00346553.01	3	BS-181	-0.552578	Preclinical	magenta
NCGC00163620.02	3	Sclareolide	-0.55035	Preclinical	midnightblue
NCGC00346939.01	3	PF-8380	-0.549997	Preclinical	blue
NCGC00345808.01	3	BP-1-102	-0.547547	Preclinical	blue
NCGC00263084.02	3	Hh-Ag1.5	-0.517288	Preclinical	magenta
NCGC00273984.03	3	SB-747651-A	-0.511605	Preclinical	blue
NCGC00263196.01	3	S6K-18	-0.49537	Preclinical	blue
NCGC00178483.04	3	Limonin	-0.481267	Preclinical	blue
NCGC00025379.01	3	SR 33805	-0.47885	Preclinical	magenta
NCGC00163107.06	3	CITCO	-0.47312	Preclinical	midnightblue
NCGC00179454.04	3	Monensin sodium salt	-0.46888	Preclinical	blue
NCGC00346489.01	3	BTZ-10526043	-0.444805	Preclinical	blue
NCGC00163553.02	3	Evodiamine	-0.433519	Preclinical	blue
NCGC00016672.04	3	Halopyramine	-0.431138	Preclinical	magenta
NCGC00347906.01	3	A 438079	-0.428434	Preclinical	blue
NCGC00263085.01	3	Wnt-C59	-0.42163	Preclinical	midnightblue
NCGC00250389.01	3	CDIBA	-0.419805	Preclinical	midnightblue
NCGC00186010.02	3	Genipin	-0.419753	Preclinical	blue
NCGC00016345.09	3	4-methylumbelliferone	-0.418234	Preclinical	midnightblue
NCGC00090504.10	3	Isoliquiritigenin	-0.416371	Preclinical	midnightblue
NCGC00346706.01	3	VU0357121	-0.404228	Preclinical	magenta
NCGC00346598.01	3	Shikimic acid	-0.403369	Preclinical	blue
NCGC00263197.01	3	BMS-5	-0.401982	Preclinical	blue
NCGC00015950.07	3	SB-415286	-0.395546	Preclinical	magenta
NCGC00015682.02	3	MPEP	-0.39203	Preclinical	midnightblue
NCGC00345739.02	3	KH-CB19	-0.371382	Preclinical	blue
NCGC00347951.01	3	LSD1-C76	-0.370641	Preclinical	midnightblue
NCGC00250384.01	3	PHA-408	-0.368432	preclinical	magenta
NCGC00025091.04	3	U-73122ï¿½ï¿½	-0.367066	Preclinical	blue
NCGC00094889.05	3	Fumalic acid	-0.366067	Preclinical	blue
NCGC00092375.02	3	JNJ-16259685	-0.365977	Preclinical	blue
NCGC00159570.01	3	RITA	-0.365528	Preclinical	magenta
NCGC00263021.02	3	MLN-120B	-0.357323	Preclinical	magenta
NCGC00163505.03	3	Gï¿½-6983	-0.356793	Preclinical	blue
NCGC00249759.02	3	NCGC00249759-01	-0.353131	Preclinical	magenta
NCGC00347303.01	3	Englerin A	-0.351544	Preclinical	midnightblue
NCGC00263237.01	3	JZL-184	-0.34909	Preclinical	magenta
NCGC00344623.02	3	UNC1215	-0.347501	Preclinical	magenta
NCGC00015484.06	3	GBR-12935	-0.345943	Preclinical	blue
NCGC00166076.06	3	Arbutin	-0.33838	Preclinical	magenta
NCGC00165873.02	3	PS-1145	-0.32043	Preclinical	magenta
NCGC00346608.01	3	Astragaloside A	-0.317559	Preclinical	blue
NCGC00091253.07	3	Asaraldehyde	-0.308208	Preclinical	magenta
NCGC00013822.03	3	NSC-75503	-0.306908	Preclinical	blue
NCGC00346534.01	3	MC-1568	-0.306689	Preclinical	magenta
NCGC00263212.01	3	SJ-172550	-0.29632	Preclinical	blue
NCGC00346933.01	3	SU-6656	-0.286924	Preclinical	salmon
NCGC00017344.06	3	Fisetin	-0.286324	Preclinical	blue
NCGC00163507.02	3	Octylonium bromide	-0.281991	Preclinical	blue
NCGC00263018.01	3	NCGC00263018-01	-0.277211	Preclinical	blue
NCGC00347283.01	3	VU0483488-1	-0.275281	Preclinical	blue
NCGC00167803.03	3	GSI-9	-0.253454	Preclinical	magenta
NCGC00242512.01	3	methyl jasmonate	-0.244607	Preclinical	magenta
NCGC00165816.02	3	KI-16425	-0.242594	Preclinical	magenta
NCGC00346896.01	3	MCOPPB	-0.216271	Preclinical	magenta
NCGC00346666.01	3	Ginkgolide A	-0.214689	Preclinical	blue
NCGC00347939.01	3	BAM7	-0.210991	Preclinical	blue
NCGC00344512.01	3	Cyprodime	-0.203393	Preclinical	blue
NCGC00346664.01	3	Paeoniflorin	-0.194321	Preclinical	magenta
NCGC00163633.03	3	Tetrahydropapaverine	-0.189884	Preclinical	magenta
NCGC00015917.07	3	SB-206553	-0.183651	Preclinical	midnightblue
NCGC00346882.01	3	AS-1949490	-0.168648	Preclinical	midnightblue
NCGC00346946.01	3	CDK9 inhibitor	-0.165201	Preclinical	blue
NCGC00346576.01	3	A-966492	-0.161072	Preclinical	midnightblue
NCGC00346526.01	3	PHA-680632	-0.160466	Preclinical	blue
NCGC00095977.03	3	Paeonol	-0.154908	Preclinical	midnightblue
NCGC00017369.10	3	Biochanin A	-0.153775	Preclinical	midnightblue
NCGC00346522.01	3	A-922500	-0.141665	Preclinical	midnightblue
NCGC00344508.01	3	NPS-R568	-0.140807	Preclinical	magenta
NCGC00345807.01	3	CAA0225	-0.138597	Preclinical	blue
NCGC00344622.02	3	SGC0946	-0.13279	Preclinical	magenta
NCGC00025330.01	3	SB-408124	-0.0919043	Preclinical	blue
NCGC00346604.01	3	Dihydromyricetin	-0.0780334	Preclinical	blue
NCGC00163431.03	3	CA-074 Me	-0.0505704	Preclinical	blue
NCGC00024901.03	3	BD-1047	-0.0354935	Preclinical	blue
NCGC00346600.01	3	Dioscin	-0.020602	Preclinical	magenta
NCGC00165915.03	3	KDS-4103	-0.00522085	Preclinical	tan
NCGC00162409.03	3	Bafilomycin A1	0.0176188	Preclinical	midnightblue
NCGC00017269.06	3	Formononetin	0.151367	Preclinical	midnightblue
NCGC00249391.01	3	NVP-BHG712	0.173391	Preclinical	tan
NCGC00250392.01	4	AR-C155858	-0.981962	Preclinical	midnightblue
NCGC00015349.06	4	Daphnetin	-0.96653	Preclinical	midnightblue
NCGC00346591.01	4	Rotundine	-0.951668	Preclinical	midnightblue
NCGC00242505.01	4	Deacetyl cortivazol	-0.939967	Preclinical	midnightblue
NCGC00347910.01	4	CK59	-0.938335	Preclinical	midnightblue
NCGC00346607.01	4	Curcumol	-0.935583	Preclinical	midnightblue
NCGC00024631.01	4	EBPC	-0.929542	Preclinical	midnightblue
NCGC00165875.03	4	PB-28	-0.92889	Preclinical	midnightblue
NCGC00344990.01	4	NCGC00344990-01	-0.875191	preclinical	midnightblue
NCGC00345797.01	4	AP-761	-0.872626	Preclinical	midnightblue
NCGC00345804.01	4	ARRY-162	-0.865314	Preclinical	midnightblue
NCGC00347942.01	4	Cilliobrevin D	-0.850627	Preclinical	midnightblue
NCGC00346961.01	4	HMSL10076	-0.848088	preclinical	midnightblue
NCGC00346551.01	4	Pomalidomide	-0.843943	Preclinical	midnightblue
NCGC00347940.01	4	Bioymifi	-0.839013	Preclinical	midnightblue
NCGC00250376.01	4	KN-93	-0.834025	Preclinical	midnightblue
NCGC00346824.01	4	3-Bromopyruvate	-0.833978	Preclinical	midnightblue
NCGC00015225.03	4	Chelerythrine chloride	-0.828619	Preclinical	blue
NCGC00250380.01	4	AZ-628	-0.822285	Preclinical	midnightblue
NCGC00263102.01	4	Degrasyn	-0.820737	Preclinical	midnightblue
NCGC00346096.02	4	GSK429286A	-0.817896	Preclinical	midnightblue
NCGC00168109.01	4	Secin H3	-0.814262	Preclinical	blue
NCGC00263190.02	4	KU-0064	-0.813017	Preclinical	midnightblue
NCGC00092288.01	4	(-)-Blebbistatin	-0.803207	Preclinical	midnightblue
NCGC00345805.01	4	STX-0119	-0.79213	Preclinical	midnightblue
NCGC00346803.01	4	NSC-87877	-0.79184	Preclinical	midnightblue
NCGC00015205.07	4	PK-11195	-0.784814	Preclinical	midnightblue
NCGC00263193.01	4	KI-20227	-0.782717	Preclinical	midnightblue
NCGC00187983.01	4	Thiazovivin	-0.771885	Preclinical	midnightblue
NCGC00014352.03	4	GANT61	-0.766838	Preclinical	midnightblue
NCGC00347285.01	4	MI-2	-0.760322	Preclinical	midnightblue
NCGC00161670.06	4	Pepstatin	-0.759817	Preclinical	midnightblue
NCGC00346967.01	4	HMSL10089	-0.756416	Preclinical	midnightblue
NCGC00346468.01	4	17 alpha-propionate	-0.755681	Preclinical	midnightblue
NCGC00025329.02	4	SB-239063	-0.755008	Preclinical	midnightblue
NCGC00095694.05	4	Ostol	-0.743769	Preclinical	yellow
NCGC00346893.01	4	SL-0101-1	-0.743438	Preclinical	midnightblue
NCGC00167768.02	4	KI-8751	-0.743225	Preclinical	midnightblue
NCGC00183867.01	4	Aloin	-0.734665	Preclinical	midnightblue
NCGC00346594.01	4	Oleanolic acid	-0.734044	Preclinical	yellow
NCGC00346949.01	4	ICRF-193	-0.73395	Preclinical	midnightblue
NCGC00095003.06	4	Tioxolone	-0.731612	Preclinical	midnightblue
NCGC00263239.02	4	FMK	-0.723929	Preclinical	midnightblue
NCGC00346548.01	4	KRN-633	-0.723101	Preclinical	midnightblue
NCGC00345841.01	4	S-99	-0.700044	Preclinical	midnightblue
NCGC00242498.03	4	D-4476	-0.699735	Preclinical	midnightblue
NCGC00345857.01	4	CGI-1746	-0.697605	Preclinical	midnightblue
NCGC00189393.03	4	NCGC00189393-02	-0.695876	Preclinical	midnightblue
NCGC00263280.01	4	Ac-SAH-p53-8	-0.693375	Preclinical	midnightblue
NCGC00242489.01	4	LG100268	-0.689177	Preclinical	midnightblue
NCGC00163474.05	4	Cyclopamine	-0.68778	Preclinical	blue
NCGC00095486.03	4	Ergosterol	-0.687283	Preclinical	midnightblue
NCGC00346587.01	4	Bergenin	-0.68692	Preclinical	midnightblue
NCGC00162142.03	4	SD-169	-0.684254	Preclinical	midnightblue
NCGC00229735.03	4	KU-60019	-0.679098	Preclinical	midnightblue
NCGC00015420.09	4	Emodin	-0.669572	Preclinical	midnightblue
NCGC00025100.09	4	LFM-A13	-0.667578	Preclinical	blue
NCGC00096075.03	4	Parietin	-0.655292	Preclinical	midnightblue
NCGC00014891.03	4	RG-108	-0.652627	Preclinical	midnightblue
NCGC00346972.01	4	PF-543	-0.65241	Preclinical	midnightblue
NCGC00247866.04	4	NCGC00247866-02	-0.650898	Preclinical	midnightblue
NCGC00346543.01	4	BIX 02188	-0.648046	Preclinical	midnightblue
NCGC00253562.02	4	ABT-737	-0.640854	Preclinical	midnightblue
NCGC00263208.01	4	TW-37	-0.638828	Preclinical	midnightblue
NCGC00079434.03	4	KL001	-0.632816	Preclinical	midnightblue
NCGC00347063.01	4	KUC110948N-02	-0.630646	Preclinical	salmon
NCGC00250386.02	4	BX-795	-0.628063	preclinical	midnightblue
NCGC00250409.01	4	GSK-1016790A	-0.627004	Preclinical	midnightblue
NCGC00346689.01	4	NVP-BVU-972	-0.625019	Preclinical	midnightblue
NCGC00163489.04	4	Shikonin	-0.619095	Preclinical	yellow
NCGC00262376.01	4	NCGC00262376	-0.618535	Preclinical	midnightblue
NCGC00346804.01	4	EO-1428	-0.594154	Preclinical	midnightblue
NCGC00242249.02	4	SB-590885	-0.586694	Preclinical	midnightblue
NCGC00263134.01	4	PF-4708671	-0.564391	Preclinical	blue
NCGC00347281.01	4	VU0483486-1	-0.554056	Preclinical	midnightblue
NCGC00346952.01	4	Cdk4/6 Inhibitor IV	-0.55254	Preclinical	midnightblue
NCGC00263224.01	4	D-NMAPPD	-0.549033	Preclinical	midnightblue
NCGC00024728.01	4	L-690330	-0.541548	Preclinical	blue
NCGC00169864.03	4	Sesamin	-0.531433	Preclinical	midnightblue
NCGC00346895.01	4	Amastatin	-0.530774	Preclinical	midnightblue
NCGC00017376.10	4	Tetrandrine	-0.529287	Preclinical	midnightblue
NCGC00242499.01	4	Pim 1 inhibitor 2	-0.525254	Preclinical	midnightblue
NCGC00347949.01	4	KY02111	-0.520029	Preclinical	midnightblue
NCGC00173359.06	4	Tetrahydroberberine	-0.518622	Preclinical	midnightblue
NCGC00016014.08	4	Tyrphostin B42	-0.507004	Preclinical	midnightblue
NCGC00263179.01	4	AR-00341677	-0.503025	Preclinical	midnightblue
NCGC00081778.04	4	SID 7969543	-0.487999	Preclinical	midnightblue
NCGC00347909.01	4	A 839977	-0.475607	Preclinical	midnightblue
NCGC00347936.01	4	Ak-7	-0.462463	Preclinical	midnightblue
NCGC00346884.01	4	Eeyarestatin I	-0.450682	Preclinical	midnightblue
NCGC00347944.01	4	Hg-10-102-01	-0.447188	Preclinical	midnightblue
NCGC00346887.01	4	TCN-201	-0.435679	Preclinical	salmon
NCGC00347957.01	4	UNC669	-0.434402	Preclinical	midnightblue
NCGC00015977.02	4	SK&F-89976A	-0.423602	Preclinical	midnightblue
NCGC00241342.02	4	KUC107550N	-0.416671	Preclinical	midnightblue
NCGC00344391.02	4	TM-30089	-0.371587	Preclinical	midnightblue
NCGC00346802.01	4	Glycyl-H-1152	-0.366151	preclinical	blue
NCGC00263236.01	4	SM-164	-0.280682	Preclinical	midnightblue
NCGC00037850.05	4	NCGC00037850	-0.263135	Preclinical	midnightblue
NCGC00017245.12	4	Ellagic acid	-0.0734216	Preclinical	tan
NCGC00263216.02	5	Torin-2	-0.832556	Preclinical	pink
NCGC00346807.01	5	LRRK2-IN-1	-0.826546	Preclinical	pink
NCGC00346636.01	5	WYE-687	-0.819364	Preclinical	pink
NCGC00163451.03	5	Gï¿½-6976	-0.809916	Preclinical	tan
NCGC00345837.01	5	GNE-490	-0.808118	Preclinical	pink
NCGC00263617.05	5	M344	-0.798313	Preclinical	pink
NCGC00163510.03	5	Aloe-emodin	-0.793543	Preclinical	pink
NCGC00263606.03	5	Tubastatin A	-0.790216	Preclinical	magenta
NCGC00263107.01	5	GB 83	-0.789048	Preclinical	magenta
NCGC00345851.01	5	GNE-477	-0.786005	Preclinical	pink
NCGC00346963.01	5	HMSL10083	-0.78228	Preclinical	pink
NCGC00165770.03	5	Cardiogenol	-0.769282	Preclinical	magenta
NCGC00025109.01	5	ZM-336372	-0.756514	Preclinical	pink
NCGC00346643.01	5	Geldanamycin	-0.743648	Preclinical	magenta
NCGC00346968.01	5	JS-65-103	-0.742345	Preclinical	pink
NCGC00344513.01	5	J113397	-0.738444	Preclinical	magenta
NCGC00094112.06	5	BIO	-0.735516	Preclinical	pink
NCGC00167403.03	5	Pluripotin	-0.733645	Preclinical	tan
NCGC00189220.05	5	UNC-0638	-0.732067	Preclinical	pink
NCGC00241982.03	5	GSK-269962A	-0.73184	Preclinical	tan
NCGC00167773.03	5	TPCA-1	-0.719572	Preclinical	pink
NCGC00244250.02	5	NCGC00244250-01	-0.679129	Preclinical	pink
NCGC00015173.02	5	BRL-15572	-0.674743	Preclinical	magenta
NCGC00263130.01	5	cPEPCK inhibitor	-0.674435	Preclinical	magenta
NCGC00346966.01	5	HMSL10088	-0.670255	Preclinical	magenta
NCGC00347286.01	5	GSK126	-0.648218	Preclinical	pink
NCGC00346737.01	5	Genistin	-0.640248	Preclinical	magenta
NCGC00241411.01	5	NCGC00241411-01	-0.635704	Preclinical	magenta
NCGC00345018.01	5	D-159687	-0.631803	Preclinical	magenta
NCGC00346747.02	5	NCGC00346747-02	-0.627781	Preclinical	pink
NCGC00242491.02	5	SB-265610	-0.617681	Preclinical	magenta
NCGC00014911.01	5	Cucurbitacin I	-0.605569	Preclinical	tan
NCGC00346495.01	5	TGX-221	-0.604907	Preclinical	tan
NCGC00346948.01	5	Oxamflatin	-0.603097	Preclinical	pink
NCGC00345024.01	5	GSK3 Inhibitor	-0.602394	Preclinical	magenta
NCGC00242476.02	5	GSK-4112	-0.600472	Preclinical	pink
NCGC00346470.01	5	Zilpaterol	-0.598171	Preclinical	pink
NCGC00182052.03	5	SRT1720	-0.597687	Preclinical	tan
NCGC00347907.01	5	A 804598	-0.59071	Preclinical	tan
NCGC00263088.01	5	BAG-956	-0.58394	Preclinical	pink
NCGC00168114.03	5	IC-87114	-0.580043	Preclinical	tan
NCGC00185916.06	5	NCGC00185916	-0.568011	Preclinical	pink
NCGC00263090.01	5	AZ-3146	-0.564502	Preclinical	magenta
NCGC00345083.01	5	Stauprimide	-0.561378	Preclinical	magenta
NCGC00183912.01	5	FR-180204	-0.560142	Preclinical	tan
NCGC00345492.02	5	PCI-34051	-0.558704	Preclinical	pink
NCGC00263222.01	5	CAY10581	-0.558524	Preclinical	pink
NCGC00187906.01	5	PI-103	-0.557284	Preclinical	tan
NCGC00165815.05	5	NSC-724771	-0.555563	Preclinical	pink
NCGC00250390.01	5	ISOX	-0.534605	Preclinical	pink
NCGC00346647.01	5	GSK-1838705A	-0.528975	Preclinical	pink
NCGC00344081.02	5	STF-62247	-0.519008	Preclinical	magenta
NCGC00347945.01	5	ID-8	-0.518409	Preclinical	pink
NCGC00263144.02	5	WZ-4002	-0.51415	Preclinical	tan
NCGC00347904.01	5	AZ 11645373	-0.500167	Preclinical	tan
NCGC00347956.01	5	SR9011	-0.495722	Preclinical	pink
NCGC00346840.01	5	Tubacin	-0.488272	Preclinical	magenta
NCGC00344588.01	5	I-BET151	-0.477169	Preclinical	pink
NCGC00345085.01	5	(-)-Indolactam V	-0.476369	Preclinical	pink
NCGC00015892.07	5	Rutaecarpine	-0.460381	Preclinical	pink
NCGC00345845.01	5	TG-89	-0.45688	Preclinical	magenta
NCGC00345781.01	5	NSC-678515	-0.456258	Preclinical	pink
NCGC00263225.01	5	AG-041R	-0.446598	Preclinical	pink
NCGC00263207.01	5	QS11	-0.443725	Preclinical	magenta
NCGC00263232.01	5	GLS968	-0.43839	Preclinical	pink
NCGC00161410.02	5	CCT-018159	-0.430643	Preclinical	magenta
NCGC00181336.03	5	2-Fluoroadenosine	-0.424724	Preclinical	tan
NCGC00262689.01	5	NCGC00262689	-0.402906	Preclinical	magenta
NCGC00345809.01	5	RGB-286147	-0.401229	Preclinical	pink
NCGC00263210.01	5	SANT-2	-0.391	Preclinical	tan
NCGC00263227.01	5	BAY-41-8543	-0.362589	Preclinical	pink
NCGC00165782.02	5	GW 4869	-0.358888	Preclinical	magenta
NCGC00346460.02	5	BMS-536924	-0.344346	Preclinical	magenta
NCGC00165880.04	5	Reversine	-0.332728	Preclinical	tan
NCGC00015962.02	5	SB-202190	-0.331969	Preclinical	pink
NCGC00345846.01	5	TG-46	-0.331605	Preclinical	magenta
NCGC00346971.01	5	Double JS-K	-0.317055	Preclinical	tan
NCGC00263113.01	5	GYKI-53655	-0.302917	Preclinical	tan
NCGC00242501.01	5	ITX3	-0.287824	Preclinical	pink
NCGC00167811.03	5	GW-9508	-0.27355	Preclinical	pink
NCGC00250398.01	5	PF-05212384	-0.265905	preclinical	tan
NCGC00263116.01	5	ICG-001	-0.22807	Preclinical	tan
NCGC00346700.01	5	A-803467	-0.226737	Preclinical	pink
NCGC00263145.01	5	BI-78D3	-0.186057	Preclinical	tan
NCGC00344511.02	5	SB612111	-0.181718	Preclinical	magenta
NCGC00346588.01	5	Bilobalide	-0.179233	Preclinical	magenta
NCGC00263238.01	5	Withaferin A	-0.167483	Preclinical	pink
NCGC00015463.02	5	GYKI-52466	-0.0909762	Preclinical	tan
NCGC00025012.02	5	AM-630	-0.0821286	Preclinical	tan
NCGC00015724.14	5	Niflumic acid	-0.0754614	Preclinical	magenta
NCGC00167805.02	5	Ivachtin	-0.0721382	Preclinical	tan
NCGC00263235.01	5	ACC1 BMS	0.00577174	Preclinical	tan
NCGC00263111.01	6	GSK-3787	-0.964995	Preclinical	magenta
NCGC00142599.02	6	Stigmasterol	-0.946487	Preclinical	magenta
NCGC00161825.02	6	GSK-3965	-0.915315	Preclinical	magenta
NCGC00165761.02	6	BMS-345541	-0.909124	Preclinical	magenta
NCGC00263228.01	6	FASN BI	-0.88643	Preclinical	magenta
NCGC00242477.01	6	AC-261066	-0.877255	Preclinical	magenta
NCGC00346677.01	6	CT-98014	-0.865318	Preclinical	magenta
NCGC00263194.01	6	SB-216763	-0.854446	Preclinical	magenta
NCGC00263137.01	6	RD-162	-0.827629	Preclinical	magenta
NCGC00024594.01	6	Calpeptin	-0.825117	Preclinical	magenta
NCGC00179302.02	6	Indirubin	-0.820197	Preclinical	magenta
NCGC00087387.03	6	Droxinostat	-0.813958	Preclinical	magenta
NCGC00263553.02	6	StemRegenin 1	-0.800837	Preclinical	magenta
NCGC00262641.02	6	S31-201	-0.794878	Preclinical	magenta
NCGC00163540.03	6	Hesperetin	-0.793343	Preclinical	magenta
NCGC00347066.01	6	KUC105555N-02	-0.770409	Preclinical	magenta
NCGC00263188.01	6	YO-01027	-0.764547	Preclinical	magenta
NCGC00346837.01	6	JZL-195	-0.76086	Preclinical	magenta
NCGC00253909.01	6	PRT-060318	-0.758556	Preclinical	magenta
NCGC00346593.01	6	Matrine	-0.74924	Preclinical	magenta
NCGC00263141.01	6	STF-083010	-0.738253	Preclinical	magenta
NCGC00016480.09	6	Kaempferol	-0.719939	Preclinical	magenta
NCGC00346942.01	6	WHI-P97	-0.711327	Preclinical	magenta
NCGC00253439.01	6	GSK-1904529A	-0.709789	Preclinical	magenta
NCGC00250379.03	6	CT-99021	-0.701618	Preclinical	magenta
NCGC00347280.01	6	IKK-2 Inhibitor VIII	-0.676965	Preclinical	magenta
NCGC00250383.01	6	Irestatin 9389	-0.674054	Preclinical	magenta
NCGC00346663.01	6	Geniposidic acid	-0.655731	Preclinical	magenta
NCGC00346646.01	6	CP-91149	-0.655116	Preclinical	magenta
NCGC00015601.03	6	LY310762	-0.63298	Preclinical	magenta
NCGC00263199.02	6	AMG-Tie2-1	-0.598833	Preclinical	magenta
NCGC00347905.01	6	AZ 10606120	-0.596126	Preclinical	magenta
NCGC00238454.02	6	PIK-90	-0.589757	Preclinical	magenta
NCGC00017223.03	6	Ursolic acid	-0.523239	Preclinical	magenta
NCGC00185850.02	6	BIX-01294	-0.520719	Preclinical	magenta
NCGC00163567.03	6	Honokiol	-0.486836	Preclinical	magenta
NCGC00024547.06	6	nor-Binaltorphimine	-0.470694	Preclinical	magenta
NCGC00345022.02	6	IDE-2	-0.422226	Preclinical	magenta
NCGC00168459.04	6	NCGC00168459-01	-0.417587	Preclinical	magenta
NCGC00348107.01	6	c-FMS inhibitor	-0.376178	Preclinical	magenta
NCGC00346841.01	6	LY-411575	-0.329657	Preclinical	magenta
NCGC00346552.01	6	PD-318088	-0.303966	Preclinical	magenta
NCGC00025092.02	6	GR-159897	-0.187586	Preclinical	magenta
NCGC00346708.01	6	Aloperine	-0.124858	Preclinical	magenta
NCGC00165772.02	6	C-75	-0.107438	Preclinical	magenta
NCGC00165909.03	6	TRAM-34	-0.0841329	Preclinical	tan
NCGC00263694.01	6	Kartogenin	0.00388808	Preclinical	magenta
NCGC00183434.03	6	NCGC00183434-01	0.0523971	Preclinical	tan
NCGC00346523.01	6	Azalomycin-B	0.0617078	Preclinical	tan
NCGC00167739.03	6	GW-4064X	0.0731693	Preclinical	tan
NCGC00346701.01	2	Laquinimod	-0.577621	Pre-registered	brown
NCGC00346639.01	6	Dimethyl fumarate	-0.748545	Pre-registered	magenta
NCGC00095118.05	1	Rofecoxib	-0.439474	Withdrawn	pink
NCGC00164572.01	1	Rimonabant	-0.226825	Withdrawn	tan
NCGC00015191.06	3	Chlormezanone	-0.622263	Withdrawn	blue
NCGC00345818.01	3	Ximelagatran	-0.234249	Withdrawn	magenta
NCGC00159461.03	6	Amprenavir	-0.874669	Withdrawn	magenta
NCGC00092357.04	6	Sibutramine hydrochloride	-0.858039	Withdrawn	magenta
NCGC00091062.07	1	5-Hydroxytryptophan	-0.98109		brown
NCGC00163547.02	1	Ecdysone	-0.85266		brown
NCGC00016855.11	1	Fenbendazole	-0.72921		pink
NCGC00015647.03	1	Nocodazole	-0.6984		brown
NCGC00015519.09	1	Dopamine HCl	-0.295372		tan
NCGC00163125.07	2	Pregnenolone	-0.8963		brown
NCGC00161927.03	2	4-Demethylepipodophyllotoxin	-0.681128		brown
NCGC00346578.01	2	OSI-420	-0.657334		brown
NCGC00016645.03	2	Methacycline hydrochloride	-0.609874		salmon
NCGC00016706.05	2	Parbendazole	-0.545416		brown
NCGC00090686.10	3	Nitrofurazone	-0.699295		blue
NCGC00179501.05	3	Methyl Hesperidin	-0.531182		magenta
NCGC00160162.03	3	Hordenine	-0.465016		blue
NCGC00346589.01	3	Cinchonidine	-0.356714		midnightblue
NCGC00091109.03	3	Neohesperidin dihydrochalcone	-0.338339		magenta
NCGC00095707.03	3	Solanesol	-0.310477		blue
NCGC00264052.01	3	Hyodeoxycholic acid (HDCA)	-0.250622		magenta
NCGC00095537.06	3	Ribitol	-0.226262		magenta
NCGC00164296.03	3	3-indolebutyric acid	-0.2186		blue
NCGC00142483.02	4	Cytidine	-0.942142		midnightblue
NCGC00095460.06	4	Hematoxylin	-0.859205		midnightblue
NCGC00160275.01	4	Resistomycin	-0.852644		midnightblue
NCGC00346734.01	4	Betanin	-0.630612		midnightblue
NCGC00346665.01	4	Scopine	-0.489514		midnightblue
NCGC00018176.04	5	Estrone	-0.764377		magenta
NCGC00346709.01	5	20-hydroxyecdysone	-0.729537		magenta
NCGC00345844.01	5	Bayer-18	-0.728638		magenta
NCGC00345173.01	5	GSK525768	-0.619293		pink
NCGC00095157.06	5	Oxfendazole	-0.255472		tan
NCGC00142598.05	5	beta-Sitosterol	-0.206777		magenta
NCGC00346474.01	1	NMP	-0.585501	Biological Testing	pink
NCGC00346950.01	3	NU-6102	-0.597452	Biological Testing	midnightblue
NCGC00016285.08	3	Sulfanilamide	-0.473797	Biological Testing	midnightblue
NCGC00346954.01	3	TCS-2312	-0.270967	Biological Testing	magenta
NCGC00186047.02	3	IPA-3	-0.174446	Biological Testing	magenta
NCGC00346638.01	3	TWS-119	-0.166985	Biological Testing	blue
NCGC00091011.09	3	Chloramphenicol	-0.0929967	Biological Testing	blue
NCGC00347935.01	4	AGI-6780	-0.931306	Biological Testing	midnightblue
NCGC00025355.11	1	Paroxetine	-0.380963	Clinical	salmon
NCGC00164590.03	1	Drospirenone	-0.200493	Clinical	tan
NCGC00346875.01	6	BMS-299897	-0.798879	Clinical	magenta
NCGC00346481.01	1	Ridaforolimus	-0.976719	Discontinued	brown
NCGC00346719.01	1	LY-2811376	-0.959199	Discontinued	pink
NCGC00189074.01	1	PD-184352	-0.954482	Discontinued	brown
NCGC00167751.03	1	SSR-69071	-0.934017	Discontinued	pink
NCGC00346509.01	1	GSK-615	-0.921406	Discontinued	pink
NCGC00345539.02	1	Dacinostat	-0.902394	Discontinued	pink
NCGC00168110.01	1	Tozasertib	-0.878075	Discontinued	brown
NCGC00242481.02	1	AZD-7762	-0.800025	Discontinued	brown
NCGC00346582.01	1	Mubritinib	-0.747708	Discontinued	brown
NCGC00346617.01	1	AZD-5438	-0.740671	Discontinued	brown
NCGC00263122.01	1	MK-0354	-0.639946	Discontinued	pink
NCGC00263110.01	1	Osanetant	-0.367428	Discontinued	pink
NCGC00346488.01	2	MLN-8054	-0.896906	Discontinued	brown
NCGC00182549.02	2	Vicriviroc	-0.849953	Discontinued	brown
NCGC00346699.01	2	TAK-285	-0.736882	Discontinued	brown
NCGC00346569.01	2	KW-2449	-0.722389	Discontinued	brown
NCGC00346652.01	2	PF-03814735	-0.680496	Discontinued	brown
NCGC00263186.02	2	SGI-1776	-0.662756	Discontinued	brown
NCGC00242495.01	2	PF-431396	-0.626033	Discontinued	brown
NCGC00345821.01	2	AG-13958	-0.596081	Discontinued	midnightblue
NCGC00346546.01	3	MK-3207	-0.367094	Discontinued	blue
NCGC00346612.01	3	LY-2140023	-0.203793	Discontinued	magenta
NCGC00346703.01	3	Torcetrapib	-0.20354	Discontinued	midnightblue
NCGC00263123.01	3	MK-767	-0.0542699	Discontinued	magenta
NCGC00263135.01	3	Piraxostat	0.0640599	Discontinued	blue
NCGC00242503.01	4	Meclinertant	-0.950774	Discontinued	midnightblue
NCGC00263161.01	4	PF-04217903	-0.804902	Discontinued	midnightblue
NCGC00345834.01	4	TAK-715	-0.737823	Discontinued	midnightblue
NCGC00161599.11	4	Troglitazone	-0.729152	Discontinued	midnightblue
NCGC00165783.02	4	Vadimezan	-0.659546	Discontinued	midnightblue
NCGC00346556.01	4	Semagacestat	-0.533293	Discontinued	midnightblue
NCGC00346645.01	4	TAK-901	-0.302587	Discontinued	midnightblue
NCGC00274061.01	5	Trilostane	-0.781787	Discontinued	magenta
NCGC00345784.01	5	PF-3758309	-0.772707	Discontinued	pink
NCGC00161418.02	5	JTC-801	-0.646387	Discontinued	magenta
NCGC00242478.02	5	Alvespimycin hydrochloride	-0.583053	Discontinued	magenta
NCGC00263154.01	5	AZD-6482	-0.441899	Discontinued	tan
NCGC00159356.02	5	Nandrolone phenylpropionate	-0.347212	Discontinued	tan
NCGC00346440.01	5	Sumanirole maleate	-0.284697	Discontinued	tan
NCGC00090705.11	6	Zalcitabine	-0.821097	Discontinued	magenta
NCGC00346938.01	6	E5555	-0.3747	Discontinued	magenta
NCGC00263132.02	6	PF-477736	-0.366498	Discontinued	magenta
NCGC00346483.01	6	AC-480	-0.54742	Phase I	magenta
NCGC00346567.01	1	AZD-8330	-0.961039	Phase I	pink
NCGC00344630.01	1	Marizomib	-0.944704	Phase I	brown
NCGC00345795.01	1	AZD-5363	-0.937098	Phase I	brown
NCGC00346698.01	1	AZD-2014	-0.935571	Phase I	pink
NCGC00179363.04	1	Ursodiol	-0.927477	Phase I	brown
NCGC00346490.01	1	OSU-03012	-0.922483	Phase I	brown
NCGC00162440.01	1	Elactocin	-0.914152	Phase I	brown
NCGC00346657.01	1	MK-5108	-0.913934	Phase I	brown
NCGC00263094.01	1	AMG-900	-0.902822	Phase I	pink
NCGC00346692.01	1	CUDC-907	-0.89947	Phase I	pink
NCGC00346654.01	1	INK-128	-0.890945	Phase I	pink
NCGC00346675.01	1	AT-406	-0.868098	Phase I	pink
NCGC00187482.03	1	GDC-0941	-0.8564	Phase I	pink
NCGC00263168.01	1	PHA-793887	-0.851546	Phase I	brown
NCGC00346632.01	1	R-547	-0.823968	Phase I	brown
NCGC00263187.01	1	TAK-733	-0.811479	Phase I	tan
NCGC00016258.07	1	Menadione	-0.797433	Phase I	brown
NCGC00346535.01	1	IVX-214	-0.794534	Phase I	brown
NCGC00345794.01	1	MLN-4924	-0.781383	Phase I	pink
NCGC00346891.01	1	Pyroxamide	-0.772248	Phase I	brown
NCGC00014650.03	1	Ansamitocin P3	-0.745766	Phase I	brown
NCGC00274030.01	1	BGJ-398	-0.725323	Phase I	pink
NCGC00345791.01	1	ASP-3026	-0.716504	Phase I	pink
NCGC00247954.02	1	SSR-504734	-0.607818	Phase I	pink
NCGC00242458.01	1	EX-527	-0.563538	Phase I	brown
NCGC00015840.09	1	Phloretin	-0.555244	Phase I	brown
NCGC00189075.01	2	PD-0325901	-0.997538	Phase I	turquoise
NCGC00263112.01	2	GSK-461364A	-0.933893	Phase I	brown
NCGC00345800.01	2	CVT-6883	-0.818991	Phase I	salmon
NCGC00346565.01	2	Elvitegravir	-0.764503	Phase I	brown
NCGC00015598.03	2	beta-Lapachone	-0.761523	Phase I	midnightblue
NCGC00346623.01	2	BMS-378806	-0.743192	Phase I	salmon
NCGC00241112.01	2	RWJ-67657	-0.731818	Phase I	brown
NCGC00263195.01	2	AV-412	-0.724833	Phase I	brown
NCGC00263171.01	2	Serdemetan	-0.719482	Phase I	brown
NCGC00346806.01	2	Endoxifen	-0.715797	Phase I	tan
NCGC00263189.01	2	JNJ-38877605	-0.710546	Phase I	midnightblue
NCGC00345790.01	2	Laropiprant	-0.686791	Phase I	brown
NCGC00016526.11	2	Berberine	-0.671235	Phase I	midnightblue
NCGC00263019.01	2	WAY-204688	-0.671132	Phase I	midnightblue
NCGC00346943.01	2	GSK-923295	-0.643973	Phase I	brown
NCGC00263101.01	2	CP-724714	-0.643257	Phase I	brown
NCGC00263142.01	2	Tiplasinin	-0.637966	Phase I	brown
NCGC00263192.02	2	Silmitasertib	-0.637522	Phase I	brown
NCGC00163415.03	2	Parthenolide	-0.539451	Phase I	brown
NCGC00346672.01	2	ARRY-380	-0.485425	Phase I	brown
NCGC00346458.01	2	MLN-2480	-0.464677	Phase I	midnightblue
NCGC00163650.02	2	Cryptotanshinone	-0.45295	Phase I	tan
NCGC00262195.02	2	R-1487	-0.439207	Phase I	brown
NCGC00346628.01	2	LY-2608204	-0.428898	Phase I	tan
NCGC00346431.01	2	Omigapil	-0.264131	Phase I	brown
NCGC00345793.01	3	EMD-1214063	-0.649371	Phase I	magenta
NCGC00345832.01	3	SD-06	-0.455428	Phase I	midnightblue
NCGC00346596.01	3	Oxymatrine	-0.420231	Phase I	magenta
NCGC00346735.01	3	Cinchonine dihydrochloride	-0.358966	Phase I	magenta
NCGC00016092.03	3	WAY-100635	-0.35313	Phase I	magenta
NCGC00165811.03	3	IMD-0354	-0.319062	Phase I	blue
NCGC00015148.07	3	Buthionine sulphoximine	-0.281935	Phase I	magenta
NCGC00346537.01	3	LY-2228820	-0.238505	Phase I	midnightblue
NCGC00242511.02	4	Seocalcitol	-0.933681	Phase I	midnightblue
NCGC00263163.02	4	SGX-523	-0.773412	Phase I	midnightblue
NCGC00015075.07	4	Arecoline	-0.728122	Phase I	midnightblue
NCGC00346507.01	4	AMG-208	-0.683667	Phase I	midnightblue
NCGC00016024.06	4	Taxifolin	-0.641269	phase I	midnightblue
NCGC00345853.01	4	JNJ-28312141	-0.520745	Phase I	salmon
NCGC00346888.01	4	UK-383367	-0.477452	Phase I	midnightblue
NCGC00018199.06	4	Rhein	-0.434259	Phase I	midnightblue
NCGC00263105.01	5	Turofexorate isopropyl	-0.885842	Phase I	magenta
NCGC00345782.01	5	GMX-1778	-0.802446	Phase I	pink
NCGC00346640.01	5	SNX-5422	-0.675552	Phase I	tan
NCGC00250408.01	5	GSK-2126458	-0.658639	Phase I	tan
NCGC00263177.01	5	CUDC-101	-0.625042	Phase I	tan
NCGC00263148.02	5	Abiraterone	-0.619347	Phase I	tan
NCGC00096095.02	5	8-Cl-Ado	-0.584897	Phase I	pink
NCGC00346648.01	5	GSK-1070916A	-0.578176	Phase I	tan
NCGC00263170.01	5	LY-2940680ï¿½ï¿½	-0.55588	Phase I	magenta
NCGC00263181.01	5	GSK-690693	-0.552604	Phase I	tan
NCGC00015924.13	5	Synephrine	-0.552478	Phase I	pink
NCGC00346633.01	5	SNX-2112	-0.550595	Phase I	magenta
NCGC00142423.03	5	Phlorizin	-0.548352	Phase I	magenta
NCGC00346435.01	5	Niraparib	-0.456831	Phase I	magenta
NCGC00346650.01	5	CH-5132799	-0.383446	Phase I	tan
NCGC00346583.01	5	Amygdalin	-0.342509	Phase I	pink
NCGC00015300.05	5	Vanoxeamine	-0.295125	Phase I	magenta
NCGC00263219.01	6	Elacridar	-0.927129	Phase I	magenta
NCGC00345826.01	6	CC-401	-0.786133	Phase I	magenta
NCGC00263191.01	6	PHA-690509	-0.668482	Phase I	magenta
NCGC00347950.01	6	LGK974	-0.62856	Phase I	magenta
NCGC00345813.01	6	Icaritin	-0.478313	Phase I	magenta
NCGC00024956.02	6	PD-153035	-0.469447	Phase I	magenta
NCGC00263150.01	6	Andarine	-0.335044	Phase I	magenta
NCGC00016467.05	6	Luteolin	-0.187559	Phase I	magenta
NCGC00094872.08	6	Piperine	-0.0588407	Phase I	tan
NCGC00345799.01	1	Oprozomib	-0.931495	Phase I/II	brown
NCGC00346681.01	1	NVP-BGT226	-0.888667	Phase I/II	pink
NCGC00346484.01	1	ZSTK-474	-0.847018	Phase I/II	pink
NCGC00346688.01	1	CH-5424802	-0.846417	Phase I/II	pink
NCGC00263621.02	1	I-BET762	-0.843123	Phase I/II	pink
NCGC00344764.01	1	CPI-613	-0.824544	Phase I/II	pink
NCGC00345802.01	1	ACY-1215	-0.733977	Phase I/II	brown
NCGC00346530.01	2	Pimasertib	-0.873811	Phase I/II	turquoise
NCGC00346571.01	2	SB-743921	-0.802655	Phase I/II	brown
NCGC00160428.02	2	Indibulin	-0.635079	Phase I/II	brown
NCGC00346508.01	2	TG-100115	-0.563208	Phase I/II	brown
NCGC00346881.01	2	APR-246	-0.560262	Phase I/II	brown
NCGC00346842.01	2	Indoximod	-0.505078	Phase I/II	salmon
NCGC00346711.01	2	Galeterone	-0.360623	Phase I/II	midnightblue
NCGC00274062.01	3	Zosuquidar trihydrochloride	-0.284905	Phase I/II	magenta
NCGC00161290.05	3	16,16-dimethyl PGE2	-0.235142	Phase I/II	blue
NCGC00346450.01	5	Triciribine phosphate	-0.757337	Phase I/II	tan
NCGC00092314.04	5	Triciribine	-0.58562	Phase I/II	tan
NCGC00163409.05	5	Betulinic acid	-0.511782	Phase I/II	pink
NCGC00092360.01	6	Cordycepin	-0.903762	Phase I/II	magenta
NCGC00346685.01	6	KW-2478	-0.886698	Phase I/II	magenta
NCGC00345796.01	6	GSK-2636771	-0.664445	Phase I/II	magenta
NCGC00247029.02	6	2-Deoxyglucose	-0.305922	Phase I/II	magenta
NCGC00346477.01	6	Emricasan	0.0285379	Phase I/II	tan
NCGC00345798.01	6	BMS-911543	0.0642796	Phase I/II	magenta
