# Supplementary material for: Integrated Drug Mining Reveals Actionable Strategies Inhibiting Plexiform Neurofibromas
Source: Brain Sci. 2022 May 31;12(6):720. doi: 10.3390/brainsci12060720 (PMC9221468; doi:10.3390/brainsci12060720)
Supplement: Supplementary file 1 [file brainsci-12-00720-s001.zip › Supplementary Table S5.xlsx]

## Sheet: PN.Comb_C1C3.Rank
Drug1	Drug1Dose	Drug1Name	Drug1Phase	Drug2	Drug2Dose	Drug2Name	Drug2Phase	IDA_Comboscore
NCGC00346469.01	1.70678	Delanzomib	Phase II	NCGC00187912.03	15.361	PCI-32765	Phase II	18.6585
NCGC00242514.01	0.568925	Sepantronium bromide	Phase II	NCGC00187912.03	15.361	PCI-32765	Phase II	15.6739
NCGC00249612.01	5.12033	Ixazomib citrate	Phase III	NCGC00187912.03	15.361	PCI-32765	Phase II	15.0304
NCGC00065890.07	1.70678	Nevirapine	Approved	NCGC00346448.01	15.361	Tariquidar	Phase II	14.2701
NCGC00015038.08	0.568925	Aminopterin	Phase II	NCGC00346448.01	15.361	Tariquidar	Phase II	13.1252
NCGC00346644.01	5.12033	KX-01	Phase II	NCGC00346448.01	15.361	Tariquidar	Phase II	12.9276
NCGC00346505.01	0.0210713	Epothilone A	Approved	NCGC00346448.01	15.361	Tariquidar	Phase II	12.7148
NCGC00181131.02	0.0632139	Epothilone B	Phase II	NCGC00346448.01	15.361	Tariquidar	Phase II	12.4402
NCGC00181306.03	0.189642	Docetaxel	Approved	NCGC00346448.01	15.361	Tariquidar	Phase II	12.1945
NCGC00065890.07	1.70678	Nevirapine	Approved	NCGC00346838.01	5.12033	Secoisolariciresinol	Phase II	12.1382
NCGC00241101.02	1.70678	Neratinib	Phase III	NCGC00346448.01	15.361	Tariquidar	Phase II	11.8797
NCGC00025060.16	0.568925	Methotrexate	Approved	NCGC00187912.03	15.361	PCI-32765	Phase II	11.6079
NCGC00241104.01	0.0632139	Doramapimod	Phase II	NCGC00346838.01	5.12033	Secoisolariciresinol	Phase II	11.5599
NCGC00015038.08	0.568925	Aminopterin	Phase II	NCGC00187912.03	15.361	PCI-32765	Phase II	11.5458
NCGC00025059.04	0.00234124	Actinomycin D	Approved	NCGC00346448.01	15.361	Tariquidar	Phase II	11.4831
NCGC00024246.13	5.12033	Daunorubicin	Approved	NCGC00187912.03	15.361	PCI-32765	Phase II	11.4546
NCGC00345850.01	15.361	AS-602801	Phase II	NCGC00187912.03	15.361	PCI-32765	Phase II	11.3751
NCGC00065890.07	1.70678	Nevirapine	Approved	NCGC00187912.03	15.361	PCI-32765	Phase II	11.2828
NCGC00241104.01	0.0632139	Doramapimod	Phase II	NCGC00346448.01	15.361	Tariquidar	Phase II	11.2822
NCGC00167496.02	15.361	Methylene blue	Phase II	NCGC00346448.01	15.361	Tariquidar	Phase II	11.2626
NCGC00018238.08	15.361	Oxibendazole	Phase III	NCGC00346838.01	1.70678	Secoisolariciresinol	Phase II	11.1876
NCGC00346686.01	5.12033	Tivantinib	Phase II	NCGC00346448.01	15.361	Tariquidar	Phase II	11.181
NCGC00025125.20	1.70678	Colchicine	Approved	NCGC00346838.01	1.70678	Secoisolariciresinol	Phase II	10.9678
NCGC00018238.08	0.0632139	Oxibendazole	Phase III	NCGC00346448.01	15.361	Tariquidar	Phase II	10.9061
NCGC00241104.01	15.361	Doramapimod	Phase II	NCGC00015147.09	15.361	Benzamil	Phase II	10.888
NCGC00025060.16	0.568925	Methotrexate	Approved	NCGC00346448.01	15.361	Tariquidar	Phase II	10.8715
NCGC00024379.04	0.189642	Emetine	Approved	NCGC00346838.01	1.70678	Secoisolariciresinol	Phase II	10.8313
NCGC00024379.04	0.568925	Emetine	Approved	NCGC00187912.03	15.361	PCI-32765	Phase II	10.8004
NCGC00346712.01	0.568925	Verteporfin	Phase II	NCGC00015147.09	15.361	Benzamil	Phase II	10.7979
NCGC00167496.02	15.361	Methylene blue	Phase II	NCGC00187912.03	15.361	PCI-32765	Phase II	10.7729
NCGC00161923.04	15.361	Picropodophyllin	Phase II	NCGC00346838.01	1.70678	Secoisolariciresinol	Phase II	10.7678
NCGC00263152.02	5.12033	Ponatinib	Phase II	NCGC00346448.01	15.361	Tariquidar	Phase II	10.7568
NCGC00242596.01	0.189642	Pralatrexate	Approved	NCGC00187912.03	15.361	PCI-32765	Phase II	10.5919
NCGC00025060.16	15.361	Methotrexate	Approved	NCGC00015147.09	15.361	Benzamil	Phase II	10.5722
NCGC00346704.01	0.0632139	Cabazitaxel	Approved	NCGC00346448.01	15.361	Tariquidar	Phase II	10.562
NCGC00016101.09	1.70678	Xylometazoline hydrochloride	Approved	NCGC00187912.03	15.361	PCI-32765	Phase II	10.5287
NCGC00025125.20	15.361	Colchicine	Approved	NCGC00346448.01	15.361	Tariquidar	Phase II	10.3868
NCGC00188399.03	15.361	Fingolimod hydrochloride	Approved	NCGC00187912.03	15.361	PCI-32765	Phase II	10.3794
NCGC00249612.01	5.12033	Ixazomib citrate	Phase III	NCGC00346448.01	15.361	Tariquidar	Phase II	10.3133
NCGC00016101.09	1.70678	Xylometazoline hydrochloride	Approved	NCGC00346448.01	15.361	Tariquidar	Phase II	10.2996
NCGC00163548.02	15.361	Echinomycin	Phase II	NCGC00187912.03	15.361	PCI-32765	Phase II	10.2602
NCGC00346469.01	1.70678	Delanzomib	Phase II	NCGC00346448.01	15.361	Tariquidar	Phase II	10.2378
NCGC00242596.01	0.189642	Pralatrexate	Approved	NCGC00346448.01	15.361	Tariquidar	Phase II	10.2239
NCGC00025059.04	0.00702378	Actinomycin D	Approved	NCGC00187912.03	15.361	PCI-32765	Phase II	10.2117
NCGC00024379.04	0.568925	Emetine	Approved	NCGC00346448.01	15.361	Tariquidar	Phase II	10.2106
NCGC00346574.01	15.361	Lexibulin hydrochloride	Phase II	NCGC00346838.01	5.12033	Secoisolariciresinol	Phase II	10.2044
NCGC00346743.01	5.12033	Givinostat hydrochloride	Phase II	NCGC00346448.01	15.361	Tariquidar	Phase II	10.1843
NCGC00161923.04	0.568925	Picropodophyllin	Phase II	NCGC00346448.01	15.361	Tariquidar	Phase II	10.1068
NCGC00263183.01	15.361	MK-1775	Phase II	NCGC00346448.01	15.361	Tariquidar	Phase II	10.0655
NCGC00163548.02	15.361	Echinomycin	Phase II	NCGC00346448.01	15.361	Tariquidar	Phase II	10.0653
NCGC00025300.01	15.361	2-Methoxyestradiol	Phase II	NCGC00346448.01	15.361	Tariquidar	Phase II	10.0357
NCGC00346573.01	0.0632139	Sapitinib	Phase II	NCGC00346838.01	1.70678	Secoisolariciresinol	Phase II	9.97632
NCGC00346658.01	15.361	Crenolanib	Phase II	NCGC00346448.01	15.361	Tariquidar	Phase II	9.95727
NCGC00346658.01	0.00234124	Crenolanib	Phase II	NCGC00015147.09	15.361	Benzamil	Phase II	9.90631
NCGC00249346.02	5.12033	SB1518	Phase II	NCGC00187912.03	15.361	PCI-32765	Phase II	9.88117
NCGC00095192.06	15.361	Tegaserod maleate	Approved	NCGC00346448.01	15.361	Tariquidar	Phase II	9.83135
NCGC00263149.01	5.12033	AEE-788	Phase II	NCGC00346448.01	15.361	Tariquidar	Phase II	9.81223
NCGC00346574.01	15.361	Lexibulin hydrochloride	Phase II	NCGC00346448.01	15.361	Tariquidar	Phase II	9.77399
NCGC00346469.01	5.12033	Delanzomib	Phase II	NCGC00016806.12	15.361	Mebendazole	Approved	9.75923
NCGC00346712.01	1.70678	Verteporfin	Phase II	NCGC00187912.03	15.361	PCI-32765	Phase II	9.72519
NCGC00346573.01	15.361	Sapitinib	Phase II	NCGC00346448.01	15.361	Tariquidar	Phase II	9.70365
NCGC00185000.03	15.361	Afatinib	Phase III	NCGC00346448.01	15.361	Tariquidar	Phase II	9.62984
NCGC00346475.01	15.361	Birinapant	Phase II	NCGC00346838.01	5.12033	Secoisolariciresinol	Phase II	9.57213
NCGC00263098.03	0.00702378	Combretastatin A-4	Phase III	NCGC00346838.01	1.70678	Secoisolariciresinol	Phase II	9.5366
NCGC00241102.02	1.70678	Midostaurin	Phase II	NCGC00346725.01	15.361	ARN-509	Phase II	9.53274
NCGC00016101.09	1.70678	Xylometazoline hydrochloride	Approved	NCGC00346838.01	5.12033	Secoisolariciresinol	Phase II	9.46493
NCGC00346622.01	1.70678	Fostamatinib disodium	Phase III	NCGC00346725.01	1.70678	ARN-509	Phase II	9.41539
NCGC00263104.01	5.12033	Foretinib	Phase II	NCGC00346725.01	15.361	ARN-509	Phase II	9.41439
NCGC00263180.01	15.361	Trametinib	Phase III	NCGC00346725.01	1.70678	ARN-509	Phase II	9.28868
NCGC00017363.10	15.361	cycloheximide	Approved	NCGC00187912.03	15.361	PCI-32765	Phase II	9.22653
NCGC00016447.02	0.0632139	Proscillaridin	Approved	NCGC00346448.01	15.361	Tariquidar	Phase II	9.14164
NCGC00346475.01	15.361	Birinapant	Phase II	NCGC00346448.01	15.361	Tariquidar	Phase II	9.07565
NCGC00017363.10	15.361	cycloheximide	Approved	NCGC00346448.01	15.361	Tariquidar	Phase II	8.99183
NCGC00187481.04	0.189642	BEZ-235	Phase II	NCGC00346448.01	15.361	Tariquidar	Phase II	8.93892
NCGC00249346.02	5.12033	SB1518	Phase II	NCGC00346448.01	15.361	Tariquidar	Phase II	8.87537
NCGC00181306.03	0.189642	Docetaxel	Approved	NCGC00164604.03	5.12033	Fluvastatin	Approved	8.85557
NCGC00025179.13	15.361	Mifepristone	Approved	NCGC00187912.03	15.361	PCI-32765	Phase II	8.80664
NCGC00025125.20	0.00234124	Colchicine	Approved	NCGC00164613.03	15.361	Epalrestat	Approved	8.80345
NCGC00241101.02	0.568925	Neratinib	Phase III	NCGC00346725.01	15.361	ARN-509	Phase II	8.78963
NCGC00346658.01	15.361	Crenolanib	Phase II	NCGC00187912.03	15.361	PCI-32765	Phase II	8.73556
NCGC00025125.20	1.70678	Colchicine	Approved	NCGC00346725.01	5.12033	ARN-509	Phase II	8.70421
NCGC00263183.01	15.361	MK-1775	Phase II	NCGC00346838.01	5.12033	Secoisolariciresinol	Phase II	8.66683
NCGC00025179.13	0.568925	Mifepristone	Approved	NCGC00015147.09	15.361	Benzamil	Phase II	8.64364
NCGC00263182.02	15.361	Mocetinostat	Phase II	NCGC00187912.03	15.361	PCI-32765	Phase II	8.63727
NCGC00090691.03	15.361	Didanosine	Approved	NCGC00346838.01	1.70678	Secoisolariciresinol	Phase II	8.62389
NCGC00016447.02	0.0210713	Proscillaridin	Approved	NCGC00346838.01	5.12033	Secoisolariciresinol	Phase II	8.5959
NCGC00263098.03	5.12033	Combretastatin A-4	Phase III	NCGC00346448.01	15.361	Tariquidar	Phase II	8.59289
NCGC00346505.01	0.0210713	Epothilone A	Approved	NCGC00187912.03	15.361	PCI-32765	Phase II	8.59159
NCGC00025125.20	1.70678	Colchicine	Approved	NCGC00016777.07	0.568925	Probucol	Approved	8.56208
NCGC00065890.07	1.70678	Nevirapine	Approved	NCGC00164604.03	5.12033	Fluvastatin	Approved	8.55471
NCGC00182051.02	15.361	R406	Phase III	NCGC00346725.01	15.361	ARN-509	Phase II	8.53293
NCGC00016447.02	0.0632139	Proscillaridin	Approved	NCGC00187912.03	15.361	PCI-32765	Phase II	8.53162
NCGC00025125.20	1.70678	Colchicine	Approved	NCGC00017324.08	1.70678	Simvastatin	Approved	8.52415
NCGC00346686.01	15.361	Tivantinib	Phase II	NCGC00346838.01	15.361	Secoisolariciresinol	Phase II	8.46742
NCGC00346644.01	0.0632139	KX-01	Phase II	NCGC00346838.01	15.361	Secoisolariciresinol	Phase II	8.44763
NCGC00346656.01	1.70678	Dinaciclib	Phase III	NCGC00187912.03	15.361	PCI-32765	Phase II	8.41097
NCGC00090691.03	15.361	Didanosine	Approved	NCGC00182077.02	1.70678	Roxithromycin	Approved	8.37718
NCGC00263103.01	15.361	Pelitinib	Phase II	NCGC00187912.03	15.361	PCI-32765	Phase II	8.31786
NCGC00024246.13	5.12033	Daunorubicin	Approved	NCGC00346448.01	15.361	Tariquidar	Phase II	8.2873
NCGC00181306.03	15.361	Docetaxel	Approved	NCGC00346838.01	15.361	Secoisolariciresinol	Phase II	8.27614
NCGC00242485.01	5.12033	Pemetrexed disodium	Approved	NCGC00346448.01	15.361	Tariquidar	Phase II	8.25981
NCGC00346644.01	5.12033	KX-01	Phase II	NCGC00187912.03	15.361	PCI-32765	Phase II	8.2314
NCGC00263104.01	5.12033	Foretinib	Phase II	NCGC00164566.02	15.361	Pitavastatin calcium	Approved	8.1572
NCGC00250401.01	0.189642	Flavopiridolï¿½ï¿½ï¿½	Phase III	NCGC00187912.03	15.361	PCI-32765	Phase II	8.15013
NCGC00346644.01	0.0632139	KX-01	Phase II	NCGC00346725.01	15.361	ARN-509	Phase II	8.13734
NCGC00187481.04	15.361	BEZ-235	Phase II	NCGC00187912.03	15.361	PCI-32765	Phase II	8.13717
NCGC00263218.02	15.361	Teriflunomide	Approved	NCGC00015147.09	15.361	Benzamil	Phase II	8.1355
NCGC00263149.01	1.70678	AEE-788	Phase II	NCGC00346838.01	5.12033	Secoisolariciresinol	Phase II	8.11007
NCGC00263183.01	15.361	MK-1775	Phase II	NCGC00187912.03	15.361	PCI-32765	Phase II	8.09261
NCGC00263182.02	15.361	Mocetinostat	Phase II	NCGC00346448.01	15.361	Tariquidar	Phase II	8.05925
NCGC00253438.01	0.568925	BI-2536	Phase II	NCGC00346838.01	5.12033	Secoisolariciresinol	Phase II	8.05846
NCGC00346743.01	5.12033	Givinostat hydrochloride	Phase II	NCGC00187912.03	15.361	PCI-32765	Phase II	8.04501
NCGC00090691.03	15.361	Didanosine	Approved	NCGC00346725.01	15.361	ARN-509	Phase II	8.02037
NCGC00250401.01	0.189642	Flavopiridolï¿½ï¿½ï¿½	Phase III	NCGC00346448.01	15.361	Tariquidar	Phase II	8.01255
NCGC00025060.16	0.189642	Methotrexate	Approved	NCGC00346725.01	15.361	ARN-509	Phase II	8.00344
NCGC00025179.13	5.12033	Mifepristone	Approved	NCGC00346448.01	15.361	Tariquidar	Phase II	7.9978
NCGC00095192.06	15.361	Tegaserod maleate	Approved	NCGC00346838.01	15.361	Secoisolariciresinol	Phase II	7.99052
NCGC00185000.03	15.361	Afatinib	Phase III	NCGC00187912.03	15.361	PCI-32765	Phase II	7.98538
NCGC00018238.08	0.189642	Oxibendazole	Phase III	NCGC00346725.01	15.361	ARN-509	Phase II	7.97824
NCGC00242485.01	15.361	Pemetrexed disodium	Approved	NCGC00346838.01	5.12033	Secoisolariciresinol	Phase II	7.92675
NCGC00346656.01	15.361	Dinaciclib	Phase III	NCGC00164604.03	15.361	Fluvastatin	Approved	7.92071
NCGC00065890.07	1.70678	Nevirapine	Approved	NCGC00346725.01	15.361	ARN-509	Phase II	7.91549
NCGC00016786.14	5.12033	Mycophenolic acid	Approved	NCGC00015147.09	15.361	Benzamil	Phase II	7.90738
NCGC00263153.05	5.12033	AR-42	Phase II	NCGC00346448.01	15.361	Tariquidar	Phase II	7.90466
NCGC00346469.01	5.12033	Delanzomib	Phase II	NCGC00164604.03	15.361	Fluvastatin	Approved	7.90393
NCGC00346712.01	5.12033	Verteporfin	Phase II	NCGC00346448.01	15.361	Tariquidar	Phase II	7.89767
NCGC00249612.01	5.12033	Ixazomib citrate	Phase III	NCGC00164604.03	5.12033	Fluvastatin	Approved	7.89015
NCGC00346573.01	0.0632139	Sapitinib	Phase II	NCGC00164604.03	1.70678	Fluvastatin	Approved	7.87209
NCGC00229704.01	15.361	Raltitrexed	Approved	NCGC00346448.01	15.361	Tariquidar	Phase II	7.86832
NCGC00346704.01	0.0632139	Cabazitaxel	Approved	NCGC00187912.03	15.361	PCI-32765	Phase II	7.85415
NCGC00346656.01	0.189642	Dinaciclib	Phase III	NCGC00346448.01	15.361	Tariquidar	Phase II	7.84068
NCGC00185000.03	5.12033	Afatinib	Phase III	NCGC00346838.01	5.12033	Secoisolariciresinol	Phase II	7.81211
NCGC00250405.01	0.189642	AZD-8055	Phase II	NCGC00346448.01	15.361	Tariquidar	Phase II	7.77465
NCGC00346686.01	15.361	Tivantinib	Phase II	NCGC00346725.01	15.361	ARN-509	Phase II	7.75235
NCGC00346486.01	5.12033	Abexinostat	Phase II	NCGC00346448.01	15.361	Tariquidar	Phase II	7.73364
NCGC00242596.01	0.189642	Pralatrexate	Approved	NCGC00346725.01	15.361	ARN-509	Phase II	7.73287
NCGC00090691.03	15.361	Didanosine	Approved	NCGC00346715.01	15.361	Azomycin	Approved	7.72676
NCGC00065890.07	1.70678	Nevirapine	Approved	NCGC00164566.02	5.12033	Pitavastatin calcium	Approved	7.71655
NCGC00025125.20	1.70678	Colchicine	Approved	NCGC00164604.03	1.70678	Fluvastatin	Approved	7.70622
NCGC00015038.08	0.189642	Aminopterin	Phase II	NCGC00164604.03	5.12033	Fluvastatin	Approved	7.6972
NCGC00250395.01	15.361	OSI-027	Phase II	NCGC00187912.03	15.361	PCI-32765	Phase II	7.68821
NCGC00015038.08	0.0632139	Aminopterin	Phase II	NCGC00346838.01	5.12033	Secoisolariciresinol	Phase II	7.68493
NCGC00025125.20	0.568925	Colchicine	Approved	NCGC00346651.01	15.361	Nepicastat hydrochloride	Phase II	7.67429
NCGC00242485.01	5.12033	Pemetrexed disodium	Approved	NCGC00187912.03	15.361	PCI-32765	Phase II	7.62383
NCGC00263136.03	5.12033	Pracinostat	Phase II	NCGC00346448.01	15.361	Tariquidar	Phase II	7.60319
NCGC00090691.03	15.361	Didanosine	Approved	NCGC00346518.01	0.568925	Meropenem	Approved	7.55863
NCGC00090691.03	15.361	Didanosine	Approved	NCGC00346448.01	15.361	Tariquidar	Phase II	7.532
NCGC00024196.06	15.361	Megestrol acetate	Approved	NCGC00187912.03	15.361	PCI-32765	Phase II	7.52978
NCGC00241104.01	0.0632139	Doramapimod	Phase II	NCGC00187912.03	15.361	PCI-32765	Phase II	7.51864
NCGC00242514.01	0.568925	Sepantronium bromide	Phase II	NCGC00015147.09	15.361	Benzamil	Phase II	7.50848
NCGC00165833.04	15.361	Entinostat	Phase II	NCGC00346448.01	15.361	Tariquidar	Phase II	7.50695
NCGC00168085.02	15.361	Vorinostat	Approved	NCGC00346448.01	15.361	Tariquidar	Phase II	7.49769
NCGC00181306.03	15.361	Docetaxel	Approved	NCGC00187912.03	15.361	PCI-32765	Phase II	7.47287
NCGC00241101.02	1.70678	Neratinib	Phase III	NCGC00187912.03	15.361	PCI-32765	Phase II	7.44197
NCGC00346487.01	0.568925	Quisinostat hydrochloride	Phase II	NCGC00346448.01	15.361	Tariquidar	Phase II	7.43915
NCGC00168085.02	15.361	Vorinostat	Approved	NCGC00187912.03	15.361	PCI-32765	Phase II	7.43657
NCGC00253438.01	15.361	BI-2536	Phase II	NCGC00187912.03	15.361	PCI-32765	Phase II	7.43239
NCGC00263098.03	1.70678	Combretastatin A-4	Phase III	NCGC00346725.01	5.12033	ARN-509	Phase II	7.42152
NCGC00253438.01	0.568925	BI-2536	Phase II	NCGC00346448.01	15.361	Tariquidar	Phase II	7.41976
NCGC00167496.02	0.00234124	Methylene blue	Phase II	NCGC00346838.01	1.70678	Secoisolariciresinol	Phase II	7.41744
NCGC00242514.01	0.568925	Sepantronium bromide	Phase II	NCGC00346448.01	15.361	Tariquidar	Phase II	7.40439
NCGC00238452.02	15.361	Enzastaurin	Phase III	NCGC00346725.01	15.361	ARN-509	Phase II	7.39928
NCGC00018238.08	15.361	Oxibendazole	Phase III	NCGC00164604.03	1.70678	Fluvastatin	Approved	7.38735
NCGC00025125.20	0.00234124	Colchicine	Approved	NCGC00015833.16	0.568925	Pyrazinamide	Approved	7.36827
NCGC00345812.01	1.70678	Ingenol mebutate	Approved	NCGC00346725.01	15.361	ARN-509	Phase II	7.36254
NCGC00024379.04	0.189642	Emetine	Approved	NCGC00164604.03	1.70678	Fluvastatin	Approved	7.35245
NCGC00177979.03	5.12033	Azelastine hydrochloride	Approved	NCGC00346448.01	15.361	Tariquidar	Phase II	7.33934
NCGC00346574.01	0.0632139	Lexibulin hydrochloride	Phase II	NCGC00346725.01	15.361	ARN-509	Phase II	7.33361
NCGC00025125.20	0.00234124	Colchicine	Approved	NCGC00182077.02	0.189642	Roxithromycin	Approved	7.33177
NCGC00347284.01	15.361	XL-647	Phase III	NCGC00346448.01	15.361	Tariquidar	Phase II	7.33063
NCGC00095192.06	15.361	Tegaserod maleate	Approved	NCGC00346725.01	15.361	ARN-509	Phase II	7.32007
NCGC00161923.04	5.12033	Picropodophyllin	Phase II	NCGC00187912.03	15.361	PCI-32765	Phase II	7.30312
NCGC00181131.02	5.12033	Epothilone B	Phase II	NCGC00346838.01	15.361	Secoisolariciresinol	Phase II	7.30293
NCGC00263136.03	5.12033	Pracinostat	Phase II	NCGC00187912.03	15.361	PCI-32765	Phase II	7.28969
NCGC00242507.01	15.361	Everolimus	Approved	NCGC00346448.01	15.361	Tariquidar	Phase II	7.2858
NCGC00263162.02	15.361	RO-4929097	Phase II	NCGC00346838.01	1.70678	Secoisolariciresinol	Phase II	7.28384
NCGC00025060.16	0.189642	Methotrexate	Approved	NCGC00346838.01	5.12033	Secoisolariciresinol	Phase II	7.28186
NCGC00095112.04	5.12033	Avobenzone	Approved	NCGC00015147.09	15.361	Benzamil	Phase II	7.27626
NCGC00249612.01	5.12033	Ixazomib citrate	Phase III	NCGC00263167.02	0.568925	SNS-032	Phase II	7.22873
NCGC00346506.01	15.361	LY-2886721	Phase II	NCGC00346838.01	1.70678	Secoisolariciresinol	Phase II	7.22243
NCGC00242507.01	15.361	Everolimus	Approved	NCGC00187912.03	15.361	PCI-32765	Phase II	7.20452
NCGC00263098.03	1.70678	Combretastatin A-4	Phase III	NCGC00016777.07	0.568925	Probucol	Approved	7.20249
NCGC00095192.06	15.361	Tegaserod maleate	Approved	NCGC00187912.03	15.361	PCI-32765	Phase II	7.18965
NCGC00165833.04	15.361	Entinostat	Phase II	NCGC00187912.03	15.361	PCI-32765	Phase II	7.18544
NCGC00263152.02	5.12033	Ponatinib	Phase II	NCGC00346725.01	15.361	ARN-509	Phase II	7.16999
NCGC00177979.03	5.12033	Azelastine hydrochloride	Approved	NCGC00187912.03	15.361	PCI-32765	Phase II	7.16128
NCGC00250388.01	15.361	KRP 203	Phase II	NCGC00346838.01	1.70678	Secoisolariciresinol	Phase II	7.16067
NCGC00250401.01	0.0632139	Flavopiridolï¿½ï¿½ï¿½	Phase III	NCGC00346838.01	5.12033	Secoisolariciresinol	Phase II	7.15754
NCGC00346622.01	15.361	Fostamatinib disodium	Phase III	NCGC00164566.02	15.361	Pitavastatin calcium	Approved	7.15196
NCGC00015448.04	15.361	Salirasib	Phase II	NCGC00346448.01	15.361	Tariquidar	Phase II	7.14945
NCGC00263153.05	5.12033	AR-42	Phase II	NCGC00187912.03	15.361	PCI-32765	Phase II	7.14935
NCGC00346455.01	15.361	Cobimetinib	Phase III	NCGC00346725.01	15.361	ARN-509	Phase II	7.14769
NCGC00181131.02	0.0632139	Epothilone B	Phase II	NCGC00187912.03	15.361	PCI-32765	Phase II	7.11729
NCGC00015448.04	15.361	Salirasib	Phase II	NCGC00187912.03	15.361	PCI-32765	Phase II	7.11062
NCGC00090691.03	15.361	Didanosine	Approved	NCGC00016927.10	0.0632139	Enoxacin	Approved	7.09766
NCGC00161923.04	15.361	Picropodophyllin	Phase II	NCGC00164604.03	1.70678	Fluvastatin	Approved	7.09759
NCGC00263220.02	0.0632139	Romidepsin	Approved	NCGC00187912.03	15.361	PCI-32765	Phase II	7.08217
NCGC00242596.01	0.189642	Pralatrexate	Approved	NCGC00164604.03	5.12033	Fluvastatin	Approved	7.07134
NCGC00346573.01	15.361	Sapitinib	Phase II	NCGC00346725.01	15.361	ARN-509	Phase II	7.06951
NCGC00025125.20	1.70678	Colchicine	Approved	NCGC00346894.01	15.361	Valspodar	Phase III	7.06944
NCGC00017112.11	5.12033	Ciclopirox	Approved	NCGC00346448.01	15.361	Tariquidar	Phase II	7.05181
NCGC00346656.01	15.361	Dinaciclib	Phase III	NCGC00164566.02	15.361	Pitavastatin calcium	Approved	7.04963
NCGC00090691.03	15.361	Didanosine	Approved	NCGC00164604.03	1.70678	Fluvastatin	Approved	7.03532
NCGC00229704.01	15.361	Raltitrexed	Approved	NCGC00187912.03	15.361	PCI-32765	Phase II	7.0291
NCGC00346469.01	5.12033	Delanzomib	Phase II	NCGC00164566.02	15.361	Pitavastatin calcium	Approved	7.01147
NCGC00263098.03	1.70678	Combretastatin A-4	Phase III	NCGC00017324.08	1.70678	Simvastatin	Approved	7.01105
NCGC00025125.20	0.00234124	Colchicine	Approved	NCGC00346517.01	0.00234124	Daptomycin	Approved	6.99826
NCGC00249346.02	5.12033	SB1518	Phase II	NCGC00346838.01	15.361	Secoisolariciresinol	Phase II	6.99549
NCGC00181306.03	0.0210713	Docetaxel	Approved	NCGC00346725.01	15.361	ARN-509	Phase II	6.99112
NCGC00025125.20	0.00234124	Colchicine	Approved	NCGC00016927.10	0.0632139	Enoxacin	Approved	6.97919
NCGC00242596.01	0.0632139	Pralatrexate	Approved	NCGC00346838.01	5.12033	Secoisolariciresinol	Phase II	6.97252
NCGC00250395.01	0.568925	OSI-027	Phase II	NCGC00015147.09	15.361	Benzamil	Phase II	6.9581
NCGC00241104.01	0.0632139	Doramapimod	Phase II	NCGC00346725.01	15.361	ARN-509	Phase II	6.95003
NCGC00263220.02	0.0632139	Romidepsin	Approved	NCGC00346448.01	15.361	Tariquidar	Phase II	6.90499
NCGC00181306.03	0.189642	Docetaxel	Approved	NCGC00164566.02	5.12033	Pitavastatin calcium	Approved	6.90278
NCGC00346469.01	1.70678	Delanzomib	Phase II	NCGC00017324.08	15.361	Simvastatin	Approved	6.90166
NCGC00249612.01	1.70678	Ixazomib citrate	Phase III	NCGC00346838.01	15.361	Secoisolariciresinol	Phase II	6.88457
NCGC00188399.03	15.361	Fingolimod hydrochloride	Approved	NCGC00346448.01	15.361	Tariquidar	Phase II	6.88107
NCGC00263149.01	5.12033	AEE-788	Phase II	NCGC00346725.01	15.361	ARN-509	Phase II	6.87682
NCGC00161923.04	0.568925	Picropodophyllin	Phase II	NCGC00346725.01	15.361	ARN-509	Phase II	6.8761
NCGC00263104.01	5.12033	Foretinib	Phase II	NCGC00346448.01	15.361	Tariquidar	Phase II	6.859
NCGC00263152.02	5.12033	Ponatinib	Phase II	NCGC00187912.03	15.361	PCI-32765	Phase II	6.85725
NCGC00229704.01	0.568925	Raltitrexed	Approved	NCGC00346725.01	15.361	ARN-509	Phase II	6.84583
NCGC00346644.01	1.70678	KX-01	Phase II	NCGC00164604.03	5.12033	Fluvastatin	Approved	6.84544
NCGC00025125.20	1.70678	Colchicine	Approved	NCGC00162288.06	1.70678	Valproic acid sodium salt	Approved	6.84138
NCGC00346622.01	15.361	Fostamatinib disodium	Phase III	NCGC00164604.03	15.361	Fluvastatin	Approved	6.83092
NCGC00250405.01	0.568925	AZD-8055	Phase II	NCGC00187912.03	15.361	PCI-32765	Phase II	6.82645
NCGC00025125.20	15.361	Colchicine	Approved	NCGC00187912.03	15.361	PCI-32765	Phase II	6.82135
NCGC00263103.01	15.361	Pelitinib	Phase II	NCGC00346448.01	15.361	Tariquidar	Phase II	6.81742
NCGC00346475.01	15.361	Birinapant	Phase II	NCGC00164604.03	1.70678	Fluvastatin	Approved	6.8055
NCGC00163548.02	15.361	Echinomycin	Phase II	NCGC00164604.03	5.12033	Fluvastatin	Approved	6.79713
NCGC00018238.08	0.189642	Oxibendazole	Phase III	NCGC00164566.02	5.12033	Pitavastatin calcium	Approved	6.79419
NCGC00346475.01	15.361	Birinapant	Phase II	NCGC00187912.03	15.361	PCI-32765	Phase II	6.79033
NCGC00263098.03	1.70678	Combretastatin A-4	Phase III	NCGC00164613.03	15.361	Epalrestat	Approved	6.78068
NCGC00346573.01	15.361	Sapitinib	Phase II	NCGC00187912.03	15.361	PCI-32765	Phase II	6.77076
NCGC00025125.20	0.00234124	Colchicine	Approved	NCGC00346518.01	0.189642	Meropenem	Approved	6.76623
NCGC00023673.08	15.361	Adenosine	Approved	NCGC00187912.03	15.361	PCI-32765	Phase II	6.75029
NCGC00244257.01	15.361	CYT387	Phase II	NCGC00346448.01	15.361	Tariquidar	Phase II	6.74805
NCGC00346574.01	15.361	Lexibulin hydrochloride	Phase II	NCGC00187912.03	15.361	PCI-32765	Phase II	6.7479
NCGC00025125.20	0.568925	Colchicine	Approved	NCGC00018218.03	0.00234124	Edaravone	Approved	6.74048
NCGC00090691.03	15.361	Didanosine	Approved	NCGC00017324.08	1.70678	Simvastatin	Approved	6.73905
NCGC00263104.01	5.12033	Foretinib	Phase II	NCGC00164604.03	15.361	Fluvastatin	Approved	6.73198
NCGC00024379.04	0.189642	Emetine	Approved	NCGC00346725.01	5.12033	ARN-509	Phase II	6.72919
NCGC00095112.04	15.361	Avobenzone	Approved	NCGC00187912.03	15.361	PCI-32765	Phase II	6.72816
NCGC00242514.01	0.568925	Sepantronium bromide	Phase II	NCGC00246966.03	5.12033	Flubendazole	Approved	6.7249
NCGC00346487.01	0.189642	Quisinostat hydrochloride	Phase II	NCGC00187912.03	15.361	PCI-32765	Phase II	6.71529
NCGC00347284.01	15.361	XL-647	Phase III	NCGC00164566.02	15.361	Pitavastatin calcium	Approved	6.70331
NCGC00090691.03	15.361	Didanosine	Approved	NCGC00346651.01	15.361	Nepicastat hydrochloride	Phase II	6.68804
NCGC00346574.01	0.0210713	Lexibulin hydrochloride	Phase II	NCGC00164604.03	1.70678	Fluvastatin	Approved	6.6853
NCGC00346550.01	0.189642	Lumacaftor	Phase II	NCGC00164604.03	15.361	Fluvastatin	Approved	6.68032
NCGC00346573.01	0.0632139	Sapitinib	Phase II	NCGC00016777.07	0.568925	Probucol	Approved	6.67965
NCGC00244256.02	5.12033	Lestaurtinibï¿½ï¿½ï¿½	Phase II	NCGC00346448.01	15.361	Tariquidar	Phase II	6.67511
NCGC00346505.01	15.361	Epothilone A	Approved	NCGC00346838.01	15.361	Secoisolariciresinol	Phase II	6.65604
NCGC00346673.01	15.361	Milciclib	Phase II	NCGC00187912.03	15.361	PCI-32765	Phase II	6.65169
NCGC00346573.01	0.0632139	Sapitinib	Phase II	NCGC00017324.08	1.70678	Simvastatin	Approved	6.64552
NCGC00346475.01	15.361	Birinapant	Phase II	NCGC00346725.01	15.361	ARN-509	Phase II	6.62832
NCGC00346506.01	15.361	LY-2886721	Phase II	NCGC00187912.03	15.361	PCI-32765	Phase II	6.60585
NCGC00017112.11	5.12033	Ciclopirox	Approved	NCGC00346725.01	15.361	ARN-509	Phase II	6.60297
NCGC00167496.02	0.00234124	Methylene blue	Phase II	NCGC00162288.06	1.70678	Valproic acid sodium salt	Approved	6.60256
NCGC00018238.08	0.0210713	Oxibendazole	Phase III	NCGC00016777.07	0.568925	Probucol	Approved	6.60224
NCGC00263098.03	0.00702378	Combretastatin A-4	Phase III	NCGC00164604.03	1.70678	Fluvastatin	Approved	6.60204
NCGC00023673.08	1.70678	Adenosine	Approved	NCGC00015147.09	15.361	Benzamil	Phase II	6.59981
NCGC00241102.02	1.70678	Midostaurin	Phase II	NCGC00346448.01	15.361	Tariquidar	Phase II	6.59975
NCGC00346486.01	5.12033	Abexinostat	Phase II	NCGC00187912.03	15.361	PCI-32765	Phase II	6.59736
NCGC00263117.02	0.568925	Panobinostat	Phase III	NCGC00187912.03	15.361	PCI-32765	Phase II	6.58456
NCGC00181131.02	0.568925	Epothilone B	Phase II	NCGC00346725.01	15.361	ARN-509	Phase II	6.58097
NCGC00018238.08	0.0210713	Oxibendazole	Phase III	NCGC00017324.08	1.70678	Simvastatin	Approved	6.56865
NCGC00095112.04	15.361	Avobenzone	Approved	NCGC00346448.01	15.361	Tariquidar	Phase II	6.56523
NCGC00346686.01	5.12033	Tivantinib	Phase II	NCGC00164604.03	5.12033	Fluvastatin	Approved	6.55662
NCGC00093560.06	15.361	Finasteride	Approved	NCGC00346725.01	1.70678	ARN-509	Phase II	6.54182
NCGC00346686.01	5.12033	Tivantinib	Phase II	NCGC00187912.03	15.361	PCI-32765	Phase II	6.53879
NCGC00263180.01	15.361	Trametinib	Phase III	NCGC00015147.09	15.361	Benzamil	Phase II	6.5353
NCGC00345812.01	0.0210713	Ingenol mebutate	Approved	NCGC00015147.09	15.361	Benzamil	Phase II	6.52227
NCGC00024379.04	0.189642	Emetine	Approved	NCGC00162288.06	1.70678	Valproic acid sodium salt	Approved	6.52125
NCGC00346712.01	0.189642	Verteporfin	Phase II	NCGC00346562.01	15.361	Cefditoren pivoxil	Approved	6.51805
NCGC00263098.03	5.12033	Combretastatin A-4	Phase III	NCGC00187912.03	15.361	PCI-32765	Phase II	6.51725
NCGC00263136.03	1.70678	Pracinostat	Phase II	NCGC00346838.01	5.12033	Secoisolariciresinol	Phase II	6.51347
NCGC00090691.03	15.361	Didanosine	Approved	NCGC00164613.03	15.361	Epalrestat	Approved	6.50682
NCGC00263087.01	0.568925	Volasertib	Phase II	NCGC00187912.03	15.361	PCI-32765	Phase II	6.50418
NCGC00093560.06	1.70678	Finasteride	Approved	NCGC00015147.09	15.361	Benzamil	Phase II	6.49268
NCGC00346673.01	5.12033	Milciclib	Phase II	NCGC00346448.01	15.361	Tariquidar	Phase II	6.46715
NCGC00263172.01	5.12033	DCC-2036	Phase II	NCGC00346725.01	15.361	ARN-509	Phase II	6.46509
NCGC00263152.02	1.70678	Ponatinib	Phase II	NCGC00346838.01	1.70678	Secoisolariciresinol	Phase II	6.44917
NCGC00249346.02	5.12033	SB1518	Phase II	NCGC00346725.01	15.361	ARN-509	Phase II	6.4403
NCGC00025125.20	1.70678	Colchicine	Approved	NCGC00164566.02	1.70678	Pitavastatin calcium	Approved	6.41865
NCGC00025125.20	0.568925	Colchicine	Approved	NCGC00015316.06	5.12033	Eflornithine Hydrochloride	Approved	6.41398
NCGC00025125.20	0.568925	Colchicine	Approved	NCGC00346732.01	5.12033	Hydroxocobalamin	Approved	6.40625
NCGC00345850.01	15.361	AS-602801	Phase II	NCGC00346448.01	15.361	Tariquidar	Phase II	6.37659
NCGC00263149.01	15.361	AEE-788	Phase II	NCGC00187912.03	15.361	PCI-32765	Phase II	6.37528
NCGC00025125.20	0.00234124	Colchicine	Approved	NCGC00346715.01	15.361	Azomycin	Approved	6.37475
NCGC00167518.03	5.12033	Temsirolimus	Approved	NCGC00015147.09	15.361	Benzamil	Phase II	6.35818
NCGC00242596.01	0.0632139	Pralatrexate	Approved	NCGC00015147.09	15.361	Benzamil	Phase II	6.34155
NCGC00018238.08	15.361	Oxibendazole	Phase III	NCGC00187912.03	15.361	PCI-32765	Phase II	6.30582
NCGC00025300.01	15.361	2-Methoxyestradiol	Phase II	NCGC00187912.03	15.361	PCI-32765	Phase II	6.30556
NCGC00024379.04	0.189642	Emetine	Approved	NCGC00017324.08	5.12033	Simvastatin	Approved	6.29614
NCGC00167496.02	0.00234124	Methylene blue	Phase II	NCGC00164604.03	1.70678	Fluvastatin	Approved	6.28443
NCGC00161923.04	0.568925	Picropodophyllin	Phase II	NCGC00164566.02	5.12033	Pitavastatin calcium	Approved	6.28377
NCGC00346573.01	0.0632139	Sapitinib	Phase II	NCGC00164613.03	15.361	Epalrestat	Approved	6.26286
NCGC00263087.01	0.568925	Volasertib	Phase II	NCGC00346448.01	15.361	Tariquidar	Phase II	6.25919
NCGC00229704.01	1.70678	Raltitrexed	Approved	NCGC00346838.01	15.361	Secoisolariciresinol	Phase II	6.25479
NCGC00346644.01	0.568925	KX-01	Phase II	NCGC00164566.02	5.12033	Pitavastatin calcium	Approved	6.21819
NCGC00023673.08	15.361	Adenosine	Approved	NCGC00346448.01	15.361	Tariquidar	Phase II	6.21745
NCGC00346475.01	0.568925	Birinapant	Phase II	NCGC00182077.02	1.70678	Roxithromycin	Approved	6.21302
NCGC00346469.01	0.568925	Delanzomib	Phase II	NCGC00346838.01	15.361	Secoisolariciresinol	Phase II	6.21184
NCGC00345812.01	15.361	Ingenol mebutate	Approved	NCGC00187912.03	15.361	PCI-32765	Phase II	6.20507
NCGC00241111.02	5.12033	VX-745	Phase II	NCGC00015147.09	15.361	Benzamil	Phase II	6.194
NCGC00346573.01	1.70678	Sapitinib	Phase II	NCGC00164566.02	5.12033	Pitavastatin calcium	Approved	6.19299
NCGC00018238.08	0.0210713	Oxibendazole	Phase III	NCGC00164613.03	15.361	Epalrestat	Approved	6.19199
NCGC00346469.01	1.70678	Delanzomib	Phase II	NCGC00263167.02	0.568925	SNS-032	Phase II	6.17947
NCGC00177979.03	15.361	Azelastine hydrochloride	Approved	NCGC00164604.03	15.361	Fluvastatin	Approved	6.16675
NCGC00346704.01	15.361	Cabazitaxel	Approved	NCGC00346725.01	15.361	ARN-509	Phase II	6.1604
NCGC00346574.01	0.0210713	Lexibulin hydrochloride	Phase II	NCGC00016777.07	0.568925	Probucol	Approved	6.13432
NCGC00346505.01	0.0210713	Epothilone A	Approved	NCGC00164604.03	5.12033	Fluvastatin	Approved	6.13376
NCGC00025125.20	0.568925	Colchicine	Approved	NCGC00346504.01	0.568925	Avagacestat	Phase II	6.13269
NCGC00347284.01	5.12033	XL-647	Phase III	NCGC00346725.01	15.361	ARN-509	Phase II	6.12849
NCGC00263118.01	15.361	Lirimilast	Phase II	NCGC00187912.03	15.361	PCI-32765	Phase II	6.12633
NCGC00347284.01	15.361	XL-647	Phase III	NCGC00164604.03	15.361	Fluvastatin	Approved	6.12339
NCGC00015443.06	15.361	Flecainide	Approved	NCGC00182077.02	1.70678	Roxithromycin	Approved	6.12162
NCGC00090691.03	15.361	Didanosine	Approved	NCGC00164566.02	5.12033	Pitavastatin calcium	Approved	6.11683
NCGC00241104.01	0.0632139	Doramapimod	Phase II	NCGC00164604.03	5.12033	Fluvastatin	Approved	6.11149
NCGC00090691.03	15.361	Didanosine	Approved	NCGC00162288.06	1.70678	Valproic acid sodium salt	Approved	6.09027
NCGC00024379.04	0.189642	Emetine	Approved	NCGC00164566.02	1.70678	Pitavastatin calcium	Approved	6.08229
NCGC00016101.09	1.70678	Xylometazoline hydrochloride	Approved	NCGC00164604.03	5.12033	Fluvastatin	Approved	6.07654
NCGC00346707.01	15.361	Lonafarnib	Phase II	NCGC00015147.09	15.361	Benzamil	Phase II	6.07481
NCGC00090691.03	15.361	Didanosine	Approved	NCGC00016777.07	0.568925	Probucol	Approved	6.07429
NCGC00090691.03	15.361	Didanosine	Approved	NCGC00015252.13	15.361	Cyproheptadine hydrochloride	Approved	6.07337
NCGC00025125.20	0.00234124	Colchicine	Approved	NCGC00022848.06	0.00234124	Hydrocortisone	Approved	6.07249
NCGC00263117.02	0.568925	Panobinostat	Phase III	NCGC00346448.01	15.361	Tariquidar	Phase II	6.07211
NCGC00164591.02	5.12033	Artemether	Approved	NCGC00015147.09	15.361	Benzamil	Phase II	6.05816
NCGC00025125.20	0.568925	Colchicine	Approved	NCGC00179244.04	15.361	Dorzolamide hydrochloride	Approved	6.03488
NCGC00263087.01	0.568925	Volasertib	Phase II	NCGC00346838.01	5.12033	Secoisolariciresinol	Phase II	6.02715
NCGC00250395.01	5.12033	OSI-027	Phase II	NCGC00346448.01	15.361	Tariquidar	Phase II	6.02112
NCGC00346573.01	0.0632139	Sapitinib	Phase II	NCGC00162288.06	1.70678	Valproic acid sodium salt	Approved	6.02067
NCGC00093560.06	5.12033	Finasteride	Approved	NCGC00016927.10	0.00234124	Enoxacin	Approved	6.01963
NCGC00346506.01	5.12033	LY-2886721	Phase II	NCGC00164604.03	1.70678	Fluvastatin	Approved	6.01018
NCGC00346573.01	0.0632139	Sapitinib	Phase II	NCGC00346894.01	15.361	Valspodar	Phase III	5.98593
NCGC00164574.05	15.361	Erlotinib hydrochloride	Approved	NCGC00346725.01	15.361	ARN-509	Phase II	5.97578
NCGC00167496.02	0.00234124	Methylene blue	Phase II	NCGC00017324.08	5.12033	Simvastatin	Approved	5.96501
NCGC00013226.15	5.12033	Trifluoperazine hydrochloride	Approved	NCGC00016927.10	0.00234124	Enoxacin	Approved	5.94603
NCGC00346469.01	1.70678	Delanzomib	Phase II	NCGC00246966.03	15.361	Flubendazole	Approved	5.93923
NCGC00244257.01	15.361	CYT387	Phase II	NCGC00187912.03	15.361	PCI-32765	Phase II	5.93314
NCGC00263136.03	15.361	Pracinostat	Phase II	NCGC00164604.03	15.361	Fluvastatin	Approved	5.93163
NCGC00346717.01	15.361	BYL-719	Phase II	NCGC00346725.01	15.361	ARN-509	Phase II	5.92831
NCGC00161923.04	0.189642	Picropodophyllin	Phase II	NCGC00017324.08	1.70678	Simvastatin	Approved	5.92546
NCGC00346487.01	0.0632139	Quisinostat hydrochloride	Phase II	NCGC00015147.09	15.361	Benzamil	Phase II	5.92089
NCGC00025059.04	5.12033	Actinomycin D	Approved	NCGC00164604.03	15.361	Fluvastatin	Approved	5.92074
NCGC00018238.08	0.0210713	Oxibendazole	Phase III	NCGC00346894.01	15.361	Valspodar	Phase III	5.91938
NCGC00346704.01	15.361	Cabazitaxel	Approved	NCGC00346838.01	15.361	Secoisolariciresinol	Phase II	5.91109
NCGC00346475.01	15.361	Birinapant	Phase II	NCGC00164566.02	5.12033	Pitavastatin calcium	Approved	5.90511
NCGC00244257.01	15.361	CYT387	Phase II	NCGC00346725.01	15.361	ARN-509	Phase II	5.90186
NCGC00346506.01	5.12033	LY-2886721	Phase II	NCGC00017324.08	1.70678	Simvastatin	Approved	5.89924
NCGC00025125.20	1.70678	Colchicine	Approved	NCGC00159406.11	0.568925	Noradrenaline bitartrate monohydrate	Approved	5.8963
NCGC00025125.20	0.00234124	Colchicine	Approved	NCGC00016752.02	0.00234124	Clindamycin hydrochloride	Approved	5.89602
NCGC00025125.20	0.00234124	Colchicine	Approved	NCGC00164561.03	1.70678	Zanamivir	Approved	5.89017
NCGC00024379.04	0.189642	Emetine	Approved	NCGC00016777.07	0.568925	Probucol	Approved	5.8653
NCGC00263183.01	15.361	MK-1775	Phase II	NCGC00346725.01	15.361	ARN-509	Phase II	5.86434
NCGC00093560.06	5.12033	Finasteride	Approved	NCGC00164566.02	5.12033	Pitavastatin calcium	Approved	5.85695
NCGC00161923.04	0.189642	Picropodophyllin	Phase II	NCGC00162288.06	1.70678	Valproic acid sodium salt	Approved	5.84854
NCGC00015060.19	15.361	Azathioprine	Approved	NCGC00015147.09	15.361	Benzamil	Phase II	5.84366
NCGC00244256.02	5.12033	Lestaurtinibï¿½ï¿½ï¿½	Phase II	NCGC00187912.03	15.361	PCI-32765	Phase II	5.84216
NCGC00345461.02	5.12033	Gandotinib	Phase II	NCGC00187912.03	15.361	PCI-32765	Phase II	5.81767
NCGC00093560.06	5.12033	Finasteride	Approved	NCGC00346518.01	0.00234124	Meropenem	Approved	5.80452
NCGC00024379.04	0.189642	Emetine	Approved	NCGC00164613.03	15.361	Epalrestat	Approved	5.80169
NCGC00024196.06	5.12033	Megestrol acetate	Approved	NCGC00015147.09	15.361	Benzamil	Phase II	5.80002
NCGC00250407.01	1.70678	CHIR-265	Phase II	NCGC00346725.01	15.361	ARN-509	Phase II	5.79784
NCGC00025125.20	0.00234124	Colchicine	Approved	NCGC00015252.13	15.361	Cyproheptadine hydrochloride	Approved	5.77493
NCGC00346505.01	15.361	Epothilone A	Approved	NCGC00346725.01	15.361	ARN-509	Phase II	5.77376
NCGC00249612.01	5.12033	Ixazomib citrate	Phase III	NCGC00164566.02	5.12033	Pitavastatin calcium	Approved	5.76998
NCGC00018238.08	15.361	Oxibendazole	Phase III	NCGC00162288.06	1.70678	Valproic acid sodium salt	Approved	5.76467
NCGC00025125.20	1.70678	Colchicine	Approved	NCGC00253760.02	15.361	Albendazole Oxide	Approved	5.75854
NCGC00161923.04	15.361	Picropodophyllin	Phase II	NCGC00016777.07	0.568925	Probucol	Approved	5.75791
NCGC00163548.02	0.00702378	Echinomycin	Phase II	NCGC00015147.09	15.361	Benzamil	Phase II	5.75675
NCGC00242507.01	1.70678	Everolimus	Approved	NCGC00346838.01	5.12033	Secoisolariciresinol	Phase II	5.75401
NCGC00263204.01	5.12033	CYC-116	Phase II	NCGC00346725.01	15.361	ARN-509	Phase II	5.75246
NCGC00346743.01	15.361	Givinostat hydrochloride	Phase II	NCGC00164604.03	15.361	Fluvastatin	Approved	5.74833
NCGC00025060.16	0.189642	Methotrexate	Approved	NCGC00164604.03	5.12033	Fluvastatin	Approved	5.73805
NCGC00346659.01	0.189642	PF-04691502	Phase II	NCGC00187912.03	15.361	PCI-32765	Phase II	5.73751
NCGC00346550.01	0.189642	Lumacaftor	Phase II	NCGC00164566.02	15.361	Pitavastatin calcium	Approved	5.72985
NCGC00343768.01	15.361	Rabusertib	Phase II	NCGC00187912.03	15.361	PCI-32765	Phase II	5.7273
NCGC00025125.20	0.568925	Colchicine	Approved	NCGC00178054.05	15.361	Clarithromycin	Approved	5.7148
NCGC00090851.09	15.361	5-Azacitidine	Approved	NCGC00015147.09	15.361	Benzamil	Phase II	5.71372
NCGC00025125.20	0.568925	Colchicine	Approved	NCGC00016488.03	15.361	Kinetin	Approved	5.7045
NCGC00253438.01	0.189642	BI-2536	Phase II	NCGC00164604.03	1.70678	Fluvastatin	Approved	5.70104
NCGC00181131.02	0.568925	Epothilone B	Phase II	NCGC00164604.03	5.12033	Fluvastatin	Approved	5.69911
NCGC00181131.02	0.568925	Epothilone B	Phase II	NCGC00164566.02	5.12033	Pitavastatin calcium	Approved	5.69277
NCGC00241104.01	0.0632139	Doramapimod	Phase II	NCGC00164566.02	5.12033	Pitavastatin calcium	Approved	5.68694
NCGC00263087.01	0.568925	Volasertib	Phase II	NCGC00346725.01	15.361	ARN-509	Phase II	5.68276
NCGC00346658.01	15.361	Crenolanib	Phase II	NCGC00346725.01	15.361	ARN-509	Phase II	5.6812
NCGC00023673.08	5.12033	Adenosine	Approved	NCGC00346725.01	15.361	ARN-509	Phase II	5.67326
NCGC00250405.01	0.00702378	AZD-8055	Phase II	NCGC00015147.09	15.361	Benzamil	Phase II	5.67012
NCGC00025125.20	0.568925	Colchicine	Approved	NCGC00182965.04	0.00234124	Biperiden	Approved	5.66857
NCGC00090691.03	15.361	Didanosine	Approved	NCGC00159406.11	0.568925	Noradrenaline bitartrate monohydrate	Approved	5.66298
NCGC00346686.01	5.12033	Tivantinib	Phase II	NCGC00164566.02	5.12033	Pitavastatin calcium	Approved	5.65478
NCGC00249685.02	1.70678	Dovitinib	Phase III	NCGC00345819.01	15.361	Estetrol	Phase II	5.64643
NCGC00346487.01	1.70678	Quisinostat hydrochloride	Phase II	NCGC00164566.02	15.361	Pitavastatin calcium	Approved	5.63454
NCGC00263162.02	15.361	RO-4929097	Phase II	NCGC00346725.01	15.361	ARN-509	Phase II	5.62323
NCGC00013226.15	5.12033	Trifluoperazine hydrochloride	Approved	NCGC00346518.01	0.00234124	Meropenem	Approved	5.61908
NCGC00346487.01	5.12033	Quisinostat hydrochloride	Phase II	NCGC00164604.03	15.361	Fluvastatin	Approved	5.61828
NCGC00025125.20	0.00234124	Colchicine	Approved	NCGC00263564.02	1.70678	Levosimendan	Approved	5.61771
NCGC00241101.02	1.70678	Neratinib	Phase III	NCGC00164604.03	5.12033	Fluvastatin	Approved	5.60569
NCGC00017112.11	5.12033	Ciclopirox	Approved	NCGC00187912.03	15.361	PCI-32765	Phase II	5.60514
NCGC00024379.04	0.189642	Emetine	Approved	NCGC00015252.13	15.361	Cyproheptadine hydrochloride	Approved	5.59719
NCGC00263118.01	15.361	Lirimilast	Phase II	NCGC00346448.01	15.361	Tariquidar	Phase II	5.59624
NCGC00263098.03	1.70678	Combretastatin A-4	Phase III	NCGC00016927.10	0.0632139	Enoxacin	Approved	5.58622
NCGC00016407.11	15.361	Sulfamethizole	Approved	NCGC00346725.01	15.361	ARN-509	Phase II	5.58256
NCGC00090851.09	15.361	5-Azacitidine	Approved	NCGC00187912.03	15.361	PCI-32765	Phase II	5.58118
NCGC00346506.01	15.361	LY-2886721	Phase II	NCGC00346448.01	15.361	Tariquidar	Phase II	5.57523
NCGC00093560.06	15.361	Finasteride	Approved	NCGC00263167.02	0.568925	SNS-032	Phase II	5.57156
NCGC00090691.03	15.361	Didanosine	Approved	NCGC00015833.16	0.568925	Pyrazinamide	Approved	5.5686
NCGC00177979.03	15.361	Azelastine hydrochloride	Approved	NCGC00164566.02	15.361	Pitavastatin calcium	Approved	5.56087
NCGC00025125.20	0.568925	Colchicine	Approved	NCGC00015649.05	0.00234124	Moxonidine hydrochloride hydrate	Approved	5.55421
NCGC00345461.02	15.361	Gandotinib	Phase II	NCGC00346448.01	15.361	Tariquidar	Phase II	5.53149
NCGC00185000.03	15.361	Afatinib	Phase III	NCGC00164604.03	5.12033	Fluvastatin	Approved	5.52807
NCGC00185000.03	5.12033	Afatinib	Phase III	NCGC00346725.01	15.361	ARN-509	Phase II	5.51939
NCGC00015448.04	0.568925	Salirasib	Phase II	NCGC00015147.09	15.361	Benzamil	Phase II	5.51622
NCGC00025125.20	0.568925	Colchicine	Approved	NCGC00016794.14	5.12033	Gemfibrozil	Approved	5.5039
NCGC00025125.20	0.00234124	Colchicine	Approved	NCGC00346710.01	15.361	Bindarit	Phase II	5.49683
NCGC00346704.01	0.189642	Cabazitaxel	Approved	NCGC00164604.03	5.12033	Fluvastatin	Approved	5.49497
NCGC00346475.01	15.361	Birinapant	Phase II	NCGC00016777.07	0.568925	Probucol	Approved	5.48531
NCGC00263153.05	1.70678	AR-42	Phase II	NCGC00346838.01	15.361	Secoisolariciresinol	Phase II	5.48422
NCGC00093560.06	5.12033	Finasteride	Approved	NCGC00164604.03	5.12033	Fluvastatin	Approved	5.48308
NCGC00025125.20	0.568925	Colchicine	Approved	NCGC00094818.08	15.361	Hexestrol	Approved	5.47338
NCGC00346659.01	0.189642	PF-04691502	Phase II	NCGC00346448.01	15.361	Tariquidar	Phase II	5.46379
NCGC00343768.01	5.12033	Rabusertib	Phase II	NCGC00346838.01	1.70678	Secoisolariciresinol	Phase II	5.45372
NCGC00090691.03	15.361	Didanosine	Approved	NCGC00346732.01	15.361	Hydroxocobalamin	Approved	5.45335
NCGC00346475.01	15.361	Birinapant	Phase II	NCGC00017324.08	1.70678	Simvastatin	Approved	5.45307
NCGC00025125.20	0.568925	Colchicine	Approved	NCGC00015819.11	0.00234124	Propafenone hydrochloride	Approved	5.45159
NCGC00345461.02	5.12033	Gandotinib	Phase II	NCGC00346838.01	1.70678	Secoisolariciresinol	Phase II	5.43936
NCGC00241101.02	1.70678	Neratinib	Phase III	NCGC00346838.01	15.361	Secoisolariciresinol	Phase II	5.43532
NCGC00025125.20	0.00234124	Colchicine	Approved	NCGC00092384.04	15.361	Fenobam	Phase II	5.43309
NCGC00164574.05	5.12033	Erlotinib hydrochloride	Approved	NCGC00015147.09	15.361	Benzamil	Phase II	5.42686
NCGC00263098.03	15.361	Combretastatin A-4	Phase III	NCGC00346894.01	15.361	Valspodar	Phase III	5.42098
NCGC00177979.03	1.70678	Azelastine hydrochloride	Approved	NCGC00015147.09	15.361	Benzamil	Phase II	5.42089
NCGC00021305.08	0.0632139	Sirolimus	Approved	NCGC00015147.09	15.361	Benzamil	Phase II	5.41307
NCGC00249685.02	1.70678	Dovitinib	Phase III	NCGC00162288.06	15.361	Valproic acid sodium salt	Approved	5.41112
NCGC00263098.03	15.361	Combretastatin A-4	Phase III	NCGC00162288.06	1.70678	Valproic acid sodium salt	Approved	5.39749
NCGC00017112.11	5.12033	Ciclopirox	Approved	NCGC00346838.01	15.361	Secoisolariciresinol	Phase II	5.39415
NCGC00345056.01	15.361	Vidofludimus	Phase II	NCGC00015147.09	15.361	Benzamil	Phase II	5.3935
NCGC00346574.01	0.0210713	Lexibulin hydrochloride	Phase II	NCGC00017324.08	1.70678	Simvastatin	Approved	5.37285
NCGC00161923.04	15.361	Picropodophyllin	Phase II	NCGC00164613.03	15.361	Epalrestat	Approved	5.36997
NCGC00025125.20	0.00234124	Colchicine	Approved	NCGC00345819.01	15.361	Estetrol	Phase II	5.36711
NCGC00015870.16	15.361	Quercetine	Approved	NCGC00015147.09	15.361	Benzamil	Phase II	5.36351
NCGC00168085.02	5.12033	Vorinostat	Approved	NCGC00346838.01	15.361	Secoisolariciresinol	Phase II	5.36298
NCGC00090691.03	15.361	Didanosine	Approved	NCGC00163127.05	15.361	Acitretin	Approved	5.36091
NCGC00346475.01	1.70678	Birinapant	Phase II	NCGC00159406.11	0.568925	Noradrenaline bitartrate monohydrate	Approved	5.35063
NCGC00025125.20	0.568925	Colchicine	Approved	NCGC00015100.14	0.568925	Altretamine	Approved	5.34704
NCGC00025300.01	15.361	2-Methoxyestradiol	Phase II	NCGC00346725.01	15.361	ARN-509	Phase II	5.34459
NCGC00242514.01	0.568925	Sepantronium bromide	Phase II	NCGC00346725.01	1.70678	ARN-509	Phase II	5.33856
NCGC00025125.20	0.568925	Colchicine	Approved	NCGC00167467.04	15.361	Vecuronium bromide	Approved	5.33605
NCGC00249685.02	1.70678	Dovitinib	Phase III	NCGC00090753.05	5.12033	Azithromycin	Approved	5.33258
NCGC00242485.01	1.70678	Pemetrexed disodium	Approved	NCGC00164604.03	1.70678	Fluvastatin	Approved	5.32359
NCGC00346573.01	0.189642	Sapitinib	Phase II	NCGC00346518.01	0.00234124	Meropenem	Approved	5.31395
NCGC00263098.03	1.70678	Combretastatin A-4	Phase III	NCGC00346651.01	15.361	Nepicastat hydrochloride	Phase II	5.31057
NCGC00025125.20	0.00234124	Colchicine	Approved	NCGC00186028.01	5.12033	Levetiracetam	Approved	5.30218
NCGC00263162.02	15.361	RO-4929097	Phase II	NCGC00346448.01	15.361	Tariquidar	Phase II	5.298
NCGC00242507.01	0.189642	Everolimus	Approved	NCGC00015147.09	15.361	Benzamil	Phase II	5.29728
NCGC00015038.08	0.189642	Aminopterin	Phase II	NCGC00164566.02	5.12033	Pitavastatin calcium	Approved	5.29476
NCGC00015443.06	15.361	Flecainide	Approved	NCGC00346518.01	0.568925	Meropenem	Approved	5.29281
NCGC00346659.01	0.0632139	PF-04691502	Phase II	NCGC00346725.01	15.361	ARN-509	Phase II	5.28615
NCGC00025125.20	0.00234124	Colchicine	Approved	NCGC00181011.01	5.12033	Gimeracil	Approved	5.27385
NCGC00242507.01	15.361	Everolimus	Approved	NCGC00346725.01	15.361	ARN-509	Phase II	5.2681
NCGC00016407.11	15.361	Sulfamethizole	Approved	NCGC00187912.03	15.361	PCI-32765	Phase II	5.26291
NCGC00090691.03	15.361	Didanosine	Approved	NCGC00025341.01	15.361	Isradipine	Approved	5.26209
NCGC00090691.03	15.361	Didanosine	Approved	NCGC00015316.06	5.12033	Eflornithine Hydrochloride	Approved	5.25275
NCGC00025125.20	0.568925	Colchicine	Approved	NCGC00015708.17	5.12033	Maprotiline hydrochloride	Approved	5.23902
NCGC00263149.01	5.12033	AEE-788	Phase II	NCGC00164604.03	5.12033	Fluvastatin	Approved	5.23456
NCGC00025179.13	5.12033	Mifepristone	Approved	NCGC00164604.03	5.12033	Fluvastatin	Approved	5.23238
NCGC00263098.03	0.0632139	Combretastatin A-4	Phase III	NCGC00164566.02	1.70678	Pitavastatin calcium	Approved	5.22739
NCGC00025125.20	0.00234124	Colchicine	Approved	NCGC00025341.01	0.568925	Isradipine	Approved	5.22692
NCGC00346574.01	0.0210713	Lexibulin hydrochloride	Phase II	NCGC00016927.10	0.00234124	Enoxacin	Approved	5.22686
NCGC00016101.09	1.70678	Xylometazoline hydrochloride	Approved	NCGC00164566.02	5.12033	Pitavastatin calcium	Approved	5.22513
NCGC00093560.06	15.361	Finasteride	Approved	NCGC00187912.03	15.361	PCI-32765	Phase II	5.2234
NCGC00025125.20	0.00234124	Colchicine	Approved	NCGC00163127.05	15.361	Acitretin	Approved	5.20774
NCGC00015443.06	15.361	Flecainide	Approved	NCGC00016927.10	0.0632139	Enoxacin	Approved	5.20314
NCGC00345461.02	15.361	Gandotinib	Phase II	NCGC00346725.01	15.361	ARN-509	Phase II	5.20271
NCGC00016101.09	1.70678	Xylometazoline hydrochloride	Approved	NCGC00346725.01	15.361	ARN-509	Phase II	5.20115
NCGC00249346.02	5.12033	SB1518	Phase II	NCGC00164604.03	5.12033	Fluvastatin	Approved	5.19967
NCGC00263098.03	1.70678	Combretastatin A-4	Phase III	NCGC00182077.02	0.189642	Roxithromycin	Approved	5.19649
NCGC00025125.20	0.568925	Colchicine	Approved	NCGC00159370.05	15.361	Docosanol	Approved	5.19503
NCGC00025125.20	0.568925	Colchicine	Approved	NCGC00168774.01	15.361	Rasagiline mesilate	Approved	5.1927
NCGC00024379.04	0.189642	Emetine	Approved	NCGC00346894.01	15.361	Valspodar	Phase III	5.18912
NCGC00250388.01	15.361	KRP 203	Phase II	NCGC00346448.01	15.361	Tariquidar	Phase II	5.17496
NCGC00015443.06	15.361	Flecainide	Approved	NCGC00346715.01	15.361	Azomycin	Approved	5.17003
NCGC00263098.03	1.70678	Combretastatin A-4	Phase III	NCGC00015833.16	0.568925	Pyrazinamide	Approved	5.15564
NCGC00346573.01	0.189642	Sapitinib	Phase II	NCGC00016927.10	0.00234124	Enoxacin	Approved	5.1526
NCGC00249685.02	1.70678	Dovitinib	Phase III	NCGC00164613.03	0.189642	Epalrestat	Approved	5.14693
NCGC00025125.20	0.00234124	Colchicine	Approved	NCGC00166125.01	0.00234124	Meglumine	Approved	5.13989
NCGC00016463.02	15.361	Cytisine	Approved	NCGC00187912.03	15.361	PCI-32765	Phase II	5.13702
NCGC00017363.10	1.70678	cycloheximide	Approved	NCGC00346838.01	5.12033	Secoisolariciresinol	Phase II	5.13699
NCGC00238452.02	15.361	Enzastaurin	Phase III	NCGC00346448.01	15.361	Tariquidar	Phase II	5.13275
NCGC00263136.03	15.361	Pracinostat	Phase II	NCGC00164566.02	15.361	Pitavastatin calcium	Approved	5.12681
NCGC00346574.01	0.0210713	Lexibulin hydrochloride	Phase II	NCGC00164613.03	15.361	Epalrestat	Approved	5.11797
NCGC00249685.02	15.361	Dovitinib	Phase III	NCGC00346838.01	0.568925	Secoisolariciresinol	Phase II	5.11767
NCGC00242514.01	0.568925	Sepantronium bromide	Phase II	NCGC00263167.02	1.70678	SNS-032	Phase II	5.11557
NCGC00263098.03	1.70678	Combretastatin A-4	Phase III	NCGC00346518.01	0.189642	Meropenem	Approved	5.11547
NCGC00015823.18	5.12033	Piroxicam	Approved	NCGC00346838.01	0.568925	Secoisolariciresinol	Phase II	5.1153
NCGC00025125.20	0.00234124	Colchicine	Approved	NCGC00346876.01	0.00234124	PX-12	Phase II	5.11478
NCGC00161923.04	15.361	Picropodophyllin	Phase II	NCGC00346894.01	15.361	Valspodar	Phase III	5.1128
NCGC00013226.15	5.12033	Trifluoperazine hydrochloride	Approved	NCGC00164604.03	1.70678	Fluvastatin	Approved	5.10917
NCGC00249612.01	5.12033	Ixazomib citrate	Phase III	NCGC00015147.09	15.361	Benzamil	Phase II	5.10718
NCGC00025125.20	0.00234124	Colchicine	Approved	NCGC00015818.15	15.361	Praziquantel	Approved	5.10163
NCGC00188399.03	15.361	Fingolimod hydrochloride	Approved	NCGC00164604.03	5.12033	Fluvastatin	Approved	5.10022
NCGC00346475.01	15.361	Birinapant	Phase II	NCGC00164613.03	15.361	Epalrestat	Approved	5.09246
NCGC00263204.01	1.70678	CYC-116	Phase II	NCGC00346838.01	1.70678	Secoisolariciresinol	Phase II	5.06845
NCGC00025125.20	0.00234124	Colchicine	Approved	NCGC00183105.01	15.361	Lubiprostone	Approved	5.06528
NCGC00250388.01	15.361	KRP 203	Phase II	NCGC00346725.01	15.361	ARN-509	Phase II	5.06322
NCGC00346622.01	1.70678	Fostamatinib disodium	Phase III	NCGC00246966.03	5.12033	Flubendazole	Approved	5.06296
NCGC00090691.03	15.361	Didanosine	Approved	NCGC00253760.02	15.361	Albendazole Oxide	Approved	5.06157
NCGC00346486.01	1.70678	Abexinostat	Phase II	NCGC00346838.01	5.12033	Secoisolariciresinol	Phase II	5.06124
NCGC00263180.01	15.361	Trametinib	Phase III	NCGC00246966.03	1.70678	Flubendazole	Approved	5.05575
NCGC00025060.16	0.189642	Methotrexate	Approved	NCGC00164566.02	5.12033	Pitavastatin calcium	Approved	5.05268
NCGC00090691.03	15.361	Didanosine	Approved	NCGC00092384.04	15.361	Fenobam	Phase II	5.03765
NCGC00346475.01	0.568925	Birinapant	Phase II	NCGC00016927.10	0.0632139	Enoxacin	Approved	5.03613
NCGC00025125.20	0.00234124	Colchicine	Approved	NCGC00015462.12	15.361	Glipizide	Approved	5.03575
NCGC00018238.08	0.0210713	Oxibendazole	Phase III	NCGC00016927.10	0.0632139	Enoxacin	Approved	5.035
NCGC00346574.01	0.0210713	Lexibulin hydrochloride	Phase II	NCGC00346894.01	15.361	Valspodar	Phase III	5.03259
NCGC00025300.01	5.12033	2-Methoxyestradiol	Phase II	NCGC00346838.01	5.12033	Secoisolariciresinol	Phase II	5.03169
NCGC00025125.20	0.568925	Colchicine	Approved	NCGC00346609.01	5.12033	Gentamycin sulfate	Approved	5.00944
NCGC00065890.07	1.70678	Nevirapine	Approved	NCGC00263167.02	0.568925	SNS-032	Phase II	5.00855
NCGC00016407.11	5.12033	Sulfamethizole	Approved	NCGC00015147.09	15.361	Benzamil	Phase II	5.00564
NCGC00346712.01	0.189642	Verteporfin	Phase II	NCGC00162288.06	0.0210713	Valproic acid sodium salt	Approved	4.9987
NCGC00346550.01	0.189642	Lumacaftor	Phase II	NCGC00187912.03	15.361	PCI-32765	Phase II	4.99047
NCGC00090691.03	15.361	Didanosine	Approved	NCGC00015462.12	15.361	Glipizide	Approved	4.98387
NCGC00249685.02	1.70678	Dovitinib	Phase III	NCGC00015100.14	0.568925	Altretamine	Approved	4.98288
NCGC00249685.02	1.70678	Dovitinib	Phase III	NCGC00016806.12	1.70678	Mebendazole	Approved	4.97977
NCGC00263098.03	1.70678	Combretastatin A-4	Phase III	NCGC00159406.11	0.568925	Noradrenaline bitartrate monohydrate	Approved	4.97544
NCGC00242596.01	15.361	Pralatrexate	Approved	NCGC00164566.02	15.361	Pitavastatin calcium	Approved	4.97335
NCGC00346475.01	0.568925	Birinapant	Phase II	NCGC00346518.01	0.568925	Meropenem	Approved	4.96747
NCGC00187481.04	0.00702378	BEZ-235	Phase II	NCGC00015147.09	15.361	Benzamil	Phase II	4.96358
NCGC00023722.07	15.361	Floxuridine	Approved	NCGC00346838.01	1.70678	Secoisolariciresinol	Phase II	4.95726
NCGC00238452.02	5.12033	Enzastaurin	Phase III	NCGC00015147.09	15.361	Benzamil	Phase II	4.95073
NCGC00163548.02	0.00702378	Echinomycin	Phase II	NCGC00346838.01	1.70678	Secoisolariciresinol	Phase II	4.946
NCGC00025125.20	0.00234124	Colchicine	Approved	NCGC00090753.05	5.12033	Azithromycin	Approved	4.94269
NCGC00241101.02	0.568925	Neratinib	Phase III	NCGC00164566.02	5.12033	Pitavastatin calcium	Approved	4.93845
NCGC00249685.02	1.70678	Dovitinib	Phase III	NCGC00168774.01	0.0632139	Rasagiline mesilate	Approved	4.93583
NCGC00016447.02	0.0210713	Proscillaridin	Approved	NCGC00346725.01	15.361	ARN-509	Phase II	4.9339
NCGC00090691.03	15.361	Didanosine	Approved	NCGC00016797.04	5.12033	Amoxicillin sodium	Approved	4.9297
NCGC00346573.01	0.00702378	Sapitinib	Phase II	NCGC00182077.02	1.70678	Roxithromycin	Approved	4.92199
NCGC00346550.01	0.0632139	Lumacaftor	Phase II	NCGC00346838.01	1.70678	Secoisolariciresinol	Phase II	4.92005
NCGC00025060.16	0.189642	Methotrexate	Approved	NCGC00263167.02	0.568925	SNS-032	Phase II	4.91672
NCGC00346743.01	1.70678	Givinostat hydrochloride	Phase II	NCGC00346838.01	5.12033	Secoisolariciresinol	Phase II	4.91575
NCGC00024379.04	0.189642	Emetine	Approved	NCGC00182077.02	0.189642	Roxithromycin	Approved	4.91362
NCGC00024379.04	0.189642	Emetine	Approved	NCGC00346518.01	0.189642	Meropenem	Approved	4.91158
NCGC00263098.03	1.70678	Combretastatin A-4	Phase III	NCGC00346517.01	0.00234124	Daptomycin	Approved	4.90792
NCGC00249612.01	1.70678	Ixazomib citrate	Phase III	NCGC00346725.01	15.361	ARN-509	Phase II	4.90226
NCGC00346506.01	5.12033	LY-2886721	Phase II	NCGC00162288.06	1.70678	Valproic acid sodium salt	Approved	4.89548
NCGC00346475.01	0.568925	Birinapant	Phase II	NCGC00346651.01	15.361	Nepicastat hydrochloride	Phase II	4.89403
NCGC00025125.20	0.00234124	Colchicine	Approved	NCGC00160670.04	15.361	Mecarbinate	Approved	4.89395
NCGC00346487.01	0.189642	Quisinostat hydrochloride	Phase II	NCGC00346725.01	15.361	ARN-509	Phase II	4.89064
NCGC00249685.02	15.361	Dovitinib	Phase III	NCGC00346725.01	5.12033	ARN-509	Phase II	4.88783
NCGC00263126.01	0.00702378	Cutamesine hydrochloride	Phase II	NCGC00015147.09	15.361	Benzamil	Phase II	4.88625
NCGC00250388.01	15.361	KRP 203	Phase II	NCGC00164604.03	1.70678	Fluvastatin	Approved	4.88612
NCGC00263183.01	15.361	MK-1775	Phase II	NCGC00164566.02	5.12033	Pitavastatin calcium	Approved	4.88333
NCGC00025059.04	5.12033	Actinomycin D	Approved	NCGC00164566.02	15.361	Pitavastatin calcium	Approved	4.88263
NCGC00241104.01	0.0632139	Doramapimod	Phase II	NCGC00017324.08	1.70678	Simvastatin	Approved	4.88212
NCGC00250388.01	15.361	KRP 203	Phase II	NCGC00187912.03	15.361	PCI-32765	Phase II	4.8805
NCGC00346487.01	0.189642	Quisinostat hydrochloride	Phase II	NCGC00346838.01	15.361	Secoisolariciresinol	Phase II	4.87979
NCGC00025125.20	0.00234124	Colchicine	Approved	NCGC00016889.05	15.361	Tenoxicam	Approved	4.87953
NCGC00013226.15	15.361	Trifluoperazine hydrochloride	Approved	NCGC00015147.09	15.361	Benzamil	Phase II	4.86991
NCGC00263183.01	15.361	MK-1775	Phase II	NCGC00164604.03	5.12033	Fluvastatin	Approved	4.86821
NCGC00249685.02	1.70678	Dovitinib	Phase III	NCGC00016244.14	0.0210713	Isoniazid	Approved	4.86605
NCGC00346475.01	15.361	Birinapant	Phase II	NCGC00162288.06	1.70678	Valproic acid sodium salt	Approved	4.8651
NCGC00346475.01	0.568925	Birinapant	Phase II	NCGC00346715.01	15.361	Azomycin	Approved	4.8563
NCGC00263204.01	5.12033	CYC-116	Phase II	NCGC00187912.03	15.361	PCI-32765	Phase II	4.85477
NCGC00024196.06	15.361	Megestrol acetate	Approved	NCGC00346448.01	15.361	Tariquidar	Phase II	4.85192
NCGC00013226.15	15.361	Trifluoperazine hydrochloride	Approved	NCGC00164566.02	5.12033	Pitavastatin calcium	Approved	4.85046
NCGC00187481.04	0.0632139	BEZ-235	Phase II	NCGC00346725.01	15.361	ARN-509	Phase II	4.84854
NCGC00242485.01	5.12033	Pemetrexed disodium	Approved	NCGC00346725.01	15.361	ARN-509	Phase II	4.84586
NCGC00346574.01	15.361	Lexibulin hydrochloride	Phase II	NCGC00164566.02	1.70678	Pitavastatin calcium	Approved	4.84021
NCGC00346717.01	15.361	BYL-719	Phase II	NCGC00346448.01	15.361	Tariquidar	Phase II	4.83864
NCGC00346658.01	15.361	Crenolanib	Phase II	NCGC00346838.01	15.361	Secoisolariciresinol	Phase II	4.83675
NCGC00018238.08	0.0210713	Oxibendazole	Phase III	NCGC00159406.11	0.568925	Noradrenaline bitartrate monohydrate	Approved	4.83495
NCGC00024246.13	0.189642	Daunorubicin	Approved	NCGC00015147.09	15.361	Benzamil	Phase II	4.83495
NCGC00346475.01	15.361	Birinapant	Phase II	NCGC00346894.01	15.361	Valspodar	Phase III	4.83255
NCGC00263153.05	1.70678	AR-42	Phase II	NCGC00346725.01	15.361	ARN-509	Phase II	4.82564
NCGC00263118.01	5.12033	Lirimilast	Phase II	NCGC00346838.01	5.12033	Secoisolariciresinol	Phase II	4.82402
NCGC00346455.01	15.361	Cobimetinib	Phase III	NCGC00187912.03	15.361	PCI-32765	Phase II	4.8179
NCGC00025125.20	0.568925	Colchicine	Approved	NCGC00015767.09	0.00234124	Oxybutynin chloride	Approved	4.80567
NCGC00346506.01	5.12033	LY-2886721	Phase II	NCGC00016777.07	0.568925	Probucol	Approved	4.80202
NCGC00346574.01	0.0210713	Lexibulin hydrochloride	Phase II	NCGC00162288.06	1.70678	Valproic acid sodium salt	Approved	4.80157
NCGC00065890.07	1.70678	Nevirapine	Approved	NCGC00017324.08	5.12033	Simvastatin	Approved	4.79501
NCGC00095165.05	15.361	Carmofur	Approved	NCGC00015147.09	15.361	Benzamil	Phase II	4.79432
NCGC00253438.01	0.0632139	BI-2536	Phase II	NCGC00346651.01	15.361	Nepicastat hydrochloride	Phase II	4.79047
NCGC00167496.02	0.00234124	Methylene blue	Phase II	NCGC00164566.02	1.70678	Pitavastatin calcium	Approved	4.78944
NCGC00024379.04	0.189642	Emetine	Approved	NCGC00346651.01	15.361	Nepicastat hydrochloride	Phase II	4.78891
NCGC00249685.02	15.361	Dovitinib	Phase III	NCGC00187912.03	15.361	PCI-32765	Phase II	4.78037
NCGC00346622.01	1.70678	Fostamatinib disodium	Phase III	NCGC00015147.09	15.361	Benzamil	Phase II	4.77931
NCGC00090691.03	15.361	Didanosine	Approved	NCGC00018218.03	0.00234124	Edaravone	Approved	4.77848
NCGC00346469.01	0.00702378	Delanzomib	Phase II	NCGC00015147.09	15.361	Benzamil	Phase II	4.77695
NCGC00090691.03	15.361	Didanosine	Approved	NCGC00165740.04	15.361	Benazepril	Approved	4.77505
NCGC00249685.02	1.70678	Dovitinib	Phase III	NCGC00021336.09	0.189642	Diclofenac sodium	Approved	4.76675
NCGC00025125.20	0.568925	Colchicine	Approved	NCGC00346613.01	0.00234124	Disufenton sodium	Phase III	4.76611
NCGC00090691.03	15.361	Didanosine	Approved	NCGC00181011.01	15.361	Gimeracil	Approved	4.76455
NCGC00025125.20	0.568925	Colchicine	Approved	NCGC00167565.01	0.00702378	Carbazochrome sodium sulfonate	Approved	4.7607
NCGC00161923.04	0.189642	Picropodophyllin	Phase II	NCGC00346651.01	15.361	Nepicastat hydrochloride	Phase II	4.76045
NCGC00346505.01	0.0210713	Epothilone A	Approved	NCGC00017324.08	15.361	Simvastatin	Approved	4.75485
NCGC00346644.01	0.0210713	KX-01	Phase II	NCGC00164613.03	15.361	Epalrestat	Approved	4.75034
NCGC00346656.01	5.12033	Dinaciclib	Phase III	NCGC00017324.08	15.361	Simvastatin	Approved	4.74521
NCGC00346743.01	15.361	Givinostat hydrochloride	Phase II	NCGC00164566.02	15.361	Pitavastatin calcium	Approved	4.74262
NCGC00015060.19	15.361	Azathioprine	Approved	NCGC00187912.03	15.361	PCI-32765	Phase II	4.73972
NCGC00263204.01	5.12033	CYC-116	Phase II	NCGC00346448.01	15.361	Tariquidar	Phase II	4.73909
NCGC00249685.02	1.70678	Dovitinib	Phase III	NCGC00182077.02	0.00234124	Roxithromycin	Approved	4.73067
NCGC00095192.06	15.361	Tegaserod maleate	Approved	NCGC00164566.02	5.12033	Pitavastatin calcium	Approved	4.73049
NCGC00263104.01	5.12033	Foretinib	Phase II	NCGC00263167.02	15.361	SNS-032	Phase II	4.7254
NCGC00024379.04	0.189642	Emetine	Approved	NCGC00018218.03	0.00234124	Edaravone	Approved	4.71899
NCGC00263103.01	1.70678	Pelitinib	Phase II	NCGC00346725.01	15.361	ARN-509	Phase II	4.71139
NCGC00015038.08	0.568925	Aminopterin	Phase II	NCGC00017324.08	15.361	Simvastatin	Approved	4.71085
NCGC00095192.06	15.361	Tegaserod maleate	Approved	NCGC00164604.03	5.12033	Fluvastatin	Approved	4.71055
NCGC00249612.01	0.568925	Ixazomib citrate	Phase III	NCGC00162288.06	1.70678	Valproic acid sodium salt	Approved	4.70153
NCGC00095264.05	15.361	Chloroxine	Approved	NCGC00015147.09	15.361	Benzamil	Phase II	4.70108
NCGC00015038.08	0.189642	Aminopterin	Phase II	NCGC00346725.01	15.361	ARN-509	Phase II	4.69788
NCGC00018238.08	0.0210713	Oxibendazole	Phase III	NCGC00182077.02	0.189642	Roxithromycin	Approved	4.69395
NCGC00346717.01	5.12033	BYL-719	Phase II	NCGC00015147.09	15.361	Benzamil	Phase II	4.69173
NCGC00346658.01	15.361	Crenolanib	Phase II	NCGC00164604.03	5.12033	Fluvastatin	Approved	4.69129
NCGC00025125.20	0.568925	Colchicine	Approved	NCGC00346606.01	0.00702378	Cyclovirobuxin D	Approved	4.68659
NCGC00263098.03	1.70678	Combretastatin A-4	Phase III	NCGC00015252.13	15.361	Cyproheptadine hydrochloride	Approved	4.68313
NCGC00347284.01	15.361	XL-647	Phase III	NCGC00187912.03	15.361	PCI-32765	Phase II	4.67769
NCGC00242514.01	0.0632139	Sepantronium bromide	Phase II	NCGC00017324.08	1.70678	Simvastatin	Approved	4.6775
NCGC00250407.01	1.70678	CHIR-265	Phase II	NCGC00346448.01	15.361	Tariquidar	Phase II	4.67444
NCGC00167496.02	0.00234124	Methylene blue	Phase II	NCGC00346725.01	5.12033	ARN-509	Phase II	4.67012
NCGC00065890.07	1.70678	Nevirapine	Approved	NCGC00162288.06	1.70678	Valproic acid sodium salt	Approved	4.66857
NCGC00346573.01	0.0632139	Sapitinib	Phase II	NCGC00015833.16	0.568925	Pyrazinamide	Approved	4.66637
NCGC00025125.20	0.00234124	Colchicine	Approved	NCGC00021336.09	15.361	Diclofenac sodium	Approved	4.66544
NCGC00249685.02	1.70678	Dovitinib	Phase III	NCGC00018181.13	15.361	Nalidixic acid	Approved	4.65777
NCGC00015038.08	15.361	Aminopterin	Phase II	NCGC00015147.09	15.361	Benzamil	Phase II	4.65689
NCGC00250405.01	0.0210713	AZD-8055	Phase II	NCGC00346838.01	5.12033	Secoisolariciresinol	Phase II	4.65684
NCGC00241111.02	0.568925	VX-745	Phase II	NCGC00182077.02	0.00234124	Roxithromycin	Approved	4.65662
NCGC00025125.20	0.00234124	Colchicine	Approved	NCGC00016797.04	1.70678	Amoxicillin sodium	Approved	4.65499
NCGC00165833.04	15.361	Entinostat	Phase II	NCGC00164604.03	5.12033	Fluvastatin	Approved	4.65039
NCGC00249685.02	1.70678	Dovitinib	Phase III	NCGC00016543.08	0.568925	Phenformin hydrochloride	Approved	4.64954
NCGC00168085.02	5.12033	Vorinostat	Approved	NCGC00346725.01	15.361	ARN-509	Phase II	4.64567
NCGC00346455.01	15.361	Cobimetinib	Phase III	NCGC00346448.01	15.361	Tariquidar	Phase II	4.6399
NCGC00345812.01	15.361	Ingenol mebutate	Approved	NCGC00346448.01	15.361	Tariquidar	Phase II	4.63852
NCGC00346574.01	0.0210713	Lexibulin hydrochloride	Phase II	NCGC00346518.01	0.00234124	Meropenem	Approved	4.63184
NCGC00165833.04	15.361	Entinostat	Phase II	NCGC00346725.01	15.361	ARN-509	Phase II	4.62523
NCGC00018238.08	0.0210713	Oxibendazole	Phase III	NCGC00015833.16	0.568925	Pyrazinamide	Approved	4.61996
NCGC00249685.02	1.70678	Dovitinib	Phase III	NCGC00022848.06	15.361	Hydrocortisone	Approved	4.61889
NCGC00025125.20	0.568925	Colchicine	Approved	NCGC00016978.05	0.00234124	Repaglinide	Approved	4.61839
NCGC00015823.18	15.361	Piroxicam	Approved	NCGC00346725.01	5.12033	ARN-509	Phase II	4.6158
NCGC00018238.08	0.0210713	Oxibendazole	Phase III	NCGC00346518.01	0.189642	Meropenem	Approved	4.61568
NCGC00263089.02	15.361	AZD-1152-HQPA	Phase II	NCGC00346838.01	0.568925	Secoisolariciresinol	Phase II	4.6131
NCGC00346622.01	5.12033	Fostamatinib disodium	Phase III	NCGC00263167.02	15.361	SNS-032	Phase II	4.60898
NCGC00024379.04	0.189642	Emetine	Approved	NCGC00015833.16	0.568925	Pyrazinamide	Approved	4.60718
NCGC00346573.01	0.00702378	Sapitinib	Phase II	NCGC00346651.01	15.361	Nepicastat hydrochloride	Phase II	4.60215
NCGC00249685.02	1.70678	Dovitinib	Phase III	NCGC00015925.13	0.189642	Sulfaphenazole	Approved	4.59161
NCGC00025125.20	0.00234124	Colchicine	Approved	NCGC00181765.01	0.00234124	Pranlukast hydrate	Approved	4.58909
NCGC00016463.02	15.361	Cytisine	Approved	NCGC00346838.01	5.12033	Secoisolariciresinol	Phase II	4.58466
NCGC00263162.02	15.361	RO-4929097	Phase II	NCGC00164604.03	1.70678	Fluvastatin	Approved	4.58407
NCGC00253438.01	0.568925	BI-2536	Phase II	NCGC00346725.01	15.361	ARN-509	Phase II	4.58393
NCGC00346505.01	5.12033	Epothilone A	Approved	NCGC00164566.02	5.12033	Pitavastatin calcium	Approved	4.57803
NCGC00249685.02	1.70678	Dovitinib	Phase III	NCGC00159336.05	0.189642	Sulbactam	Approved	4.57635
NCGC00346573.01	0.0632139	Sapitinib	Phase II	NCGC00159406.11	0.568925	Noradrenaline bitartrate monohydrate	Approved	4.57161
NCGC00025125.20	1.70678	Colchicine	Approved	NCGC00159508.05	15.361	Rose Bengal disodium	Phase II	4.56877
NCGC00167496.02	0.00234124	Methylene blue	Phase II	NCGC00016777.07	0.568925	Probucol	Approved	4.56867
NCGC00025125.20	0.00234124	Colchicine	Approved	NCGC00159491.05	0.189642	Rimantadine	Approved	4.56836
NCGC00016407.11	15.361	Sulfamethizole	Approved	NCGC00346448.01	15.361	Tariquidar	Phase II	4.5649
NCGC00188399.03	15.361	Fingolimod hydrochloride	Approved	NCGC00346838.01	15.361	Secoisolariciresinol	Phase II	4.56273
NCGC00346475.01	0.568925	Birinapant	Phase II	NCGC00015833.16	0.568925	Pyrazinamide	Approved	4.56033
NCGC00249685.02	1.70678	Dovitinib	Phase III	NCGC00015207.11	0.0210713	Cilostazol	Approved	4.55974
NCGC00249685.02	1.70678	Dovitinib	Phase III	NCGC00016797.04	0.568925	Amoxicillin sodium	Approved	4.55807
NCGC00013226.15	15.361	Trifluoperazine hydrochloride	Approved	NCGC00263167.02	0.568925	SNS-032	Phase II	4.55663
NCGC00346659.01	0.0210713	PF-04691502	Phase II	NCGC00015147.09	15.361	Benzamil	Phase II	4.55415
NCGC00263087.01	0.189642	Volasertib	Phase II	NCGC00017324.08	1.70678	Simvastatin	Approved	4.55219
NCGC00025125.20	0.00234124	Colchicine	Approved	NCGC00346434.01	0.0632139	Imipenem	Approved	4.54898
NCGC00345056.01	15.361	Vidofludimus	Phase II	NCGC00187912.03	15.361	PCI-32765	Phase II	4.54883
NCGC00015705.04	5.12033	Memantine hydrochloride	Approved	NCGC00187912.03	15.361	PCI-32765	Phase II	4.54141
NCGC00018238.08	15.361	Oxibendazole	Phase III	NCGC00346651.01	15.361	Nepicastat hydrochloride	Phase II	4.541
NCGC00250405.01	0.0632139	AZD-8055	Phase II	NCGC00346725.01	15.361	ARN-509	Phase II	4.53929
NCGC00185000.03	15.361	Afatinib	Phase III	NCGC00164566.02	5.12033	Pitavastatin calcium	Approved	4.53814
NCGC00263182.02	5.12033	Mocetinostat	Phase II	NCGC00346725.01	15.361	ARN-509	Phase II	4.53073
NCGC00249685.02	1.70678	Dovitinib	Phase III	NCGC00015818.15	1.70678	Praziquantel	Approved	4.52958
NCGC00025179.13	1.70678	Mifepristone	Approved	NCGC00164566.02	15.361	Pitavastatin calcium	Approved	4.51548
NCGC00025125.20	0.00234124	Colchicine	Approved	NCGC00344505.01	0.00234124	Calindol	Approved	4.50884
NCGC00025125.20	0.568925	Colchicine	Approved	NCGC00015830.07	15.361	Phenelzine	Approved	4.50566
NCGC00263153.05	15.361	AR-42	Phase II	NCGC00164566.02	15.361	Pitavastatin calcium	Approved	4.49942
NCGC00025125.20	0.568925	Colchicine	Approved	NCGC00015897.06	0.00702378	Ranolazine	Approved	4.49927
NCGC00025125.20	0.568925	Colchicine	Approved	NCGC00015754.15	0.568925	Nilutamide	Approved	4.49737
NCGC00346574.01	0.0210713	Lexibulin hydrochloride	Phase II	NCGC00182077.02	0.189642	Roxithromycin	Approved	4.49401
NCGC00025125.20	0.568925	Colchicine	Approved	NCGC00182851.01	0.00702378	Meprednisone	Approved	4.4939
NCGC00263117.02	0.189642	Panobinostat	Phase III	NCGC00015147.09	15.361	Benzamil	Phase II	4.49188
NCGC00241104.01	0.0632139	Doramapimod	Phase II	NCGC00162288.06	1.70678	Valproic acid sodium salt	Approved	4.48832
NCGC00263136.03	1.70678	Pracinostat	Phase II	NCGC00346725.01	15.361	ARN-509	Phase II	4.48735
NCGC00025125.20	0.00234124	Colchicine	Approved	NCGC00185071.02	0.00234124	Calcium folinate	Approved	4.48688
NCGC00263098.03	1.70678	Combretastatin A-4	Phase III	NCGC00253760.02	15.361	Albendazole Oxide	Approved	4.48548
NCGC00015060.19	15.361	Azathioprine	Approved	NCGC00346838.01	1.70678	Secoisolariciresinol	Phase II	4.48318
NCGC00229704.01	5.12033	Raltitrexed	Approved	NCGC00164566.02	5.12033	Pitavastatin calcium	Approved	4.48275
NCGC00249685.02	1.70678	Dovitinib	Phase III	NCGC00346491.01	5.12033	Varespladib	Phase II	4.48059
NCGC00242485.01	5.12033	Pemetrexed disodium	Approved	NCGC00164566.02	5.12033	Pitavastatin calcium	Approved	4.48029
NCGC00025125.20	0.568925	Colchicine	Approved	NCGC00346877.01	0.00234124	Batimastat	Approved	4.47877
NCGC00346506.01	1.70678	LY-2886721	Phase II	NCGC00182077.02	1.70678	Roxithromycin	Approved	4.47695
NCGC00015443.06	15.361	Flecainide	Approved	NCGC00164613.03	15.361	Epalrestat	Approved	4.47598
NCGC00015443.06	15.361	Flecainide	Approved	NCGC00346651.01	15.361	Nepicastat hydrochloride	Phase II	4.47354
NCGC00025125.20	0.00234124	Colchicine	Approved	NCGC00092361.06	15.361	Prostaglandin E2	Approved	4.47239
NCGC00346506.01	5.12033	LY-2886721	Phase II	NCGC00346725.01	5.12033	ARN-509	Phase II	4.47013
NCGC00242596.01	0.189642	Pralatrexate	Approved	NCGC00263167.02	0.568925	SNS-032	Phase II	4.46892
NCGC00242514.01	0.568925	Sepantronium bromide	Phase II	NCGC00016806.12	5.12033	Mebendazole	Approved	4.46634
NCGC00090691.03	15.361	Didanosine	Approved	NCGC00183837.01	15.361	Monatepil	Phase III	4.45742
NCGC00346486.01	15.361	Abexinostat	Phase II	NCGC00164604.03	15.361	Fluvastatin	Approved	4.45677
NCGC00090691.03	15.361	Didanosine	Approved	NCGC00183105.01	15.361	Lubiprostone	Approved	4.45587
NCGC00343768.01	1.70678	Rabusertib	Phase II	NCGC00346725.01	5.12033	ARN-509	Phase II	4.4555
NCGC00024379.04	0.189642	Emetine	Approved	NCGC00346517.01	0.00234124	Daptomycin	Approved	4.45006
NCGC00263117.02	1.70678	Panobinostat	Phase III	NCGC00164604.03	15.361	Fluvastatin	Approved	4.44489
NCGC00249346.02	5.12033	SB1518	Phase II	NCGC00164566.02	5.12033	Pitavastatin calcium	Approved	4.43962
NCGC00090691.03	15.361	Didanosine	Approved	NCGC00159508.05	15.361	Rose Bengal disodium	Phase II	4.43705
NCGC00249612.01	5.12033	Ixazomib citrate	Phase III	NCGC00246966.03	1.70678	Flubendazole	Approved	4.43681
NCGC00025125.20	0.00234124	Colchicine	Approved	NCGC00015883.08	1.70678	Risperidoneï¿½ï¿½ï¿½	Approved	4.43639
NCGC00241107.03	15.361	Bosutinib	Approved	NCGC00187912.03	15.361	PCI-32765	Phase II	4.43012
NCGC00025125.20	0.568925	Colchicine	Approved	NCGC00346516.01	0.00234124	Cefoselis sulfate	Approved	4.42788
NCGC00249685.02	1.70678	Dovitinib	Phase III	NCGC00015833.16	15.361	Pyrazinamide	Approved	4.42452
NCGC00167496.02	0.00234124	Methylene blue	Phase II	NCGC00346894.01	15.361	Valspodar	Phase III	4.42276
NCGC00018238.08	0.0210713	Oxibendazole	Phase III	NCGC00346517.01	0.00234124	Daptomycin	Approved	4.41536
NCGC00249685.02	1.70678	Dovitinib	Phase III	NCGC00183036.02	5.12033	Cephradine	Approved	4.41427
NCGC00263117.02	1.70678	Panobinostat	Phase III	NCGC00164566.02	15.361	Pitavastatin calcium	Approved	4.41351
NCGC00015443.06	15.361	Flecainide	Approved	NCGC00017324.08	1.70678	Simvastatin	Approved	4.41254
NCGC00263162.02	15.361	RO-4929097	Phase II	NCGC00187912.03	15.361	PCI-32765	Phase II	4.4085
NCGC00015448.04	1.70678	Salirasib	Phase II	NCGC00346838.01	5.12033	Secoisolariciresinol	Phase II	4.4074
NCGC00263103.01	0.568925	Pelitinib	Phase II	NCGC00015147.09	15.361	Benzamil	Phase II	4.40508
NCGC00249685.02	1.70678	Dovitinib	Phase III	NCGC00178852.06	5.12033	Tobramycin	Approved	4.40439
NCGC00025125.20	0.568925	Colchicine	Approved	NCGC00022735.07	5.12033	Methylprednisolone	Approved	4.40387
NCGC00346486.01	15.361	Abexinostat	Phase II	NCGC00164566.02	15.361	Pitavastatin calcium	Approved	4.4026
NCGC00188863.01	15.361	Dronedarone hydrochloride	Approved	NCGC00187912.03	15.361	PCI-32765	Phase II	4.39985
NCGC00016530.06	5.12033	Sulfameter	Approved	NCGC00346725.01	5.12033	ARN-509	Phase II	4.39881
NCGC00167496.02	15.361	Methylene blue	Phase II	NCGC00016806.12	5.12033	Mebendazole	Approved	4.39547
NCGC00025125.20	0.568925	Colchicine	Approved	NCGC00159489.04	0.00702378	Chloramphenicol Palmitate	Approved	4.39471
NCGC00017363.10	1.70678	cycloheximide	Approved	NCGC00015147.09	15.361	Benzamil	Phase II	4.38893
NCGC00091032.08	1.70678	Cyproterone acetate	Approved	NCGC00182077.02	1.70678	Roxithromycin	Approved	4.38838
NCGC00015443.06	15.361	Flecainide	Approved	NCGC00016777.07	0.568925	Probucol	Approved	4.38413
NCGC00024196.06	15.361	Megestrol acetate	Approved	NCGC00346725.01	1.70678	ARN-509	Phase II	4.38253
NCGC00025125.20	0.568925	Colchicine	Approved	NCGC00346631.01	5.12033	Orteronel	Phase III	4.38048
NCGC00018276.03	1.70678	Famotidine	Approved	NCGC00187912.03	15.361	PCI-32765	Phase II	4.37859
NCGC00241107.03	15.361	Bosutinib	Approved	NCGC00346838.01	5.12033	Secoisolariciresinol	Phase II	4.37785
NCGC00263153.05	15.361	AR-42	Phase II	NCGC00164604.03	15.361	Fluvastatin	Approved	4.37732
NCGC00346574.01	0.0210713	Lexibulin hydrochloride	Phase II	NCGC00015833.16	0.568925	Pyrazinamide	Approved	4.37394
NCGC00015823.18	15.361	Piroxicam	Approved	NCGC00346651.01	15.361	Nepicastat hydrochloride	Phase II	4.37061
NCGC00346550.01	0.0632139	Lumacaftor	Phase II	NCGC00346651.01	15.361	Nepicastat hydrochloride	Phase II	4.36805
NCGC00015705.04	5.12033	Memantine hydrochloride	Approved	NCGC00346838.01	0.568925	Secoisolariciresinol	Phase II	4.36612
NCGC00263117.02	0.568925	Panobinostat	Phase III	NCGC00346725.01	15.361	ARN-509	Phase II	4.36449
NCGC00025125.20	0.568925	Colchicine	Approved	NCGC00015086.03	0.00234124	Acetylcysteine	Approved	4.36403
NCGC00346506.01	15.361	LY-2886721	Phase II	NCGC00164566.02	1.70678	Pitavastatin calcium	Approved	4.36311
NCGC00025125.20	0.00234124	Colchicine	Approved	NCGC00016543.08	15.361	Phenformin hydrochloride	Approved	4.36194
NCGC00015823.18	15.361	Piroxicam	Approved	NCGC00164613.03	15.361	Epalrestat	Approved	4.35672
NCGC00263152.02	0.568925	Ponatinib	Phase II	NCGC00018218.03	0.00234124	Edaravone	Approved	4.35582
NCGC00165833.04	15.361	Entinostat	Phase II	NCGC00346838.01	15.361	Secoisolariciresinol	Phase II	4.35238
NCGC00263149.01	5.12033	AEE-788	Phase II	NCGC00164566.02	5.12033	Pitavastatin calcium	Approved	4.35119
NCGC00025125.20	0.568925	Colchicine	Approved	NCGC00183036.02	0.00702378	Cephradine	Approved	4.35083
NCGC00249685.02	1.70678	Dovitinib	Phase III	NCGC00159508.05	0.189642	Rose Bengal disodium	Phase II	4.34508
NCGC00090691.03	15.361	Didanosine	Approved	NCGC00015708.17	15.361	Maprotiline hydrochloride	Approved	4.33878
NCGC00024246.13	0.189642	Daunorubicin	Approved	NCGC00346838.01	5.12033	Secoisolariciresinol	Phase II	4.33348
NCGC00249685.02	1.70678	Dovitinib	Phase III	NCGC00018218.03	0.0210713	Edaravone	Approved	4.32992
NCGC00167513.03	5.12033	Vandetanib	Approved	NCGC00346838.01	1.70678	Secoisolariciresinol	Phase II	4.32846
NCGC00025125.20	1.70678	Colchicine	Approved	NCGC00165740.04	15.361	Benazepril	Approved	4.32694
NCGC00183682.01	1.70678	VX-765	Phase II	NCGC00346725.01	15.361	ARN-509	Phase II	4.32492
NCGC00015823.18	5.12033	Piroxicam	Approved	NCGC00017324.08	1.70678	Simvastatin	Approved	4.3173
NCGC00263182.02	1.70678	Mocetinostat	Phase II	NCGC00346838.01	1.70678	Secoisolariciresinol	Phase II	4.31386
NCGC00263162.02	1.70678	RO-4929097	Phase II	NCGC00017324.08	1.70678	Simvastatin	Approved	4.29999
NCGC00025125.20	0.568925	Colchicine	Approved	NCGC00262945.02	0.00234124	Rivaroxaban	Approved	4.29785
NCGC00183682.01	0.00234124	VX-765	Phase II	NCGC00015147.09	15.361	Benzamil	Phase II	4.29731
NCGC00346673.01	1.70678	Milciclib	Phase II	NCGC00346725.01	15.361	ARN-509	Phase II	4.29435
NCGC00015443.06	15.361	Flecainide	Approved	NCGC00164604.03	0.568925	Fluvastatin	Approved	4.29028
NCGC00015448.04	5.12033	Salirasib	Phase II	NCGC00346725.01	15.361	ARN-509	Phase II	4.28318
NCGC00161923.04	15.361	Picropodophyllin	Phase II	NCGC00016927.10	0.0632139	Enoxacin	Approved	4.28244
NCGC00167518.03	15.361	Temsirolimus	Approved	NCGC00346838.01	1.70678	Secoisolariciresinol	Phase II	4.28236
NCGC00249612.01	5.12033	Ixazomib citrate	Phase III	NCGC00017324.08	15.361	Simvastatin	Approved	4.28216
NCGC00249685.02	1.70678	Dovitinib	Phase III	NCGC00344505.01	5.12033	Calindol	Approved	4.28002
NCGC00238452.02	15.361	Enzastaurin	Phase III	NCGC00346838.01	15.361	Secoisolariciresinol	Phase II	4.27488
NCGC00346644.01	0.0210713	KX-01	Phase II	NCGC00016777.07	0.568925	Probucol	Approved	4.2713
NCGC00249685.02	1.70678	Dovitinib	Phase III	NCGC00253760.02	0.0632139	Albendazole Oxide	Approved	4.26979
NCGC00244256.02	0.568925	Lestaurtinibï¿½ï¿½ï¿½	Phase II	NCGC00015147.09	15.361	Benzamil	Phase II	4.26163
NCGC00346550.01	0.0632139	Lumacaftor	Phase II	NCGC00346725.01	5.12033	ARN-509	Phase II	4.26154
NCGC00242596.01	0.0632139	Pralatrexate	Approved	NCGC00017324.08	1.70678	Simvastatin	Approved	4.26146
NCGC00167496.02	0.00234124	Methylene blue	Phase II	NCGC00346651.01	15.361	Nepicastat hydrochloride	Phase II	4.25819
NCGC00021305.08	15.361	Sirolimus	Approved	NCGC00187912.03	15.361	PCI-32765	Phase II	4.25555
NCGC00249685.02	1.70678	Dovitinib	Phase III	NCGC00092310.03	0.00702378	Amisulpride	Approved	4.25078
NCGC00263172.01	1.70678	DCC-2036	Phase II	NCGC00015147.09	15.361	Benzamil	Phase II	4.24648
NCGC00159483.03	15.361	Hydroxychloroquine sulfate	Approved	NCGC00346838.01	0.568925	Secoisolariciresinol	Phase II	4.2462
NCGC00187481.04	0.00234124	BEZ-235	Phase II	NCGC00346838.01	0.568925	Secoisolariciresinol	Phase II	4.24526
NCGC00024379.04	0.189642	Emetine	Approved	NCGC00165740.04	15.361	Benazepril	Approved	4.24477
NCGC00090691.03	15.361	Didanosine	Approved	NCGC00016543.08	15.361	Phenformin hydrochloride	Approved	4.24155
NCGC00025125.20	0.568925	Colchicine	Approved	NCGC00183837.01	15.361	Monatepil	Phase III	4.24041
NCGC00025125.20	0.568925	Colchicine	Approved	NCGC00015089.08	0.00702378	Amiloride hydrochloride	Approved	4.24011
NCGC00263087.01	0.0632139	Volasertib	Phase II	NCGC00346651.01	15.361	Nepicastat hydrochloride	Phase II	4.23919
NCGC00249685.02	1.70678	Dovitinib	Phase III	NCGC00016927.10	15.361	Enoxacin	Approved	4.23771
NCGC00263152.02	1.70678	Ponatinib	Phase II	NCGC00164604.03	1.70678	Fluvastatin	Approved	4.23736
NCGC00065890.07	1.70678	Nevirapine	Approved	NCGC00016777.07	0.568925	Probucol	Approved	4.23681
NCGC00249685.02	1.70678	Dovitinib	Phase III	NCGC00159370.05	0.568925	Docosanol	Approved	4.23439
NCGC00242485.01	1.70678	Pemetrexed disodium	Approved	NCGC00017324.08	1.70678	Simvastatin	Approved	4.23109
NCGC00250401.01	0.568925	Flavopiridolï¿½ï¿½ï¿½	Phase III	NCGC00164604.03	15.361	Fluvastatin	Approved	4.22833
NCGC00250407.01	1.70678	CHIR-265	Phase II	NCGC00187912.03	15.361	PCI-32765	Phase II	4.2197
NCGC00015705.04	15.361	Memantine hydrochloride	Approved	NCGC00015147.09	15.361	Benzamil	Phase II	4.21782
NCGC00181306.03	0.189642	Docetaxel	Approved	NCGC00017324.08	15.361	Simvastatin	Approved	4.21698
NCGC00015823.18	15.361	Piroxicam	Approved	NCGC00346448.01	5.12033	Tariquidar	Phase II	4.21635
NCGC00024379.04	0.189642	Emetine	Approved	NCGC00016927.10	0.0632139	Enoxacin	Approved	4.21593
NCGC00090691.03	15.361	Didanosine	Approved	NCGC00187912.03	15.361	PCI-32765	Phase II	4.21529
NCGC00025125.20	0.00234124	Colchicine	Approved	NCGC00025325.03	15.361	Vapiprost hydrochloride	Phase III	4.21502
NCGC00263087.01	0.189642	Volasertib	Phase II	NCGC00164604.03	1.70678	Fluvastatin	Approved	4.21344
NCGC00346574.01	0.0210713	Lexibulin hydrochloride	Phase II	NCGC00346517.01	0.00234124	Daptomycin	Approved	4.21334
NCGC00095192.06	15.361	Tegaserod maleate	Approved	NCGC00263167.02	0.568925	SNS-032	Phase II	4.20812
NCGC00241104.01	0.0632139	Doramapimod	Phase II	NCGC00016777.07	0.568925	Probucol	Approved	4.20629
NCGC00249685.02	1.70678	Dovitinib	Phase III	NCGC00160514.03	0.0632139	Idebenone	Approved	4.20628
NCGC00343768.01	15.361	Rabusertib	Phase II	NCGC00346448.01	15.361	Tariquidar	Phase II	4.20216
NCGC00345812.01	15.361	Ingenol mebutate	Approved	NCGC00346838.01	5.12033	Secoisolariciresinol	Phase II	4.19927
NCGC00249685.02	1.70678	Dovitinib	Phase III	NCGC00095164.05	0.189642	Protionamide	Approved	4.19813
NCGC00183682.01	5.12033	VX-765	Phase II	NCGC00187912.03	15.361	PCI-32765	Phase II	4.1979
NCGC00238452.02	15.361	Enzastaurin	Phase III	NCGC00187912.03	15.361	PCI-32765	Phase II	4.19528
NCGC00346573.01	0.0632139	Sapitinib	Phase II	NCGC00253760.02	15.361	Albendazole Oxide	Approved	4.19521
NCGC00025125.20	0.568925	Colchicine	Approved	NCGC00346602.01	15.361	Lappaconitine	Phase II	4.19087
NCGC00263118.01	15.361	Lirimilast	Phase II	NCGC00346725.01	15.361	ARN-509	Phase II	4.18957
NCGC00244256.02	1.70678	Lestaurtinibï¿½ï¿½ï¿½	Phase II	NCGC00346838.01	5.12033	Secoisolariciresinol	Phase II	4.18895
NCGC00263087.01	0.189642	Volasertib	Phase II	NCGC00016777.07	0.568925	Probucol	Approved	4.18495
NCGC00263087.01	0.189642	Volasertib	Phase II	NCGC00162288.06	1.70678	Valproic acid sodium salt	Approved	4.17885
NCGC00160515.03	5.12033	Acarbose	Approved	NCGC00182077.02	1.70678	Roxithromycin	Approved	4.17603
NCGC00249685.02	1.70678	Dovitinib	Phase III	NCGC00346504.01	0.0210713	Avagacestat	Phase II	4.17576
NCGC00096081.03	15.361	beta-Carotene	Approved	NCGC00015147.09	15.361	Benzamil	Phase II	4.17565
NCGC00090691.03	15.361	Didanosine	Approved	NCGC00016332.03	1.70678	Riboflavin	Approved	4.17388
NCGC00090691.03	15.361	Didanosine	Approved	NCGC00094818.08	15.361	Hexestrol	Approved	4.17253
NCGC00016101.09	1.70678	Xylometazoline hydrochloride	Approved	NCGC00263167.02	0.568925	SNS-032	Phase II	4.17102
NCGC00242514.01	0.0632139	Sepantronium bromide	Phase II	NCGC00346838.01	1.70678	Secoisolariciresinol	Phase II	4.16996
NCGC00249685.02	1.70678	Dovitinib	Phase III	NCGC00016408.10	0.0210713	Sulfapyridine	Approved	4.16947
NCGC00018238.08	0.0632139	Oxibendazole	Phase III	NCGC00263167.02	0.568925	SNS-032	Phase II	4.16675
NCGC00249685.02	1.70678	Dovitinib	Phase III	NCGC00346885.01	0.00234124	Sipatrigine	Phase II	4.16501
NCGC00249685.02	1.70678	Dovitinib	Phase III	NCGC00094571.07	15.361	Crotamiton	Approved	4.16416
NCGC00263098.03	1.70678	Combretastatin A-4	Phase III	NCGC00346715.01	0.189642	Azomycin	Approved	4.16193
NCGC00021305.08	15.361	Sirolimus	Approved	NCGC00346651.01	15.361	Nepicastat hydrochloride	Phase II	4.15938
NCGC00249685.02	1.70678	Dovitinib	Phase III	NCGC00346434.01	15.361	Imipenem	Approved	4.15878
NCGC00018238.08	0.0210713	Oxibendazole	Phase III	NCGC00253760.02	15.361	Albendazole Oxide	Approved	4.15578
NCGC00090691.03	15.361	Didanosine	Approved	NCGC00263167.02	0.568925	SNS-032	Phase II	4.15575
NCGC00263220.02	1.70678	Romidepsin	Approved	NCGC00164604.03	15.361	Fluvastatin	Approved	4.1543
NCGC00249685.02	1.70678	Dovitinib	Phase III	NCGC00015086.03	15.361	Acetylcysteine	Approved	4.15376
NCGC00346455.01	0.568925	Cobimetinib	Phase III	NCGC00182077.02	1.70678	Roxithromycin	Approved	4.15362
NCGC00346550.01	0.0632139	Lumacaftor	Phase II	NCGC00346448.01	5.12033	Tariquidar	Phase II	4.15151
NCGC00159513.02	15.361	Cefprozil	Approved	NCGC00182077.02	1.70678	Roxithromycin	Approved	4.15006
NCGC00025125.20	0.00234124	Colchicine	Approved	NCGC00159544.02	5.12033	Zaldaride maleate	Phase III	4.14918
NCGC00263152.02	0.568925	Ponatinib	Phase II	NCGC00346651.01	15.361	Nepicastat hydrochloride	Phase II	4.14869
NCGC00024379.04	0.189642	Emetine	Approved	NCGC00346732.01	5.12033	Hydroxocobalamin	Approved	4.14775
NCGC00249685.02	1.70678	Dovitinib	Phase III	NCGC00185071.02	0.189642	Calcium folinate	Approved	4.14531
NCGC00185000.03	1.70678	Afatinib	Phase III	NCGC00182077.02	1.70678	Roxithromycin	Approved	4.13971
NCGC00249685.02	1.70678	Dovitinib	Phase III	NCGC00346877.01	0.0632139	Batimastat	Approved	4.13717
NCGC00025125.20	0.568925	Colchicine	Approved	NCGC00015054.06	15.361	Tacrine hydrochloride	Approved	4.13677
NCGC00249685.02	1.70678	Dovitinib	Phase III	NCGC00346710.01	15.361	Bindarit	Phase II	4.13674
NCGC00013226.15	5.12033	Trifluoperazine hydrochloride	Approved	NCGC00346838.01	1.70678	Secoisolariciresinol	Phase II	4.13077
NCGC00346622.01	15.361	Fostamatinib disodium	Phase III	NCGC00346448.01	15.361	Tariquidar	Phase II	4.12845
NCGC00249685.02	1.70678	Dovitinib	Phase III	NCGC00346609.01	0.00234124	Gentamycin sulfate	Approved	4.12834
NCGC00244256.02	1.70678	Lestaurtinibï¿½ï¿½ï¿½	Phase II	NCGC00346725.01	15.361	ARN-509	Phase II	4.12756
NCGC00167518.03	0.0210713	Temsirolimus	Approved	NCGC00187912.03	15.361	PCI-32765	Phase II	4.12582
NCGC00015443.06	15.361	Flecainide	Approved	NCGC00015833.16	0.568925	Pyrazinamide	Approved	4.12581
NCGC00013226.15	5.12033	Trifluoperazine hydrochloride	Approved	NCGC00017324.08	1.70678	Simvastatin	Approved	4.12317
NCGC00263098.03	1.70678	Combretastatin A-4	Phase III	NCGC00022848.06	0.00234124	Hydrocortisone	Approved	4.11558
NCGC00249685.02	1.70678	Dovitinib	Phase III	NCGC00179244.04	0.189642	Dorzolamide hydrochloride	Approved	4.11485
NCGC00025125.20	0.568925	Colchicine	Approved	NCGC00015508.17	0.00702378	Hydrochlorothiazide	Approved	4.11016
NCGC00015558.06	15.361	Isoprenaline hydrochloride	Approved	NCGC00015147.09	15.361	Benzamil	Phase II	4.10946
NCGC00090691.03	15.361	Didanosine	Approved	NCGC00346517.01	0.00234124	Daptomycin	Approved	4.10801
NCGC00346455.01	5.12033	Cobimetinib	Phase III	NCGC00016927.10	0.00234124	Enoxacin	Approved	4.10535
NCGC00263152.02	0.568925	Ponatinib	Phase II	NCGC00182077.02	0.189642	Roxithromycin	Approved	4.1029
NCGC00241102.02	1.70678	Midostaurin	Phase II	NCGC00263167.02	0.568925	SNS-032	Phase II	4.10097
NCGC00167496.02	0.00234124	Methylene blue	Phase II	NCGC00253760.02	15.361	Albendazole Oxide	Approved	4.09753
NCGC00263098.03	1.70678	Combretastatin A-4	Phase III	NCGC00346504.01	0.568925	Avagacestat	Phase II	4.09735
NCGC00090691.03	15.361	Didanosine	Approved	NCGC00164561.03	1.70678	Zanamivir	Approved	4.09645
NCGC00025125.20	0.00234124	Colchicine	Approved	NCGC00185774.01	5.12033	Erdosteine	Approved	4.09544
NCGC00249685.02	1.70678	Dovitinib	Phase III	NCGC00015252.13	1.70678	Cyproheptadine hydrochloride	Approved	4.09498
NCGC00016463.02	15.361	Cytisine	Approved	NCGC00346448.01	15.361	Tariquidar	Phase II	4.09291
NCGC00015452.19	1.70678	Flutamide	Approved	NCGC00182077.02	0.00234124	Roxithromycin	Approved	4.09128
NCGC00016786.14	15.361	Mycophenolic acid	Approved	NCGC00346725.01	1.70678	ARN-509	Phase II	4.08373
NCGC00229704.01	5.12033	Raltitrexed	Approved	NCGC00164604.03	5.12033	Fluvastatin	Approved	4.08285
NCGC00188399.03	15.361	Fingolimod hydrochloride	Approved	NCGC00015147.09	15.361	Benzamil	Phase II	4.08174
NCGC00346573.01	0.0632139	Sapitinib	Phase II	NCGC00346517.01	0.00234124	Daptomycin	Approved	4.08123
NCGC00025125.20	0.568925	Colchicine	Approved	NCGC00018181.13	0.568925	Nalidixic acid	Approved	4.0804
NCGC00346714.01	5.12033	GDC-0068	Phase II	NCGC00346725.01	15.361	ARN-509	Phase II	4.07851
NCGC00249685.02	1.70678	Dovitinib	Phase III	NCGC00015830.07	0.0632139	Phenelzine	Approved	4.07528
NCGC00346707.01	15.361	Lonafarnib	Phase II	NCGC00187912.03	15.361	PCI-32765	Phase II	4.0718
NCGC00164591.02	5.12033	Artemether	Approved	NCGC00346562.01	15.361	Cefditoren pivoxil	Approved	4.07171
NCGC00090691.03	15.361	Didanosine	Approved	NCGC00182965.04	0.00234124	Biperiden	Approved	4.07149
NCGC00013226.15	15.361	Trifluoperazine hydrochloride	Approved	NCGC00187912.03	15.361	PCI-32765	Phase II	4.07133
NCGC00090691.03	15.361	Didanosine	Approved	NCGC00159491.05	0.189642	Rimantadine	Approved	4.06986
NCGC00249685.02	1.70678	Dovitinib	Phase III	NCGC00015819.11	0.0210713	Propafenone hydrochloride	Approved	4.0691
NCGC00095838.03	15.361
Approved	NCGC00182077.02	0.00234124	Roxithromycin	Approved	4.06799
NCGC00181306.03	0.189642	Docetaxel	Approved	NCGC00263167.02	0.568925	SNS-032	Phase II	4.06713
NCGC00025300.01	15.361	2-Methoxyestradiol	Phase II	NCGC00164604.03	5.12033	Fluvastatin	Approved	4.06654
NCGC00346550.01	0.0632139	Lumacaftor	Phase II	NCGC00017324.08	1.70678	Simvastatin	Approved	4.06592
NCGC00025125.20	0.00234124	Colchicine	Approved	NCGC00183128.01	0.00234124	Glycyrrhizic acid	Approved	4.05648
NCGC00346573.01	0.00234124	Sapitinib	Phase II	NCGC00016806.12	1.70678	Mebendazole	Approved	4.05614
NCGC00025060.16	0.568925	Methotrexate	Approved	NCGC00017324.08	15.361	Simvastatin	Approved	4.05524
NCGC00159483.03	15.361	Hydroxychloroquine sulfate	Approved	NCGC00346725.01	5.12033	ARN-509	Phase II	4.05391
NCGC00346506.01	5.12033	LY-2886721	Phase II	NCGC00164613.03	15.361	Epalrestat	Approved	4.05334
NCGC00346673.01	1.70678	Milciclib	Phase II	NCGC00015147.09	15.361	Benzamil	Phase II	4.05292
NCGC00249685.02	1.70678	Dovitinib	Phase III	NCGC00163169.02	0.568925	Pizotifen	Approved	4.05274
NCGC00025125.20	0.00234124	Colchicine	Approved	NCGC00016806.12	0.568925	Mebendazole	Approved	4.05016
NCGC00253438.01	0.189642	BI-2536	Phase II	NCGC00017324.08	5.12033	Simvastatin	Approved	4.04816
NCGC00249685.02	1.70678	Dovitinib	Phase III	NCGC00178520.05	0.00234124	Bromhexine hydrochloride	Approved	4.04779
NCGC00346475.01	1.70678	Birinapant	Phase II	NCGC00253760.02	15.361	Albendazole Oxide	Approved	4.04352
NCGC00249685.02	1.70678	Dovitinib	Phase III	NCGC00186006.04	5.12033	Nefiracetam	Phase II	4.04306
NCGC00241102.02	0.568925	Midostaurin	Phase II	NCGC00346838.01	0.568925	Secoisolariciresinol	Phase II	4.03895
NCGC00094552.04	0.00702378	Pyrantel pamoate	Approved	NCGC00182077.02	0.00234124	Roxithromycin	Approved	4.03748
NCGC00346673.01	0.568925	Milciclib	Phase II	NCGC00346838.01	5.12033	Secoisolariciresinol	Phase II	4.03545
NCGC00346704.01	1.70678	Cabazitaxel	Approved	NCGC00164566.02	5.12033	Pitavastatin calcium	Approved	4.02775
NCGC00016447.02	0.0210713	Proscillaridin	Approved	NCGC00164604.03	1.70678	Fluvastatin	Approved	4.02706
NCGC00249685.02	1.70678	Dovitinib	Phase III	NCGC00346641.01	0.189642	ADL-5859	Phase II	4.02562
NCGC00025179.13	0.568925	Mifepristone	Approved	NCGC00346562.01	15.361	Cefditoren pivoxil	Approved	4.02462
NCGC00253438.01	5.12033	BI-2536	Phase II	NCGC00015147.09	15.361	Benzamil	Phase II	4.02371
NCGC00090851.09	15.361	5-Azacitidine	Approved	NCGC00346838.01	5.12033	Secoisolariciresinol	Phase II	4.02344
NCGC00263152.02	0.568925	Ponatinib	Phase II	NCGC00164613.03	1.70678	Epalrestat	Approved	4.02183
NCGC00025125.20	0.568925	Colchicine	Approved	NCGC00015466.04	0.00702378	Gabapentin	Approved	4.02016
NCGC00025125.20	0.568925	Colchicine	Approved	NCGC00093706.05	0.00234124	Cephalexin	Approved	4.02015
NCGC00346550.01	0.0632139	Lumacaftor	Phase II	NCGC00164613.03	15.361	Epalrestat	Approved	4.01799
NCGC00163548.02	15.361	Echinomycin	Phase II	NCGC00164566.02	5.12033	Pitavastatin calcium	Approved	4.01674
NCGC00242514.01	0.00702378	Sepantronium bromide	Phase II	NCGC00346562.01	15.361	Cefditoren pivoxil	Approved	4.01618
NCGC00093560.06	15.361	Finasteride	Approved	NCGC00246966.03	1.70678	Flubendazole	Approved	4.01577
NCGC00263098.03	1.70678	Combretastatin A-4	Phase III	NCGC00179244.04	15.361	Dorzolamide hydrochloride	Approved	4.01409
NCGC00346573.01	0.00702378	Sapitinib	Phase II	NCGC00346715.01	15.361	Azomycin	Approved	4.01266
NCGC00018238.08	0.0210713	Oxibendazole	Phase III	NCGC00015252.13	15.361	Cyproheptadine hydrochloride	Approved	4.00761
NCGC00345850.01	1.70678	AS-602801	Phase II	NCGC00346725.01	15.361	ARN-509	Phase II	4.00596
NCGC00167496.02	0.00234124	Methylene blue	Phase II	NCGC00159508.05	15.361	Rose Bengal disodium	Phase II	4.00473
NCGC00263152.02	0.568925	Ponatinib	Phase II	NCGC00162288.06	15.361	Valproic acid sodium salt	Approved	4.00375
NCGC00021305.08	0.0632139	Sirolimus	Approved	NCGC00346838.01	1.70678	Secoisolariciresinol	Phase II	4.00088
NCGC00263098.03	1.70678	Combretastatin A-4	Phase III	NCGC00018218.03	0.00234124	Edaravone	Approved	4.00005
NCGC00249685.02	1.70678	Dovitinib	Phase III	NCGC00346732.01	0.0210713	Hydroxocobalamin	Approved	3.99848
NCGC00167496.02	0.00234124	Methylene blue	Phase II	NCGC00015147.09	15.361	Benzamil	Phase II	3.99632
NCGC00249685.02	1.70678	Dovitinib	Phase III	NCGC00024427.03	0.568925	Naltrexone hydrochloride	Approved	3.98792
NCGC00263117.02	0.568925	Panobinostat	Phase III	NCGC00346838.01	15.361	Secoisolariciresinol	Phase II	3.98594
NCGC00188399.03	15.361	Fingolimod hydrochloride	Approved	NCGC00346725.01	15.361	ARN-509	Phase II	3.98418
NCGC00345850.01	1.70678	AS-602801	Phase II	NCGC00346838.01	5.12033	Secoisolariciresinol	Phase II	3.98337
NCGC00015443.06	15.361	Flecainide	Approved	NCGC00187912.03	15.361	PCI-32765	Phase II	3.98043
NCGC00249685.02	1.70678	Dovitinib	Phase III	NCGC00093706.05	0.0210713	Cephalexin	Approved	3.98036
NCGC00015038.08	0.0632139	Aminopterin	Phase II	NCGC00162288.06	1.70678	Valproic acid sodium salt	Approved	3.97922
NCGC00090691.03	15.361	Didanosine	Approved	NCGC00346504.01	0.568925	Avagacestat	Phase II	3.97501
NCGC00263098.03	1.70678	Combretastatin A-4	Phase III	NCGC00016752.02	0.00234124	Clindamycin hydrochloride	Approved	3.96616
NCGC00346644.01	0.0210713	KX-01	Phase II	NCGC00346651.01	15.361	Nepicastat hydrochloride	Phase II	3.96594
NCGC00250407.01	15.361	CHIR-265	Phase II	NCGC00015147.09	15.361	Benzamil	Phase II	3.96344
NCGC00263098.03	1.70678	Combretastatin A-4	Phase III	NCGC00164561.03	1.70678	Zanamivir	Approved	3.96121
NCGC00025125.20	0.00234124	Colchicine	Approved	NCGC00263527.02	5.12033	Isepamicin	Approved	3.96007
NCGC00167513.03	15.361	Vandetanib	Approved	NCGC00015147.09	15.361	Benzamil	Phase II	3.95895
NCGC00090691.03	15.361	Didanosine	Approved	NCGC00346434.01	0.00234124	Imipenem	Approved	3.95875
NCGC00025125.20	0.568925	Colchicine	Approved	NCGC00346669.01	0.568925	TAK-875	Phase III	3.95843
NCGC00016786.14	15.361	Mycophenolic acid	Approved	NCGC00187912.03	15.361	PCI-32765	Phase II	3.95798
NCGC00346712.01	5.12033	Verteporfin	Phase II	NCGC00164604.03	15.361	Fluvastatin	Approved	3.95794
NCGC00015442.16	15.361	Fluorouracil	Approved	NCGC00346838.01	1.70678	Secoisolariciresinol	Phase II	3.95776
NCGC00025125.20	0.568925	Colchicine	Approved	NCGC00346521.01	0.00702378	Risedronate sodium	Approved	3.9569
NCGC00025125.20	0.00234124	Colchicine	Approved	NCGC00015245.07	5.12033	Bethanechol chloride	Approved	3.95668
NCGC00241104.01	15.361	Doramapimod	Phase II	NCGC00246971.03	1.70678	Polydatin	Approved	3.95603
NCGC00263136.03	0.568925	Pracinostat	Phase II	NCGC00015147.09	15.361	Benzamil	Phase II	3.95444
NCGC00179642.04	0.00234124	Isoconazole nitrate	Approved	NCGC00015147.09	15.361	Benzamil	Phase II	3.9543
NCGC00249685.02	1.70678	Dovitinib	Phase III	NCGC00253867.01	1.70678	Prucalopride	Approved	3.95333
NCGC00346506.01	5.12033	LY-2886721	Phase II	NCGC00346894.01	15.361	Valspodar	Phase III	3.95198
NCGC00090691.03	15.361	Didanosine	Approved	NCGC00168774.01	15.361	Rasagiline mesilate	Approved	3.9502
NCGC00249685.02	1.70678	Dovitinib	Phase III	NCGC00159489.04	0.00702378	Chloramphenicol Palmitate	Approved	3.94995
NCGC00343768.01	5.12033	Rabusertib	Phase II	NCGC00164604.03	1.70678	Fluvastatin	Approved	3.94888
NCGC00025059.04	0.00234124	Actinomycin D	Approved	NCGC00346838.01	15.361	Secoisolariciresinol	Phase II	3.94597
NCGC00249685.02	1.70678	Dovitinib	Phase III	NCGC00346669.01	0.0210713	TAK-875	Phase III	3.94584
NCGC00161923.04	0.189642	Picropodophyllin	Phase II	NCGC00015252.13	15.361	Cyproheptadine hydrochloride	Approved	3.94518
NCGC00168085.02	1.70678	Vorinostat	Approved	NCGC00015147.09	15.361	Benzamil	Phase II	3.94181
NCGC00090691.03	15.361	Didanosine	Approved	NCGC00015649.05	0.00234124	Moxonidine hydrochloride hydrate	Approved	3.9393
NCGC00249685.02	1.70678	Dovitinib	Phase III	NCGC00015245.07	0.189642	Bethanechol chloride	Approved	3.93834
NCGC00346743.01	1.70678	Givinostat hydrochloride	Phase II	NCGC00346725.01	15.361	ARN-509	Phase II	3.93755
NCGC00165833.04	5.12033	Entinostat	Phase II	NCGC00015147.09	15.361	Benzamil	Phase II	3.93597
NCGC00163548.02	0.00234124	Echinomycin	Phase II	NCGC00346562.01	15.361	Cefditoren pivoxil	Approved	3.93482
NCGC00347284.01	1.70678	XL-647	Phase III	NCGC00015147.09	15.361	Benzamil	Phase II	3.92936
NCGC00090691.03	15.361	Didanosine	Approved	NCGC00016794.14	5.12033	Gemfibrozil	Approved	3.92519
NCGC00249685.02	1.70678	Dovitinib	Phase III	NCGC00346516.01	0.568925	Cefoselis sulfate	Approved	3.9185
NCGC00263104.01	5.12033	Foretinib	Phase II	NCGC00187912.03	15.361	PCI-32765	Phase II	3.91739
NCGC00090691.03	15.361	Didanosine	Approved	NCGC00263564.02	15.361	Levosimendan	Approved	3.91649
NCGC00249685.02	1.70678	Dovitinib	Phase III	NCGC00248196.02	0.568925	Tempol	Phase II	3.91596
NCGC00025125.20	0.00234124	Colchicine	Approved	NCGC00142624.04	0.0210713	Lactulose	Approved	3.9156
NCGC00346707.01	15.361	Lonafarnib	Phase II	NCGC00346838.01	1.70678	Secoisolariciresinol	Phase II	3.91318
NCGC00263118.01	15.361	Lirimilast	Phase II	NCGC00164604.03	5.12033	Fluvastatin	Approved	3.91233
NCGC00015038.08	15.361	Aminopterin	Phase II	NCGC00263167.02	0.568925	SNS-032	Phase II	3.91061
NCGC00249685.02	1.70678	Dovitinib	Phase III	NCGC00178499.03	0.189642	Cefdinir	Approved	3.90965
NCGC00249685.02	1.70678	Dovitinib	Phase III	NCGC00015054.06	1.70678	Tacrine hydrochloride	Approved	3.90839
NCGC00167496.02	0.00234124	Methylene blue	Phase II	NCGC00164613.03	15.361	Epalrestat	Approved	3.90775
NCGC00025125.20	0.00234124	Colchicine	Approved	NCGC00017256.08	15.361	Galantamine hydrobromide	Approved	3.90255
NCGC00249685.02	1.70678	Dovitinib	Phase III	NCGC00159544.02	1.70678	Zaldaride maleate	Phase III	3.8988
NCGC00090691.03	15.361	Didanosine	Approved	NCGC00346894.01	15.361	Valspodar	Phase III	3.89825
NCGC00161923.04	15.361	Picropodophyllin	Phase II	NCGC00015833.16	0.568925	Pyrazinamide	Approved	3.89514
NCGC00065890.07	1.70678	Nevirapine	Approved	NCGC00164613.03	15.361	Epalrestat	Approved	3.89443
NCGC00024379.04	0.189642	Emetine	Approved	NCGC00182965.04	0.00234124	Biperiden	Approved	3.89301
NCGC00016463.02	15.361	Cytisine	Approved	NCGC00346725.01	15.361	ARN-509	Phase II	3.89025
NCGC00346455.01	1.70678	Cobimetinib	Phase III	NCGC00346715.01	0.189642	Azomycin	Approved	3.88783
NCGC00263098.03	1.70678	Combretastatin A-4	Phase III	NCGC00015316.06	5.12033	Eflornithine Hydrochloride	Approved	3.88741
NCGC00249685.02	1.70678	Dovitinib	Phase III	NCGC00246966.03	0.0210713	Flubendazole	Approved	3.8869
NCGC00249612.01	5.12033	Ixazomib citrate	Phase III	NCGC00016777.07	0.568925	Probucol	Approved	3.88089
NCGC00346659.01	0.0632139	PF-04691502	Phase II	NCGC00346838.01	15.361	Secoisolariciresinol	Phase II	3.87741
NCGC00090691.03	15.361	Didanosine	Approved	NCGC00179244.04	15.361	Dorzolamide hydrochloride	Approved	3.87409
NCGC00025125.20	0.568925	Colchicine	Approved	NCGC00186006.04	5.12033	Nefiracetam	Phase II	3.87355
NCGC00346486.01	5.12033	Abexinostat	Phase II	NCGC00346725.01	15.361	ARN-509	Phase II	3.87158
NCGC00241104.01	15.361	Doramapimod	Phase II	NCGC00346876.01	15.361	PX-12	Phase II	3.87104
NCGC00263098.03	1.70678	Combretastatin A-4	Phase III	NCGC00346732.01	5.12033	Hydroxocobalamin	Approved	3.87098
NCGC00346574.01	0.0210713	Lexibulin hydrochloride	Phase II	NCGC00159406.11	0.568925	Noradrenaline bitartrate monohydrate	Approved	3.86817
NCGC00017112.11	1.70678	Ciclopirox	Approved	NCGC00015147.09	15.361	Benzamil	Phase II	3.86656
NCGC00018276.03	1.70678	Famotidine	Approved	NCGC00346651.01	15.361	Nepicastat hydrochloride	Phase II	3.86367
NCGC00241104.01	0.0632139	Doramapimod	Phase II	NCGC00164613.03	15.361	Epalrestat	Approved	3.86251
NCGC00263180.01	15.361	Trametinib	Phase III	NCGC00263167.02	0.568925	SNS-032	Phase II	3.86084
NCGC00263152.02	0.568925	Ponatinib	Phase II	NCGC00346517.01	0.00234124	Daptomycin	Approved	3.85576
NCGC00025125.20	0.568925	Colchicine	Approved	NCGC00178520.05	0.00702378	Bromhexine hydrochloride	Approved	3.85303
NCGC00249612.01	5.12033	Ixazomib citrate	Phase III	NCGC00016806.12	15.361	Mebendazole	Approved	3.85276
NCGC00346686.01	0.189642	Tivantinib	Phase II	NCGC00018218.03	0.00234124	Edaravone	Approved	3.85041
NCGC00161923.04	15.361	Picropodophyllin	Phase II	NCGC00346518.01	0.189642	Meropenem	Approved	3.84641
NCGC00161923.04	15.361	Picropodophyllin	Phase II	NCGC00182077.02	0.189642	Roxithromycin	Approved	3.84253
NCGC00025125.20	0.568925	Colchicine	Approved	NCGC00160514.03	0.00234124	Idebenone	Approved	3.84246
NCGC00090691.03	15.361	Didanosine	Approved	NCGC00016806.12	0.568925	Mebendazole	Approved	3.83944
NCGC00025125.20	0.00234124	Colchicine	Approved	NCGC00024427.03	15.361	Naltrexone hydrochloride	Approved	3.83804
NCGC00249685.02	1.70678	Dovitinib	Phase III	NCGC00015089.08	0.00702378	Amiloride hydrochloride	Approved	3.83778
NCGC00345850.01	1.70678	AS-602801	Phase II	NCGC00015147.09	15.361	Benzamil	Phase II	3.83751
NCGC00167513.03	15.361	Vandetanib	Approved	NCGC00346725.01	15.361	ARN-509	Phase II	3.83721
NCGC00249685.02	1.70678	Dovitinib	Phase III	NCGC00016488.03	0.0210713	Kinetin	Approved	3.83225
NCGC00346686.01	0.189642	Tivantinib	Phase II	NCGC00182077.02	0.189642	Roxithromycin	Approved	3.831
NCGC00263162.02	15.361	RO-4929097	Phase II	NCGC00016777.07	0.568925	Probucol	Approved	3.83002
NCGC00093560.06	5.12033	Finasteride	Approved	NCGC00182077.02	0.0632139	Roxithromycin	Approved	3.8278
NCGC00159513.02	15.361	Cefprozil	Approved	NCGC00016927.10	0.0210713	Enoxacin	Approved	3.82513
NCGC00229511.01	1.70678	Tofacitinib	phase III	NCGC00015147.09	15.361	Benzamil	Phase II	3.82221
NCGC00346658.01	0.00234124	Crenolanib	Phase II	NCGC00346562.01	15.361	Cefditoren pivoxil	Approved	3.82008
NCGC00090691.03	15.361	Didanosine	Approved	NCGC00015767.09	0.00234124	Oxybutynin chloride	Approved	3.81576
NCGC00346686.01	0.189642	Tivantinib	Phase II	NCGC00164613.03	1.70678	Epalrestat	Approved	3.81129
NCGC00263162.02	15.361	RO-4929097	Phase II	NCGC00159406.11	0.568925	Noradrenaline bitartrate monohydrate	Approved	3.81075
NCGC00249685.02	1.70678	Dovitinib	Phase III	NCGC00183095.01	15.361	Tigecycline	Approved	3.8096
NCGC00015443.06	15.361	Flecainide	Approved	NCGC00253760.02	15.361	Albendazole Oxide	Approved	3.80872
NCGC00024379.04	0.189642	Emetine	Approved	NCGC00016752.02	0.00234124	Clindamycin hydrochloride	Approved	3.80516
NCGC00253713.02	15.361	Fenticonazole nitrate	Approved	NCGC00187912.03	15.361	PCI-32765	Phase II	3.80453
NCGC00346574.01	0.0210713	Lexibulin hydrochloride	Phase II	NCGC00015252.13	15.361	Cyproheptadine hydrochloride	Approved	3.80341
NCGC00090691.03	15.361	Didanosine	Approved	NCGC00346606.01	0.0632139	Cyclovirobuxin D	Approved	3.80306
NCGC00015705.04	5.12033	Memantine hydrochloride	Approved	NCGC00017324.08	1.70678	Simvastatin	Approved	3.80256
NCGC00346573.01	0.0632139	Sapitinib	Phase II	NCGC00015252.13	15.361	Cyproheptadine hydrochloride	Approved	3.80244
NCGC00249685.02	1.70678	Dovitinib	Phase III	NCGC00015897.06	1.70678	Ranolazine	Approved	3.80164
NCGC00249685.02	1.70678	Dovitinib	Phase III	NCGC00015590.07	0.00234124	Linopirdine	Phase III	3.80014
NCGC00163548.02	15.361	Echinomycin	Phase II	NCGC00346725.01	15.361	ARN-509	Phase II	3.79897
NCGC00090691.03	15.361	Didanosine	Approved	NCGC00015819.11	15.361	Propafenone hydrochloride	Approved	3.79869
NCGC00249685.02	1.70678	Dovitinib	Phase III	NCGC00167467.04	1.70678	Vecuronium bromide	Approved	3.79839
NCGC00161923.04	0.189642	Picropodophyllin	Phase II	NCGC00159406.11	0.568925	Noradrenaline bitartrate monohydrate	Approved	3.79813
NCGC00346506.01	5.12033	LY-2886721	Phase II	NCGC00016927.10	0.0632139	Enoxacin	Approved	3.79604
NCGC00241111.02	0.568925	VX-745	Phase II	NCGC00346518.01	5.12033	Meropenem	Approved	3.79509
NCGC00249685.02	1.70678	Dovitinib	Phase III	NCGC00346517.01	0.00234124	Daptomycin	Approved	3.79421
NCGC00025125.20	0.00234124	Colchicine	Approved	NCGC00159336.05	0.189642	Sulbactam	Approved	3.79406
NCGC00016599.05	5.12033	Flucytosine	Approved	NCGC00015147.09	15.361	Benzamil	Phase II	3.79234
NCGC00244257.01	0.568925	CYT387	Phase II	NCGC00182077.02	1.70678	Roxithromycin	Approved	3.78892
NCGC00249685.02	15.361	Dovitinib	Phase III	NCGC00017324.08	1.70678	Simvastatin	Approved	3.78665
NCGC00015442.16	15.361	Fluorouracil	Approved	NCGC00187912.03	15.361	PCI-32765	Phase II	3.78468
NCGC00249685.02	1.70678	Dovitinib	Phase III	NCGC00166125.01	0.0632139	Meglumine	Approved	3.78336
NCGC00249685.02	1.70678	Dovitinib	Phase III	NCGC00263564.02	1.70678	Levosimendan	Approved	3.78027
NCGC00015443.06	15.361	Flecainide	Approved	NCGC00346732.01	15.361	Hydroxocobalamin	Approved	3.77996
NCGC00016973.03	15.361	Letrozole	Approved	NCGC00015147.09	15.361	Benzamil	Phase II	3.77916
NCGC00241111.02	0.568925	VX-745	Phase II	NCGC00346715.01	0.189642	Azomycin	Approved	3.77776
NCGC00188399.03	15.361	Fingolimod hydrochloride	Approved	NCGC00263167.02	0.568925	SNS-032	Phase II	3.77635
NCGC00249685.02	1.70678	Dovitinib	Phase III	NCGC00094818.08	0.568925	Hexestrol	Approved	3.77434
NCGC00090691.03	15.361	Didanosine	Approved	NCGC00346876.01	0.00234124	PX-12	Phase II	3.77355
NCGC00346743.01	0.568925	Givinostat hydrochloride	Phase II	NCGC00015147.09	15.361	Benzamil	Phase II	3.77274
NCGC00095112.04	15.361	Avobenzone	Approved	NCGC00164604.03	5.12033	Fluvastatin	Approved	3.7727
NCGC00263098.03	0.00234124	Combretastatin A-4	Phase III	NCGC00015147.09	15.361	Benzamil	Phase II	3.77247
NCGC00188863.01	5.12033	Dronedarone hydrochloride	Approved	NCGC00182077.02	1.70678	Roxithromycin	Approved	3.76948
NCGC00250388.01	15.361	KRP 203	Phase II	NCGC00017324.08	5.12033	Simvastatin	Approved	3.76631
NCGC00249685.02	1.70678	Dovitinib	Phase III	NCGC00017256.08	0.189642	Galantamine hydrobromide	Approved	3.76625
NCGC00249685.02	1.70678	Dovitinib	Phase III	NCGC00094087.06	1.70678	Mizoribine	Approved	3.76568
NCGC00346714.01	15.361	GDC-0068	Phase II	NCGC00187912.03	15.361	PCI-32765	Phase II	3.7654
NCGC00249685.02	1.70678	Dovitinib	Phase III	NCGC00092361.06	0.568925	Prostaglandin E2	Approved	3.76453
NCGC00249685.02	1.70678	Dovitinib	Phase III	NCGC00015883.08	0.0210713	Risperidoneï¿½ï¿½ï¿½	Approved	3.75998
NCGC00015443.06	15.361	Flecainide	Approved	NCGC00162288.06	1.70678	Valproic acid sodium salt	Approved	3.75895
NCGC00263162.02	15.361	RO-4929097	Phase II	NCGC00162288.06	1.70678	Valproic acid sodium salt	Approved	3.75849
NCGC00346573.01	1.70678	Sapitinib	Phase II	NCGC00263167.02	0.568925	SNS-032	Phase II	3.75841
NCGC00263152.02	0.568925	Ponatinib	Phase II	NCGC00015833.16	0.568925	Pyrazinamide	Approved	3.7557
NCGC00249685.02	1.70678	Dovitinib	Phase III	NCGC00022612.10	0.0210713	Cefaclor	Approved	3.75396
NCGC00242507.01	0.568925	Everolimus	Approved	NCGC00164604.03	1.70678	Fluvastatin	Approved	3.7536
NCGC00346475.01	15.361	Birinapant	Phase II	NCGC00263167.02	0.568925	SNS-032	Phase II	3.74959
NCGC00249685.02	1.70678	Dovitinib	Phase III	NCGC00164353.03	0.189642	Mannitol	Approved	3.74687
NCGC00013226.15	5.12033	Trifluoperazine hydrochloride	Approved	NCGC00162288.06	1.70678	Valproic acid sodium salt	Approved	3.74684
NCGC00016530.06	5.12033	Sulfameter	Approved	NCGC00346518.01	0.189642	Meropenem	Approved	3.74474
NCGC00024379.04	0.189642	Emetine	Approved	NCGC00163127.05	15.361	Acitretin	Approved	3.74471
NCGC00167496.02	0.00234124	Methylene blue	Phase II	NCGC00016927.10	0.0632139	Enoxacin	Approved	3.74447
NCGC00263098.03	1.70678	Combretastatin A-4	Phase III	NCGC00178054.05	15.361	Clarithromycin	Approved	3.74294
NCGC00025125.20	0.568925	Colchicine	Approved	NCGC00022612.10	0.568925	Cefaclor	Approved	3.74234
NCGC00249685.02	1.70678	Dovitinib	Phase III	NCGC00091585.03	0.00234124	Octocrylene	Approved	3.73782
NCGC00165833.04	15.361	Entinostat	Phase II	NCGC00263167.02	0.568925	SNS-032	Phase II	3.73518
NCGC00263098.03	1.70678	Combretastatin A-4	Phase III	NCGC00016488.03	15.361	Kinetin	Approved	3.73425
NCGC00263098.03	1.70678	Combretastatin A-4	Phase III	NCGC00263564.02	1.70678	Levosimendan	Approved	3.73168
NCGC00346486.01	1.70678	Abexinostat	Phase II	NCGC00015147.09	15.361	Benzamil	Phase II	3.73127
NCGC00249685.02	1.70678	Dovitinib	Phase III	NCGC00016752.02	0.0632139	Clindamycin hydrochloride	Approved	3.73102
NCGC00250401.01	0.0632139	Flavopiridolï¿½ï¿½ï¿½	Phase III	NCGC00346725.01	15.361	ARN-509	Phase II	3.73026
NCGC00015038.08	0.0210713	Aminopterin	Phase II	NCGC00346562.01	15.361	Cefditoren pivoxil	Approved	3.73016
NCGC00025125.20	0.00234124	Colchicine	Approved	NCGC00093347.06	15.361	Mestranol	Approved	3.7286
NCGC00242596.01	0.0632139	Pralatrexate	Approved	NCGC00162288.06	1.70678	Valproic acid sodium salt	Approved	3.72667
NCGC00016463.02	5.12033	Cytisine	Approved	NCGC00182077.02	0.0632139	Roxithromycin	Approved	3.72564
NCGC00188399.03	15.361	Fingolimod hydrochloride	Approved	NCGC00164566.02	5.12033	Pitavastatin calcium	Approved	3.72393
NCGC00345850.01	5.12033	AS-602801	Phase II	NCGC00164604.03	5.12033	Fluvastatin	Approved	3.72373
NCGC00025125.20	0.00234124	Colchicine	Approved	NCGC00016244.14	0.00234124	Isoniazid	Approved	3.72274
NCGC00249685.02	1.70678	Dovitinib	Phase III	NCGC00142624.04	0.0210713	Lactulose	Approved	3.7226
NCGC00096081.03	15.361	beta-Carotene	Approved	NCGC00346562.01	15.361	Cefditoren pivoxil	Approved	3.72213
NCGC00249685.02	1.70678	Dovitinib	Phase III	NCGC00246971.03	0.189642	Polydatin	Approved	3.72025
NCGC00249685.02	1.70678	Dovitinib	Phase III	NCGC00346568.01	0.568925	GSK-1292263A	Phase II	3.72009
NCGC00024379.04	0.189642	Emetine	Approved	NCGC00015316.06	5.12033	Eflornithine Hydrochloride	Approved	3.71203
NCGC00093704.11	15.361	Cyclosporine A	Approved	NCGC00182077.02	1.70678	Roxithromycin	Approved	3.70959
NCGC00025125.20	0.568925	Colchicine	Approved	NCGC00253867.01	0.00234124	Prucalopride	Approved	3.70944
NCGC00263162.02	15.361	RO-4929097	Phase II	NCGC00164566.02	1.70678	Pitavastatin calcium	Approved	3.70801
NCGC00249685.02	1.70678	Dovitinib	Phase III	NCGC00015754.15	0.00702378	Nilutamide	Approved	3.70742
NCGC00263152.02	0.189642	Ponatinib	Phase II	NCGC00253760.02	0.0632139	Albendazole Oxide	Approved	3.70572
NCGC00025125.20	0.00234124	Colchicine	Approved	NCGC00178499.03	0.00234124	Cefdinir	Approved	3.70313
NCGC00090691.03	15.361	Didanosine	Approved	NCGC00016978.05	0.00234124	Repaglinide	Approved	3.70168
NCGC00183682.01	0.00234124	VX-765	Phase II	NCGC00346562.01	15.361	Cefditoren pivoxil	Approved	3.69887
NCGC00018238.08	0.0210713	Oxibendazole	Phase III	NCGC00346715.01	0.189642	Azomycin	Approved	3.69807
NCGC00346506.01	1.70678	LY-2886721	Phase II	NCGC00346518.01	0.568925	Meropenem	Approved	3.6974
NCGC00249685.02	1.70678	Dovitinib	Phase III	NCGC00346651.01	15.361	Nepicastat hydrochloride	Phase II	3.69353
NCGC00013226.15	5.12033	Trifluoperazine hydrochloride	Approved	NCGC00182077.02	0.0632139	Roxithromycin	Approved	3.69296
NCGC00015443.06	15.361	Flecainide	Approved	NCGC00346448.01	5.12033	Tariquidar	Phase II	3.69291
NCGC00249685.02	1.70678	Dovitinib	Phase III	NCGC00160670.04	15.361	Mecarbinate	Approved	3.69095
NCGC00025125.20	0.568925	Colchicine	Approved	NCGC00095164.05	0.0210713	Protionamide	Approved	3.68875
NCGC00165833.04	15.361	Entinostat	Phase II	NCGC00164566.02	5.12033	Pitavastatin calcium	Approved	3.68855
NCGC00090691.03	15.361	Didanosine	Approved	NCGC00346602.01	15.361	Lappaconitine	Phase II	3.6853
NCGC00263149.01	0.189642	AEE-788	Phase II	NCGC00015147.09	15.361	Benzamil	Phase II	3.68475
NCGC00185000.03	1.70678	Afatinib	Phase III	NCGC00346518.01	0.568925	Meropenem	Approved	3.68229
NCGC00346455.01	0.568925	Cobimetinib	Phase III	NCGC00015833.16	0.568925	Pyrazinamide	Approved	3.68019
NCGC00016456.12	0.568925	5,7-Dihydroxyflavone	Phase II	NCGC00182077.02	1.70678	Roxithromycin	Approved	3.67782
NCGC00249685.02	1.70678	Dovitinib	Phase III	NCGC00168781.01	0.00702378	Tadalafil	Approved	3.67746
NCGC00165833.04	0.0632139	Entinostat	Phase II	NCGC00182077.02	0.00234124	Roxithromycin	Approved	3.6769
NCGC00249685.02	1.70678	Dovitinib	Phase III	NCGC00016332.03	5.12033	Riboflavin	Approved	3.67424
NCGC00249685.02	1.70678	Dovitinib	Phase III	NCGC00015673.08	0.189642	Minoxidil	Approved	3.67391
NCGC00016101.09	1.70678	Xylometazoline hydrochloride	Approved	NCGC00017324.08	1.70678	Simvastatin	Approved	3.67335
NCGC00025125.20	0.568925	Colchicine	Approved	NCGC00163169.02	0.00702378	Pizotifen	Approved	3.67221
NCGC00185000.03	1.70678	Afatinib	Phase III	NCGC00164613.03	1.70678	Epalrestat	Approved	3.67084
NCGC00346714.01	5.12033	GDC-0068	Phase II	NCGC00015147.09	15.361	Benzamil	Phase II	3.66927
NCGC00249685.02	1.70678	Dovitinib	Phase III	NCGC00183105.01	0.0210713	Lubiprostone	Approved	3.66721
NCGC00024379.04	0.189642	Emetine	Approved	NCGC00025341.01	15.361	Isradipine	Approved	3.66624
NCGC00021305.08	15.361	Sirolimus	Approved	NCGC00346725.01	5.12033	ARN-509	Phase II	3.66521
NCGC00249685.02	1.70678	Dovitinib	Phase III	NCGC00346894.01	0.0632139	Valspodar	Phase III	3.6632
NCGC00025125.20	0.00234124	Colchicine	Approved	NCGC00091104.05	0.0632139	Aspartame	Approved	3.66117
NCGC00263220.02	0.0210713	Romidepsin	Approved	NCGC00346838.01	5.12033	Secoisolariciresinol	Phase II	3.66077
NCGC00253438.01	0.0632139	BI-2536	Phase II	NCGC00162288.06	1.70678	Valproic acid sodium salt	Approved	3.65975
NCGC00250401.01	0.0210713	Flavopiridolï¿½ï¿½ï¿½	Phase III	NCGC00015147.09	15.361	Benzamil	Phase II	3.6543
NCGC00025125.20	0.00234124	Colchicine	Approved	NCGC00092310.03	0.00702378	Amisulpride	Approved	3.65419
NCGC00018238.08	0.0210713	Oxibendazole	Phase III	NCGC00022848.06	0.00234124	Hydrocortisone	Approved	3.65365
NCGC00015442.16	15.361	Fluorouracil	Approved	NCGC00015147.09	15.361	Benzamil	Phase II	3.65247
NCGC00065890.07	1.70678	Nevirapine	Approved	NCGC00346894.01	15.361	Valspodar	Phase III	3.65218
NCGC00091057.06	15.361	Silybin	Phase II	NCGC00346838.01	0.568925	Secoisolariciresinol	Phase II	3.65138
NCGC00343768.01	5.12033	Rabusertib	Phase II	NCGC00017324.08	1.70678	Simvastatin	Approved	3.65136
NCGC00346455.01	15.361	Cobimetinib	Phase III	NCGC00263167.02	0.568925	SNS-032	Phase II	3.65088
NCGC00249346.02	5.12033	SB1518	Phase II	NCGC00263167.02	0.568925	SNS-032	Phase II	3.65061
NCGC00167496.02	0.00234124	Methylene blue	Phase II	NCGC00263167.02	0.568925	SNS-032	Phase II	3.64943
NCGC00016872.09	5.12033	Ticlopidine hydrochloride	Approved	NCGC00182077.02	1.70678	Roxithromycin	Approved	3.64927
NCGC00160515.03	15.361	Acarbose	Approved	NCGC00016927.10	0.0210713	Enoxacin	Approved	3.64864
NCGC00249685.02	1.70678	Dovitinib	Phase III	NCGC00346518.01	15.361	Meropenem	Approved	3.64723
NCGC00093560.06	5.12033	Finasteride	Approved	NCGC00017324.08	1.70678	Simvastatin	Approved	3.64669
NCGC00025125.20	0.568925	Colchicine	Approved	NCGC00015482.05	5.12033	Gallamine triethiodide	Approved	3.64562
NCGC00249685.02	1.70678	Dovitinib	Phase III	NCGC00091268.11	0.189642	Oxytetracycline	Approved	3.64412
NCGC00263220.02	0.0210713	Romidepsin	Approved	NCGC00015147.09	15.361	Benzamil	Phase II	3.64157
NCGC00346573.01	0.0632139	Sapitinib	Phase II	NCGC00346504.01	0.568925	Avagacestat	Phase II	3.63702
NCGC00241104.01	0.0632139	Doramapimod	Phase II	NCGC00346894.01	15.361	Valspodar	Phase III	3.63615
NCGC00023673.08	1.70678	Adenosine	Approved	NCGC00346838.01	1.70678	Secoisolariciresinol	Phase II	3.63603
NCGC00229704.01	15.361	Raltitrexed	Approved	NCGC00263167.02	0.568925	SNS-032	Phase II	3.63549
NCGC00016599.05	5.12033	Flucytosine	Approved	NCGC00346562.01	15.361	Cefditoren pivoxil	Approved	3.63384
NCGC00263173.03	15.361	Rucaparib	Phase II	NCGC00346838.01	0.568925	Secoisolariciresinol	Phase II	3.63345
NCGC00346573.01	0.00234124	Sapitinib	Phase II	NCGC00015100.14	0.568925	Altretamine	Approved	3.63097
NCGC00263098.03	1.70678	Combretastatin A-4	Phase III	NCGC00346710.01	15.361	Bindarit	Phase II	3.63031
NCGC00346455.01	1.70678	Cobimetinib	Phase III	NCGC00346518.01	0.568925	Meropenem	Approved	3.63016
NCGC00091455.08	15.361	Celecoxib	Approved	NCGC00016806.12	1.70678	Mebendazole	Approved	3.62963
NCGC00249685.02	1.70678	Dovitinib	Phase III	NCGC00181303.02	15.361	Neomycin sulfate	Approved	3.62849
NCGC00181306.03	15.361	Docetaxel	Approved	NCGC00016777.07	0.568925	Probucol	Approved	3.62747
NCGC00241102.02	1.70678	Midostaurin	Phase II	NCGC00187912.03	15.361	PCI-32765	Phase II	3.62618
NCGC00343768.01	1.70678	Rabusertib	Phase II	NCGC00164613.03	15.361	Epalrestat	Approved	3.62415
NCGC00345461.02	5.12033	Gandotinib	Phase II	NCGC00164604.03	1.70678	Fluvastatin	Approved	3.62343
NCGC00249685.02	1.70678	Dovitinib	Phase III	NCGC00182965.04	15.361	Biperiden	Approved	3.62315
NCGC00343768.01	1.70678	Rabusertib	Phase II	NCGC00016777.07	0.568925	Probucol	Approved	3.62266
NCGC00346644.01	5.12033	KX-01	Phase II	NCGC00017324.08	15.361	Simvastatin	Approved	3.61943
NCGC00263183.01	15.361	MK-1775	Phase II	NCGC00263167.02	0.568925	SNS-032	Phase II	3.61741
NCGC00090691.03	15.361	Didanosine	Approved	NCGC00016752.02	0.00234124	Clindamycin hydrochloride	Approved	3.61726
NCGC00249685.02	1.70678	Dovitinib	Phase III	NCGC00025195.01	15.361	Ozagrel hydrochloride	Approved	3.61497
NCGC00249685.02	1.70678	Dovitinib	Phase III	NCGC00346715.01	0.0632139	Azomycin	Approved	3.61449
NCGC00346573.01	0.00234124	Sapitinib	Phase II	NCGC00345819.01	15.361	Estetrol	Phase II	3.61407
NCGC00346506.01	1.70678	LY-2886721	Phase II	NCGC00015833.16	0.568925	Pyrazinamide	Approved	3.61339
NCGC00346455.01	0.568925	Cobimetinib	Phase III	NCGC00346651.01	15.361	Nepicastat hydrochloride	Phase II	3.61245
NCGC00249685.02	1.70678	Dovitinib	Phase III	NCGC00181765.01	5.12033	Pranlukast hydrate	Approved	3.60857
NCGC00263152.02	0.568925	Ponatinib	Phase II	NCGC00346732.01	5.12033	Hydroxocobalamin	Approved	3.60835
NCGC00263098.03	1.70678	Combretastatin A-4	Phase III	NCGC00015649.05	0.00234124	Moxonidine hydrochloride hydrate	Approved	3.60816
NCGC00018238.08	0.0210713	Oxibendazole	Phase III	NCGC00346504.01	0.568925	Avagacestat	Phase II	3.60568
NCGC00015823.18	5.12033	Piroxicam	Approved	NCGC00187912.03	15.361	PCI-32765	Phase II	3.60393
NCGC00244257.01	5.12033	CYT387	Phase II	NCGC00346838.01	15.361	Secoisolariciresinol	Phase II	3.60365
NCGC00346712.01	5.12033	Verteporfin	Phase II	NCGC00164566.02	15.361	Pitavastatin calcium	Approved	3.5994
NCGC00346475.01	0.568925	Birinapant	Phase II	NCGC00015316.06	5.12033	Eflornithine Hydrochloride	Approved	3.59753
NCGC00095192.06	5.12033	Tegaserod maleate	Approved	NCGC00017324.08	1.70678	Simvastatin	Approved	3.59591
NCGC00241104.01	15.361	Doramapimod	Phase II	NCGC00346562.01	15.361	Cefditoren pivoxil	Approved	3.59398
NCGC00025125.20	0.00234124	Colchicine	Approved	NCGC00016497.08	0.00702378	Ethionamide	Approved	3.58783
NCGC00161923.04	15.361	Picropodophyllin	Phase II	NCGC00346517.01	0.00234124	Daptomycin	Approved	3.58742
NCGC00263220.02	1.70678	Romidepsin	Approved	NCGC00164566.02	15.361	Pitavastatin calcium	Approved	3.58522
NCGC00021305.08	15.361	Sirolimus	Approved	NCGC00164613.03	15.361	Epalrestat	Approved	3.58501
NCGC00263182.02	5.12033	Mocetinostat	Phase II	NCGC00164604.03	5.12033	Fluvastatin	Approved	3.5845
NCGC00241111.02	0.568925	VX-745	Phase II	NCGC00016927.10	0.0210713	Enoxacin	Approved	3.58423
NCGC00167496.02	0.00234124	Methylene blue	Phase II	NCGC00346518.01	0.00234124	Meropenem	Approved	3.58178
NCGC00346830.01	15.361	NSC-48006	Phase II	NCGC00346838.01	0.568925	Secoisolariciresinol	Phase II	3.57805
NCGC00161923.04	0.189642	Picropodophyllin	Phase II	NCGC00165740.04	15.361	Benazepril	Approved	3.57745
NCGC00253438.01	0.0632139	BI-2536	Phase II	NCGC00015833.16	0.568925	Pyrazinamide	Approved	3.5769
NCGC00090691.03	15.361	Didanosine	Approved	NCGC00021336.09	15.361	Diclofenac sodium	Approved	3.57461
NCGC00025125.20	0.00234124	Colchicine	Approved	NCGC00246966.03	0.0210713	Flubendazole	Approved	3.57189
NCGC00249685.02	1.70678	Dovitinib	Phase III	NCGC00016889.05	0.00702378	Tenoxicam	Approved	3.56983
NCGC00242485.01	1.70678	Pemetrexed disodium	Approved	NCGC00162288.06	1.70678	Valproic acid sodium salt	Approved	3.56942
NCGC00025125.20	0.568925	Colchicine	Approved	NCGC00094571.07	15.361	Crotamiton	Approved	3.56819
NCGC00095838.03	15.361
Approved	NCGC00187912.03	1.70678	PCI-32765	Phase II	3.5678
NCGC00024379.04	0.189642	Emetine	Approved	NCGC00159370.05	15.361	Docosanol	Approved	3.5666
NCGC00093704.11	15.361	Cyclosporine A	Approved	NCGC00016927.10	0.0210713	Enoxacin	Approved	3.56622
NCGC00249685.02	15.361	Dovitinib	Phase III	NCGC00346448.01	5.12033	Tariquidar	Phase II	3.56489
NCGC00025125.20	0.568925	Colchicine	Approved	NCGC00025195.01	15.361	Ozagrel hydrochloride	Approved	3.56445
NCGC00346574.01	15.361	Lexibulin hydrochloride	Phase II	NCGC00346651.01	15.361	Nepicastat hydrochloride	Phase II	3.56397
NCGC00015603.07	0.00234124	Lomefloxacin hydrochloride	Approved	NCGC00015147.09	15.361	Benzamil	Phase II	3.56356
NCGC00346686.01	0.189642	Tivantinib	Phase II	NCGC00346517.01	0.00234124	Daptomycin	Approved	3.56266
NCGC00016447.02	0.0210713	Proscillaridin	Approved	NCGC00164566.02	5.12033	Pitavastatin calcium	Approved	3.56246
NCGC00346550.01	0.0632139	Lumacaftor	Phase II	NCGC00015833.16	0.568925	Pyrazinamide	Approved	3.56159
NCGC00025125.20	0.00234124	Colchicine	Approved	NCGC00015207.11	0.00702378	Cilostazol	Approved	3.5595
NCGC00016530.06	5.12033	Sulfameter	Approved	NCGC00346838.01	0.568925	Secoisolariciresinol	Phase II	3.55773
NCGC00346573.01	0.0632139	Sapitinib	Phase II	NCGC00179244.04	15.361	Dorzolamide hydrochloride	Approved	3.55649
NCGC00018238.08	0.0210713	Oxibendazole	Phase III	NCGC00179244.04	15.361	Dorzolamide hydrochloride	Approved	3.55603
NCGC00346573.01	0.00234124	Sapitinib	Phase II	NCGC00018218.03	0.0210713	Edaravone	Approved	3.55216
NCGC00346455.01	0.189642	Cobimetinib	Phase III	NCGC00016806.12	1.70678	Mebendazole	Approved	3.55081
NCGC00241102.02	1.70678	Midostaurin	Phase II	NCGC00164604.03	5.12033	Fluvastatin	Approved	3.54955
NCGC00249685.02	15.361	Dovitinib	Phase III	NCGC00016777.07	0.568925	Probucol	Approved	3.54823
NCGC00025125.20	0.00234124	Colchicine	Approved	NCGC00016991.06	0.00234124	Proparacaine	Approved	3.5474
NCGC00249685.02	1.70678	Dovitinib	Phase III	NCGC00344506.01	15.361	Manoalide	Phase II	3.54708
NCGC00346644.01	0.0210713	KX-01	Phase II	NCGC00016927.10	0.0632139	Enoxacin	Approved	3.5468
NCGC00249685.02	1.70678	Dovitinib	Phase III	NCGC00015649.05	0.00234124	Moxonidine hydrochloride hydrate	Approved	3.54576
NCGC00185000.03	1.70678	Afatinib	Phase III	NCGC00346715.01	0.189642	Azomycin	Approved	3.54539
NCGC00024379.04	0.189642	Emetine	Approved	NCGC00022848.06	0.00234124	Hydrocortisone	Approved	3.545
NCGC00263118.01	15.361	Lirimilast	Phase II	NCGC00263167.02	0.568925	SNS-032	Phase II	3.54412
NCGC00018238.08	0.0210713	Oxibendazole	Phase III	NCGC00018218.03	0.00234124	Edaravone	Approved	3.54303
NCGC00093560.06	5.12033	Finasteride	Approved	NCGC00346838.01	5.12033	Secoisolariciresinol	Phase II	3.53976
NCGC00249685.02	1.70678	Dovitinib	Phase III	NCGC00016936.03	15.361	Aztreonam	Approved	3.53974
NCGC00346573.01	0.0632139	Sapitinib	Phase II	NCGC00165740.04	15.361	Benazepril	Approved	3.53826
NCGC00346469.01	0.00234124	Delanzomib	Phase II	NCGC00346562.01	15.361	Cefditoren pivoxil	Approved	3.53627
NCGC00241107.03	15.361	Bosutinib	Approved	NCGC00346448.01	15.361	Tariquidar	Phase II	3.53236
NCGC00188863.01	15.361	Dronedarone hydrochloride	Approved	NCGC00017324.08	1.70678	Simvastatin	Approved	3.53216
NCGC00025125.20	0.00234124	Colchicine	Approved	NCGC00183095.01	5.12033	Tigecycline	Approved	3.52965
NCGC00249685.02	1.70678	Dovitinib	Phase III	NCGC00188943.04	5.12033	Orotic acid	Approved	3.52874
NCGC00253438.01	0.0632139	BI-2536	Phase II	NCGC00164613.03	15.361	Epalrestat	Approved	3.52794
NCGC00025125.20	0.00234124	Colchicine	Approved	NCGC00168781.01	5.12033	Tadalafil	Approved	3.52793
NCGC00091032.08	1.70678	Cyproterone acetate	Approved	NCGC00346725.01	5.12033	ARN-509	Phase II	3.52676
NCGC00025060.16	0.0632139	Methotrexate	Approved	NCGC00162288.06	1.70678	Valproic acid sodium salt	Approved	3.5229
NCGC00263098.03	1.70678	Combretastatin A-4	Phase III	NCGC00345819.01	15.361	Estetrol	Phase II	3.52185
NCGC00263098.03	1.70678	Combretastatin A-4	Phase III	NCGC00015819.11	0.00234124	Propafenone hydrochloride	Approved	3.52159
NCGC00249685.02	1.70678	Dovitinib	Phase III	NCGC00160421.02	15.361	Tetrabenazine	Approved	3.52049
NCGC00182051.02	15.361	R406	Phase III	NCGC00015147.09	15.361	Benzamil	Phase II	3.5196
NCGC00346686.01	0.189642	Tivantinib	Phase II	NCGC00162288.06	15.361	Valproic acid sodium salt	Approved	3.5188
NCGC00249685.02	1.70678	Dovitinib	Phase III	NCGC00185774.01	0.00234124	Erdosteine	Approved	3.51817
NCGC00263162.02	15.361	RO-4929097	Phase II	NCGC00164613.03	15.361	Epalrestat	Approved	3.51693
NCGC00090691.03	15.361	Didanosine	Approved	NCGC00166125.01	0.00234124	Meglumine	Approved	3.51675
NCGC00065890.07	1.70678	Nevirapine	Approved	NCGC00346651.01	15.361	Nepicastat hydrochloride	Phase II	3.51587
NCGC00249612.01	5.12033	Ixazomib citrate	Phase III	NCGC00016927.10	0.00234124	Enoxacin	Approved	3.51298
NCGC00249685.02	1.70678	Dovitinib	Phase III	NCGC00093347.06	0.568925	Mestranol	Approved	3.51237
NCGC00018238.08	0.0210713	Oxibendazole	Phase III	NCGC00016752.02	0.00234124	Clindamycin hydrochloride	Approved	3.5106
NCGC00091032.08	1.70678	Cyproterone acetate	Approved	NCGC00346838.01	0.568925	Secoisolariciresinol	Phase II	3.5099
NCGC00249685.02	1.70678	Dovitinib	Phase III	NCGC00016497.08	0.00234124	Ethionamide	Approved	3.50725
NCGC00160515.03	5.12033	Acarbose	Approved	NCGC00346518.01	0.568925	Meropenem	Approved	3.50714
NCGC00018238.08	0.0210713	Oxibendazole	Phase III	NCGC00164561.03	1.70678	Zanamivir	Approved	3.50587
NCGC00346455.01	5.12033	Cobimetinib	Phase III	NCGC00015147.09	15.361	Benzamil	Phase II	3.50501
NCGC00263152.02	0.568925	Ponatinib	Phase II	NCGC00015316.06	5.12033	Eflornithine Hydrochloride	Approved	3.50381
NCGC00249685.02	1.70678	Dovitinib	Phase III	NCGC00346613.01	0.00234124	Disufenton sodium	Phase III	3.503
NCGC00024379.04	0.189642	Emetine	Approved	NCGC00346504.01	0.568925	Avagacestat	Phase II	3.50233
NCGC00249685.02	1.70678	Dovitinib	Phase III	NCGC00346631.01	0.0210713	Orteronel	Phase III	3.5019
NCGC00263087.01	0.189642	Volasertib	Phase II	NCGC00164613.03	15.361	Epalrestat	Approved	3.50104
NCGC00090691.03	15.361	Didanosine	Approved	NCGC00092361.06	15.361	Prostaglandin E2	Approved	3.50042
NCGC00016872.09	5.12033	Ticlopidine hydrochloride	Approved	NCGC00346518.01	0.568925	Meropenem	Approved	3.49926
NCGC00090691.03	15.361	Didanosine	Approved	NCGC00178054.05	15.361	Clarithromycin	Approved	3.4957
NCGC00346455.01	0.189642	Cobimetinib	Phase III	NCGC00015100.14	0.568925	Altretamine	Approved	3.49558
NCGC00249685.02	1.70678	Dovitinib	Phase III	NCGC00346934.01	5.12033	Sivelestat	Approved	3.49464
NCGC00090691.03	15.361	Didanosine	Approved	NCGC00159370.05	0.0632139	Docosanol	Approved	3.49459
NCGC00346455.01	0.189642	Cobimetinib	Phase III	NCGC00164613.03	0.189642	Epalrestat	Approved	3.49415
NCGC00346475.01	0.568925	Birinapant	Phase II	NCGC00346517.01	0.00234124	Daptomycin	Approved	3.49388
NCGC00346574.01	0.0210713	Lexibulin hydrochloride	Phase II	NCGC00346715.01	0.189642	Azomycin	Approved	3.49302
NCGC00093704.11	15.361	Cyclosporine A	Approved	NCGC00346518.01	0.568925	Meropenem	Approved	3.49083
NCGC00250401.01	0.568925	Flavopiridolï¿½ï¿½ï¿½	Phase III	NCGC00164566.02	15.361	Pitavastatin calcium	Approved	3.49021
NCGC00346686.01	0.189642	Tivantinib	Phase II	NCGC00346651.01	15.361	Nepicastat hydrochloride	Phase II	3.48997
NCGC00250395.01	1.70678	OSI-027	Phase II	NCGC00346725.01	15.361	ARN-509	Phase II	3.48951
NCGC00249685.02	1.70678	Dovitinib	Phase III	NCGC00178054.05	15.361	Clarithromycin	Approved	3.48726
NCGC00263098.03	1.70678	Combretastatin A-4	Phase III	NCGC00167467.04	15.361	Vecuronium bromide	Approved	3.48541
NCGC00159513.02	15.361	Cefprozil	Approved	NCGC00346715.01	1.70678	Azomycin	Approved	3.48495
NCGC00346506.01	5.12033	LY-2886721	Phase II	NCGC00159406.11	0.568925	Noradrenaline bitartrate monohydrate	Approved	3.4825
NCGC00263149.01	0.0210713	AEE-788	Phase II	NCGC00182077.02	0.0632139	Roxithromycin	Approved	3.48113
NCGC00346475.01	0.189642	Birinapant	Phase II	NCGC00016806.12	1.70678	Mebendazole	Approved	3.47898
NCGC00241107.03	15.361	Bosutinib	Approved	NCGC00015147.09	15.361	Benzamil	Phase II	3.47859
NCGC00249685.02	1.70678	Dovitinib	Phase III	NCGC00159491.05	0.0632139	Rimantadine	Approved	3.47757
NCGC00015823.18	5.12033	Piroxicam	Approved	NCGC00164604.03	1.70678	Fluvastatin	Approved	3.47729
NCGC00181131.02	0.568925	Epothilone B	Phase II	NCGC00263167.02	0.568925	SNS-032	Phase II	3.47675
NCGC00024379.04	0.189642	Emetine	Approved	NCGC00345819.01	15.361	Estetrol	Phase II	3.47652
NCGC00159513.02	15.361	Cefprozil	Approved	NCGC00346518.01	0.568925	Meropenem	Approved	3.47401
NCGC00346686.01	0.189642	Tivantinib	Phase II	NCGC00015833.16	0.568925	Pyrazinamide	Approved	3.47396
NCGC00263089.02	5.12033	AZD-1152-HQPA	Phase II	NCGC00015147.09	15.361	Benzamil	Phase II	3.47297
NCGC00025125.20	0.00234124	Colchicine	Approved	NCGC00346568.01	15.361	GSK-1292263A	Phase II	3.47199
NCGC00263162.02	15.361	RO-4929097	Phase II	NCGC00346518.01	0.00234124	Meropenem	Approved	3.46786
NCGC00346686.01	0.189642	Tivantinib	Phase II	NCGC00346518.01	5.12033	Meropenem	Approved	3.46765
NCGC00167496.02	0.00234124	Methylene blue	Phase II	NCGC00182077.02	5.12033	Roxithromycin	Approved	3.46475
NCGC00263098.03	1.70678	Combretastatin A-4	Phase III	NCGC00182965.04	0.00234124	Biperiden	Approved	3.46469
NCGC00161923.04	15.361	Picropodophyllin	Phase II	NCGC00253760.02	15.361	Albendazole Oxide	Approved	3.46415
NCGC00263098.03	1.70678	Combretastatin A-4	Phase III	NCGC00186028.01	5.12033	Levetiracetam	Approved	3.46298
NCGC00090691.03	15.361	Didanosine	Approved	NCGC00182851.01	0.00702378	Meprednisone	Approved	3.46202
NCGC00241107.03	15.361	Bosutinib	Approved	NCGC00346725.01	15.361	ARN-509	Phase II	3.46041
NCGC00346469.01	0.568925	Delanzomib	Phase II	NCGC00162288.06	1.70678	Valproic acid sodium salt	Approved	3.45955
NCGC00253438.01	0.189642	BI-2536	Phase II	NCGC00164566.02	1.70678	Pitavastatin calcium	Approved	3.45945
NCGC00249685.02	15.361	Dovitinib	Phase III	NCGC00164604.03	1.70678	Fluvastatin	Approved	3.45506
NCGC00015443.06	15.361	Flecainide	Approved	NCGC00159406.11	0.568925	Noradrenaline bitartrate monohydrate	Approved	3.45431
NCGC00263162.02	15.361	RO-4929097	Phase II	NCGC00016927.10	0.00234124	Enoxacin	Approved	3.45276
NCGC00263173.03	15.361	Rucaparib	Phase II	NCGC00346725.01	5.12033	ARN-509	Phase II	3.45057
NCGC00159483.03	15.361	Hydroxychloroquine sulfate	Approved	NCGC00017324.08	1.70678	Simvastatin	Approved	3.45002
NCGC00095838.03	15.361
Approved	NCGC00016927.10	0.0210713	Enoxacin	Approved	3.44943
NCGC00024379.04	0.189642	Emetine	Approved	NCGC00253760.02	15.361	Albendazole Oxide	Approved	3.44902
NCGC00346574.01	0.0210713	Lexibulin hydrochloride	Phase II	NCGC00022848.06	0.00234124	Hydrocortisone	Approved	3.44854
NCGC00025059.04	0.00702378	Actinomycin D	Approved	NCGC00017324.08	15.361	Simvastatin	Approved	3.44587
NCGC00241111.02	0.568925	VX-745	Phase II	NCGC00263167.02	0.189642	SNS-032	Phase II	3.4448
NCGC00091032.08	1.70678	Cyproterone acetate	Approved	NCGC00346518.01	0.568925	Meropenem	Approved	3.4433
NCGC00249685.02	1.70678	Dovitinib	Phase III	NCGC00346521.01	0.568925	Risedronate sodium	Approved	3.44238
NCGC00249685.02	1.70678	Dovitinib	Phase III	NCGC00181013.01	5.12033	Mizolastine	Approved	3.44094
NCGC00249685.02	1.70678	Dovitinib	Phase III	NCGC00015316.06	0.568925	Eflornithine Hydrochloride	Approved	3.4401
NCGC00249685.02	1.70678	Dovitinib	Phase III	NCGC00015466.04	0.0210713	Gabapentin	Approved	3.43967
NCGC00346644.01	0.0210713	KX-01	Phase II	NCGC00015833.16	0.568925	Pyrazinamide	Approved	3.43705
NCGC00249685.02	1.70678	Dovitinib	Phase III	NCGC00263527.02	0.00702378	Isepamicin	Approved	3.43697
NCGC00185000.03	1.70678	Afatinib	Phase III	NCGC00016927.10	0.0632139	Enoxacin	Approved	3.43653
NCGC00021305.08	15.361	Sirolimus	Approved	NCGC00346448.01	5.12033	Tariquidar	Phase II	3.43617
NCGC00263098.03	1.70678	Combretastatin A-4	Phase III	NCGC00015100.14	0.568925	Altretamine	Approved	3.436
NCGC00249685.02	1.70678	Dovitinib	Phase III	NCGC00181011.01	0.00234124	Gimeracil	Approved	3.43486
NCGC00346573.01	0.0632139	Sapitinib	Phase II	NCGC00015316.06	5.12033	Eflornithine Hydrochloride	Approved	3.43411
NCGC00016456.12	0.568925	5,7-Dihydroxyflavone	Phase II	NCGC00346715.01	1.70678	Azomycin	Approved	3.43303
NCGC00343768.01	5.12033	Rabusertib	Phase II	NCGC00162288.06	1.70678	Valproic acid sodium salt	Approved	3.43258
NCGC00346475.01	0.568925	Birinapant	Phase II	NCGC00018218.03	0.00234124	Edaravone	Approved	3.43248
NCGC00249685.02	1.70678	Dovitinib	Phase III	NCGC00159406.11	0.0632139	Noradrenaline bitartrate monohydrate	Approved	3.43241
NCGC00025125.20	15.361	Colchicine	Approved	NCGC00263167.02	0.568925	SNS-032	Phase II	3.42998
NCGC00346644.01	1.70678	KX-01	Phase II	NCGC00263167.02	0.568925	SNS-032	Phase II	3.42976
NCGC00015705.04	5.12033	Memantine hydrochloride	Approved	NCGC00346725.01	5.12033	ARN-509	Phase II	3.42949
NCGC00015452.19	0.568925	Flutamide	Approved	NCGC00016927.10	0.0210713	Enoxacin	Approved	3.4291
NCGC00016407.11	5.12033	Sulfamethizole	Approved	NCGC00346838.01	5.12033	Secoisolariciresinol	Phase II	3.4288
NCGC00090691.03	15.361	Didanosine	Approved	NCGC00346609.01	5.12033	Gentamycin sulfate	Approved	3.42819
NCGC00345850.01	5.12033	AS-602801	Phase II	NCGC00164566.02	5.12033	Pitavastatin calcium	Approved	3.4279
NCGC00249685.02	1.70678	Dovitinib	Phase III	NCGC00091104.05	0.568925	Aspartame	Approved	3.4278
NCGC00249685.02	1.70678	Dovitinib	Phase III	NCGC00253646.01	0.568925	Agomelatine	Approved	3.42724
NCGC00346506.01	5.12033	LY-2886721	Phase II	NCGC00253760.02	15.361	Albendazole Oxide	Approved	3.42693
NCGC00015558.06	15.361	Isoprenaline hydrochloride	Approved	NCGC00346725.01	15.361	ARN-509	Phase II	3.42491
NCGC00346506.01	1.70678	LY-2886721	Phase II	NCGC00346715.01	15.361	Azomycin	Approved	3.42311
NCGC00185000.03	5.12033	Afatinib	Phase III	NCGC00017324.08	1.70678	Simvastatin	Approved	3.4228
NCGC00249685.02	1.70678	Dovitinib	Phase III	NCGC00163127.05	0.189642	Acitretin	Approved	3.4209
NCGC00090691.03	15.361	Didanosine	Approved	NCGC00167467.04	15.361	Vecuronium bromide	Approved	3.42085
NCGC00249685.02	1.70678	Dovitinib	Phase III	NCGC00263531.03	0.189642	Linezolid	Approved	3.42022
NCGC00263089.02	15.361	AZD-1152-HQPA	Phase II	NCGC00187912.03	15.361	PCI-32765	Phase II	3.41991
NCGC00016872.09	5.12033	Ticlopidine hydrochloride	Approved	NCGC00346651.01	15.361	Nepicastat hydrochloride	Phase II	3.41983
NCGC00263152.02	0.189642	Ponatinib	Phase II	NCGC00159336.05	1.70678	Sulbactam	Approved	3.41969
NCGC00249685.02	1.70678	Dovitinib	Phase III	NCGC00016991.06	0.0632139	Proparacaine	Approved	3.41918
NCGC00016456.12	0.568925	5,7-Dihydroxyflavone	Phase II	NCGC00346518.01	0.568925	Meropenem	Approved	3.41872
NCGC00346573.01	0.0632139	Sapitinib	Phase II	NCGC00346732.01	5.12033	Hydroxocobalamin	Approved	3.41826
NCGC00346455.01	0.189642	Cobimetinib	Phase III	NCGC00018218.03	0.0210713	Edaravone	Approved	3.41811
NCGC00024379.04	0.189642	Emetine	Approved	NCGC00164561.03	1.70678	Zanamivir	Approved	3.41806
NCGC00090691.03	15.361	Didanosine	Approved	NCGC00016889.05	15.361	Tenoxicam	Approved	3.41778
NCGC00346830.01	15.361	NSC-48006	Phase II	NCGC00346725.01	5.12033	ARN-509	Phase II	3.41468
NCGC00241111.02	0.568925	VX-745	Phase II	NCGC00164613.03	0.0632139	Epalrestat	Approved	3.41233
NCGC00241111.02	0.568925	VX-745	Phase II	NCGC00018218.03	0.00234124	Edaravone	Approved	3.4113
NCGC00025125.20	0.568925	Colchicine	Approved	NCGC00346491.01	5.12033	Varespladib	Phase II	3.40951
NCGC00346455.01	5.12033	Cobimetinib	Phase III	NCGC00346838.01	1.70678	Secoisolariciresinol	Phase II	3.40917
NCGC00241111.02	0.568925	VX-745	Phase II	NCGC00016777.07	15.361	Probucol	Approved	3.40829
NCGC00347284.01	5.12033	XL-647	Phase III	NCGC00346838.01	5.12033	Secoisolariciresinol	Phase II	3.40756
NCGC00183682.01	5.12033	VX-765	Phase II	NCGC00346838.01	1.70678	Secoisolariciresinol	Phase II	3.40701
NCGC00018238.08	0.0210713	Oxibendazole	Phase III	NCGC00015316.06	5.12033	Eflornithine Hydrochloride	Approved	3.40566
NCGC00346550.01	0.0632139	Lumacaftor	Phase II	NCGC00162288.06	5.12033	Valproic acid sodium salt	Approved	3.4055
NCGC00346469.01	0.568925	Delanzomib	Phase II	NCGC00016927.10	0.00234124	Enoxacin	Approved	3.40541
NCGC00163329.04	15.361	Clopidogrel bisulfate	Approved	NCGC00187912.03	15.361	PCI-32765	Phase II	3.40192
NCGC00024379.04	0.189642	Emetine	Approved	NCGC00015649.05	0.00234124	Moxonidine hydrochloride hydrate	Approved	3.4013
NCGC00023722.07	15.361	Floxuridine	Approved	NCGC00015147.09	15.361	Benzamil	Phase II	3.39865
NCGC00249685.02	1.70678	Dovitinib	Phase III	NCGC00160527.05	0.00702378	Mosapride citrate	Approved	3.39816
NCGC00249685.02	1.70678	Dovitinib	Phase III	NCGC00017337.15	0.189642	Capsaicin	Approved	3.39669
NCGC00346455.01	0.568925	Cobimetinib	Phase III	NCGC00346517.01	0.00234124	Daptomycin	Approved	3.39652
NCGC00346644.01	0.0210713	KX-01	Phase II	NCGC00346518.01	0.189642	Meropenem	Approved	3.3937
NCGC00018238.08	15.361	Oxibendazole	Phase III	NCGC00165740.04	15.361	Benazepril	Approved	3.39292
NCGC00091032.08	1.70678	Cyproterone acetate	Approved	NCGC00016927.10	0.0632139	Enoxacin	Approved	3.39197
NCGC00018238.08	0.0210713	Oxibendazole	Phase III	NCGC00346732.01	5.12033	Hydroxocobalamin	Approved	3.39002
NCGC00263098.03	1.70678	Combretastatin A-4	Phase III	NCGC00163127.05	15.361	Acitretin	Approved	3.38909
NCGC00263098.03	1.70678	Combretastatin A-4	Phase III	NCGC00094818.08	15.361	Hexestrol	Approved	3.387
NCGC00090691.03	15.361	Didanosine	Approved	NCGC00022848.06	15.361	Hydrocortisone	Approved	3.38324
NCGC00241104.01	0.0632139	Doramapimod	Phase II	NCGC00346651.01	15.361	Nepicastat hydrochloride	Phase II	3.38266
NCGC00263162.02	15.361	RO-4929097	Phase II	NCGC00182077.02	1.70678	Roxithromycin	Approved	3.38167
NCGC00263126.01	0.00702378	Cutamesine hydrochloride	Phase II	NCGC00346562.01	15.361	Cefditoren pivoxil	Approved	3.37991
NCGC00249685.02	1.70678	Dovitinib	Phase III	NCGC00018172.08	15.361	Indapamide	Approved	3.37977
NCGC00016872.09	5.12033	Ticlopidine hydrochloride	Approved	NCGC00187912.03	15.361	PCI-32765	Phase II	3.37963
NCGC00090691.03	15.361	Didanosine	Approved	NCGC00345819.01	15.361	Estetrol	Phase II	3.37894
NCGC00346712.01	0.568925	Verteporfin	Phase II	NCGC00346725.01	1.70678	ARN-509	Phase II	3.3784
NCGC00165833.04	0.0632139	Entinostat	Phase II	NCGC00016927.10	0.0210713	Enoxacin	Approved	3.37575
NCGC00229511.01	1.70678	Tofacitinib	phase III	NCGC00346562.01	15.361	Cefditoren pivoxil	Approved	3.37291
NCGC00025125.20	0.00234124	Colchicine	Approved	NCGC00248196.02	0.568925	Tempol	Phase II	3.36964
NCGC00185000.03	1.70678	Afatinib	Phase III	NCGC00015833.16	0.568925	Pyrazinamide	Approved	3.36891
NCGC00346622.01	0.0632139	Fostamatinib disodium	Phase III	NCGC00182077.02	0.00234124	Roxithromycin	Approved	3.36854
NCGC00253438.01	0.0632139	BI-2536	Phase II	NCGC00182077.02	1.70678	Roxithromycin	Approved	3.36761
NCGC00024246.13	1.70678	Daunorubicin	Approved	NCGC00164604.03	15.361	Fluvastatin	Approved	3.36586
NCGC00015452.19	0.568925	Flutamide	Approved	NCGC00346518.01	0.568925	Meropenem	Approved	3.36554
NCGC00095838.03	15.361
Approved	NCGC00346518.01	0.568925	Meropenem	Approved	3.36554
NCGC00015443.06	15.361	Flecainide	Approved	NCGC00092384.04	15.361	Fenobam	Phase II	3.36466
NCGC00163548.02	15.361	Echinomycin	Phase II	NCGC00017324.08	15.361	Simvastatin	Approved	3.3646
NCGC00346573.01	0.0632139	Sapitinib	Phase II	NCGC00022848.06	15.361	Hydrocortisone	Approved	3.36435
NCGC00346573.01	0.0632139	Sapitinib	Phase II	NCGC00164561.03	1.70678	Zanamivir	Approved	3.36411
NCGC00015060.19	15.361	Azathioprine	Approved	NCGC00164604.03	1.70678	Fluvastatin	Approved	3.36338
NCGC00346574.01	0.0210713	Lexibulin hydrochloride	Phase II	NCGC00346504.01	0.568925	Avagacestat	Phase II	3.36059
NCGC00181131.02	0.0632139	Epothilone B	Phase II	NCGC00017324.08	15.361	Simvastatin	Approved	3.35885
NCGC00346686.01	1.70678	Tivantinib	Phase II	NCGC00263167.02	0.568925	SNS-032	Phase II	3.35779
NCGC00024379.04	0.189642	Emetine	Approved	NCGC00179244.04	15.361	Dorzolamide hydrochloride	Approved	3.3573
NCGC00263152.02	0.189642	Ponatinib	Phase II	NCGC00346609.01	0.0632139	Gentamycin sulfate	Approved	3.35348
NCGC00346686.01	0.189642	Tivantinib	Phase II	NCGC00346732.01	5.12033	Hydroxocobalamin	Approved	3.35325
NCGC00025060.16	15.361	Methotrexate	Approved	NCGC00346562.01	15.361	Cefditoren pivoxil	Approved	3.3522
NCGC00346686.01	0.568925	Tivantinib	Phase II	NCGC00017324.08	1.70678	Simvastatin	Approved	3.35108
NCGC00346574.01	0.0210713	Lexibulin hydrochloride	Phase II	NCGC00179244.04	15.361	Dorzolamide hydrochloride	Approved	3.35085
NCGC00016456.12	0.568925	5,7-Dihydroxyflavone	Phase II	NCGC00016927.10	0.0210713	Enoxacin	Approved	3.34796
NCGC00015558.06	15.361	Isoprenaline hydrochloride	Approved	NCGC00187912.03	15.361	PCI-32765	Phase II	3.34743
NCGC00346574.01	0.0210713	Lexibulin hydrochloride	Phase II	NCGC00253760.02	15.361	Albendazole Oxide	Approved	3.34506
NCGC00263098.03	1.70678	Combretastatin A-4	Phase III	NCGC00015708.17	5.12033	Maprotiline hydrochloride	Approved	3.34399
NCGC00090691.03	15.361	Didanosine	Approved	NCGC00246966.03	0.568925	Flubendazole	Approved	3.34349
NCGC00346573.01	0.189642	Sapitinib	Phase II	NCGC00016797.04	15.361	Amoxicillin sodium	Approved	3.34284
NCGC00249685.02	1.70678	Dovitinib	Phase III	NCGC00016384.14	0.189642	Sulfafurazole	Approved	3.34242
NCGC00242514.01	0.0632139	Sepantronium bromide	Phase II	NCGC00162288.06	1.70678	Valproic acid sodium salt	Approved	3.34209
NCGC00090691.03	15.361	Didanosine	Approved	NCGC00185071.02	0.0632139	Calcium folinate	Approved	3.34067
NCGC00238452.02	15.361	Enzastaurin	Phase III	NCGC00263167.02	0.568925	SNS-032	Phase II	3.33944
NCGC00249685.02	1.70678	Dovitinib	Phase III	NCGC00346606.01	5.12033	Cyclovirobuxin D	Approved	3.33927
NCGC00249685.02	1.70678	Dovitinib	Phase III	NCGC00016794.14	0.0632139	Gemfibrozil	Approved	3.33919
NCGC00346574.01	0.0210713	Lexibulin hydrochloride	Phase II	NCGC00018218.03	0.00234124	Edaravone	Approved	3.33785
NCGC00188863.01	15.361	Dronedarone hydrochloride	Approved	NCGC00346838.01	0.568925	Secoisolariciresinol	Phase II	3.33672
NCGC00015452.19	0.568925	Flutamide	Approved	NCGC00346715.01	1.70678	Azomycin	Approved	3.33663
NCGC00346506.01	1.70678	LY-2886721	Phase II	NCGC00346651.01	15.361	Nepicastat hydrochloride	Phase II	3.33593
NCGC00018276.03	1.70678	Famotidine	Approved	NCGC00346838.01	1.70678	Secoisolariciresinol	Phase II	3.33376
NCGC00241111.02	0.568925	VX-745	Phase II	NCGC00346725.01	5.12033	ARN-509	Phase II	3.33371
NCGC00263152.02	0.568925	Ponatinib	Phase II	NCGC00346518.01	5.12033	Meropenem	Approved	3.33357
NCGC00263098.03	1.70678	Combretastatin A-4	Phase III	NCGC00166125.01	0.00234124	Meglumine	Approved	3.33275
NCGC00241111.02	0.568925	VX-745	Phase II	NCGC00016806.12	1.70678	Mebendazole	Approved	3.33248
NCGC00025125.20	0.00234124	Colchicine	Approved	NCGC00160421.02	0.0632139	Tetrabenazine	Approved	3.332
NCGC00249685.02	1.70678	Dovitinib	Phase III	NCGC00015708.17	0.0210713	Maprotiline hydrochloride	Approved	3.32992
NCGC00263152.02	0.568925	Ponatinib	Phase II	NCGC00015649.05	0.00234124	Moxonidine hydrochloride hydrate	Approved	3.32688
NCGC00242596.01	0.0632139	Pralatrexate	Approved	NCGC00016797.04	15.361	Amoxicillin sodium	Approved	3.32593
NCGC00163329.04	15.361	Clopidogrel bisulfate	Approved	NCGC00017324.08	1.70678	Simvastatin	Approved	3.32385
NCGC00346455.01	0.568925	Cobimetinib	Phase III	NCGC00016777.07	5.12033	Probucol	Approved	3.3237
NCGC00263087.01	0.189642	Volasertib	Phase II	NCGC00015147.09	15.361	Benzamil	Phase II	3.32309
NCGC00160515.03	15.361	Acarbose	Approved	NCGC00346715.01	1.70678	Azomycin	Approved	3.32124
NCGC00250388.01	15.361	KRP 203	Phase II	NCGC00162288.06	1.70678	Valproic acid sodium salt	Approved	3.321
NCGC00238452.02	15.361	Enzastaurin	Phase III	NCGC00164566.02	5.12033	Pitavastatin calcium	Approved	3.32064
NCGC00249685.02	1.70678	Dovitinib	Phase III	NCGC00186028.01	5.12033	Levetiracetam	Approved	3.32058
NCGC00263152.02	0.568925	Ponatinib	Phase II	NCGC00025341.01	0.568925	Isradipine	Approved	3.31991
NCGC00017363.10	5.12033	cycloheximide	Approved	NCGC00346725.01	15.361	ARN-509	Phase II	3.31926
NCGC00024379.04	0.189642	Emetine	Approved	NCGC00016794.14	5.12033	Gemfibrozil	Approved	3.31761
NCGC00346573.01	0.0632139	Sapitinib	Phase II	NCGC00016752.02	0.00234124	Clindamycin hydrochloride	Approved	3.31602
NCGC00346475.01	15.361	Birinapant	Phase II	NCGC00016797.04	15.361	Amoxicillin sodium	Approved	3.31598
NCGC00249685.02	1.70678	Dovitinib	Phase III	NCGC00016978.05	5.12033	Repaglinide	Approved	3.31565
NCGC00346644.01	0.0210713	KX-01	Phase II	NCGC00182077.02	0.0210713	Roxithromycin	Approved	3.31524
NCGC00024379.04	0.189642	Emetine	Approved	NCGC00346715.01	15.361	Azomycin	Approved	3.31502
NCGC00090691.03	15.361	Didanosine	Approved	NCGC00015089.08	0.00702378	Amiloride hydrochloride	Approved	3.31448
NCGC00094552.04	0.00702378	Pyrantel pamoate	Approved	NCGC00016927.10	0.0210713	Enoxacin	Approved	3.31202
NCGC00263098.03	1.70678	Combretastatin A-4	Phase III	NCGC00346876.01	0.00234124	PX-12	Phase II	3.31192
NCGC00263162.02	15.361	RO-4929097	Phase II	NCGC00346894.01	15.361	Valspodar	Phase III	3.31078
NCGC00094552.04	0.00702378	Pyrantel pamoate	Approved	NCGC00162288.06	15.361	Valproic acid sodium salt	Approved	3.30793
NCGC00090691.03	15.361	Didanosine	Approved	NCGC00016488.03	15.361	Kinetin	Approved	3.30645
NCGC00263098.03	1.70678	Combretastatin A-4	Phase III	NCGC00168774.01	15.361	Rasagiline mesilate	Approved	3.30542
NCGC00346574.01	0.0210713	Lexibulin hydrochloride	Phase II	NCGC00016752.02	0.00234124	Clindamycin hydrochloride	Approved	3.30542
NCGC00249685.02	1.70678	Dovitinib	Phase III	NCGC00183837.01	0.00702378	Monatepil	Phase III	3.30456
NCGC00345461.02	5.12033	Gandotinib	Phase II	NCGC00015147.09	15.361	Benzamil	Phase II	3.30284
NCGC00161630.02	5.12033
Approved	NCGC00346838.01	0.568925	Secoisolariciresinol	Phase II	3.3017
NCGC00253438.01	0.568925	BI-2536	Phase II	NCGC00016777.07	0.568925	Probucol	Approved	3.3012
NCGC00263098.03	1.70678	Combretastatin A-4	Phase III	NCGC00015818.15	15.361	Praziquantel	Approved	3.30102
NCGC00346574.01	0.0210713	Lexibulin hydrochloride	Phase II	NCGC00164561.03	1.70678	Zanamivir	Approved	3.30069
NCGC00024246.13	0.0632139	Daunorubicin	Approved	NCGC00346562.01	15.361	Cefditoren pivoxil	Approved	3.30038
NCGC00090691.03	15.361	Didanosine	Approved	NCGC00015830.07	15.361	Phenelzine	Approved	3.29763
NCGC00016463.02	5.12033	Cytisine	Approved	NCGC00346518.01	0.189642	Meropenem	Approved	3.29724
NCGC00249685.02	1.70678	Dovitinib	Phase III	NCGC00165740.04	0.0210713	Benazepril	Approved	3.29722
NCGC00346573.01	0.0632139	Sapitinib	Phase II	NCGC00178054.05	15.361	Clarithromycin	Approved	3.29477
NCGC00253713.02	15.361	Fenticonazole nitrate	Approved	NCGC00346651.01	15.361	Nepicastat hydrochloride	Phase II	3.29419
NCGC00161630.02	15.361
Approved	NCGC00182077.02	1.70678	Roxithromycin	Approved	3.29366
NCGC00249685.02	1.70678	Dovitinib	Phase III	NCGC00016371.05	5.12033	Diclofenamide	Approved	3.2919
NCGC00343768.01	1.70678	Rabusertib	Phase II	NCGC00346651.01	15.361	Nepicastat hydrochloride	Phase II	3.29142
NCGC00165833.04	0.0632139	Entinostat	Phase II	NCGC00346518.01	0.568925	Meropenem	Approved	3.29137
NCGC00263152.02	0.568925	Ponatinib	Phase II	NCGC00179244.04	15.361	Dorzolamide hydrochloride	Approved	3.28788
NCGC00018238.08	0.0210713	Oxibendazole	Phase III	NCGC00263564.02	1.70678	Levosimendan	Approved	3.28658
NCGC00346573.01	0.0632139	Sapitinib	Phase II	NCGC00016488.03	15.361	Kinetin	Approved	3.2864
NCGC00016463.02	5.12033	Cytisine	Approved	NCGC00016927.10	0.0632139	Enoxacin	Approved	3.28632
NCGC00263152.02	0.568925	Ponatinib	Phase II	NCGC00022848.06	15.361	Hydrocortisone	Approved	3.2857
NCGC00244257.01	0.568925	CYT387	Phase II	NCGC00346518.01	0.568925	Meropenem	Approved	3.28564
NCGC00346475.01	0.568925	Birinapant	Phase II	NCGC00164561.03	1.70678	Zanamivir	Approved	3.28427
NCGC00015823.18	15.361	Piroxicam	Approved	NCGC00016777.07	0.568925	Probucol	Approved	3.28388
NCGC00249685.02	1.70678	Dovitinib	Phase III	NCGC00022735.07	0.568925	Methylprednisolone	Approved	3.28262
NCGC00346455.01	0.568925	Cobimetinib	Phase III	NCGC00025341.01	0.568925	Isradipine	Approved	3.2795
NCGC00095264.05	15.361	Chloroxine	Approved	NCGC00346725.01	15.361	ARN-509	Phase II	3.27753
NCGC00161630.02	5.12033
Approved	NCGC00346725.01	5.12033	ARN-509	Phase II	3.27682
NCGC00241111.02	0.568925	VX-745	Phase II	NCGC00346651.01	15.361	Nepicastat hydrochloride	Phase II	3.27619
NCGC00185000.03	5.12033	Afatinib	Phase III	NCGC00016777.07	0.568925	Probucol	Approved	3.27409
NCGC00346475.01	0.568925	Birinapant	Phase II	NCGC00015252.13	15.361	Cyproheptadine hydrochloride	Approved	3.27354
NCGC00090691.03	15.361	Didanosine	Approved	NCGC00015086.03	0.00702378	Acetylcysteine	Approved	3.27333
NCGC00025179.13	1.70678	Mifepristone	Approved	NCGC00017324.08	15.361	Simvastatin	Approved	3.27161
NCGC00177979.03	1.70678	Azelastine hydrochloride	Approved	NCGC00346838.01	5.12033	Secoisolariciresinol	Phase II	3.27128
NCGC00024379.04	0.189642	Emetine	Approved	NCGC00167467.04	15.361	Vecuronium bromide	Approved	3.27116
NCGC00263118.01	5.12033	Lirimilast	Phase II	NCGC00015147.09	15.361	Benzamil	Phase II	3.27058
NCGC00093704.11	15.361	Cyclosporine A	Approved	NCGC00187912.03	15.361	PCI-32765	Phase II	3.27025
NCGC00241111.02	0.568925	VX-745	Phase II	NCGC00346838.01	0.568925	Secoisolariciresinol	Phase II	3.26933
NCGC00018238.08	0.0210713	Oxibendazole	Phase III	NCGC00178054.05	15.361	Clarithromycin	Approved	3.26828
NCGC00161923.04	0.189642	Picropodophyllin	Phase II	NCGC00018218.03	0.00234124	Edaravone	Approved	3.26765
NCGC00263087.01	0.189642	Volasertib	Phase II	NCGC00016927.10	0.0632139	Enoxacin	Approved	3.26675
NCGC00241111.02	0.568925	VX-745	Phase II	NCGC00162288.06	15.361	Valproic acid sodium salt	Approved	3.26656
NCGC00346475.01	0.568925	Birinapant	Phase II	NCGC00025341.01	15.361	Isradipine	Approved	3.26428
NCGC00024379.04	0.568925	Emetine	Approved	NCGC00263167.02	0.568925	SNS-032	Phase II	3.26358
NCGC00024379.04	0.189642	Emetine	Approved	NCGC00094818.08	15.361	Hexestrol	Approved	3.26319
NCGC00249685.02	1.70678	Dovitinib	Phase III	NCGC00025325.03	0.0632139	Vapiprost hydrochloride	Phase III	3.26271
NCGC00250388.01	15.361	KRP 203	Phase II	NCGC00164566.02	1.70678	Pitavastatin calcium	Approved	3.26091
NCGC00164591.02	15.361	Artemether	Approved	NCGC00346725.01	15.361	ARN-509	Phase II	3.26079
NCGC00090691.03	15.361	Didanosine	Approved	NCGC00186028.01	5.12033	Levetiracetam	Approved	3.26048
NCGC00018238.08	0.0210713	Oxibendazole	Phase III	NCGC00016488.03	15.361	Kinetin	Approved	3.26002
NCGC00346712.01	0.189642	Verteporfin	Phase II	NCGC00248196.02	15.361	Tempol	Phase II	3.25846
NCGC00015443.06	15.361	Flecainide	Approved	NCGC00164561.03	1.70678	Zanamivir	Approved	3.25808
NCGC00249685.02	1.70678	Dovitinib	Phase III	NCGC00164561.03	0.0210713	Zanamivir	Approved	3.2569
NCGC00188863.01	15.361	Dronedarone hydrochloride	Approved	NCGC00016927.10	0.00234124	Enoxacin	Approved	3.25592
NCGC00091032.08	1.70678	Cyproterone acetate	Approved	NCGC00346715.01	15.361	Azomycin	Approved	3.25512
NCGC00263152.02	0.189642	Ponatinib	Phase II	NCGC00016806.12	1.70678	Mebendazole	Approved	3.25452
NCGC00263098.03	1.70678	Combretastatin A-4	Phase III	NCGC00015462.12	15.361	Glipizide	Approved	3.25102
NCGC00241111.02	0.568925	VX-745	Phase II	NCGC00187912.03	1.70678	PCI-32765	Phase II	3.24967
NCGC00346455.01	0.568925	Cobimetinib	Phase III	NCGC00346504.01	0.568925	Avagacestat	Phase II	3.24864
NCGC00263152.02	0.568925	Ponatinib	Phase II	NCGC00345819.01	15.361	Estetrol	Phase II	3.2484
NCGC00164591.02	5.12033	Artemether	Approved	NCGC00162288.06	0.0210713	Valproic acid sodium salt	Approved	3.24834
NCGC00263098.03	1.70678	Combretastatin A-4	Phase III	NCGC00159370.05	15.361	Docosanol	Approved	3.24679
NCGC00263089.02	15.361	AZD-1152-HQPA	Phase II	NCGC00346725.01	5.12033	ARN-509	Phase II	3.24549
NCGC00242596.01	0.0632139	Pralatrexate	Approved	NCGC00346894.01	15.361	Valspodar	Phase III	3.24468
NCGC00346475.01	0.568925	Birinapant	Phase II	NCGC00179244.04	15.361	Dorzolamide hydrochloride	Approved	3.24128
NCGC00346475.01	0.189642	Birinapant	Phase II	NCGC00015100.14	0.568925	Altretamine	Approved	3.24092
NCGC00345850.01	0.568925	AS-602801	Phase II	NCGC00164613.03	15.361	Epalrestat	Approved	3.24048
NCGC00346686.01	0.189642	Tivantinib	Phase II	NCGC00015316.06	5.12033	Eflornithine Hydrochloride	Approved	3.24019
NCGC00024379.04	0.189642	Emetine	Approved	NCGC00166125.01	0.00234124	Meglumine	Approved	3.23938
NCGC00346658.01	5.12033	Crenolanib	Phase II	NCGC00263167.02	0.568925	SNS-032	Phase II	3.23755
NCGC00263149.01	5.12033	AEE-788	Phase II	NCGC00263167.02	0.568925	SNS-032	Phase II	3.23636
NCGC00249685.02	1.70678	Dovitinib	Phase III	NCGC00015767.09	5.12033	Oxybutynin chloride	Approved	3.23442
NCGC00249685.02	1.70678	Dovitinib	Phase III	NCGC00167565.01	1.70678	Carbazochrome sodium sulfonate	Approved	3.23403
NCGC00185000.03	15.361	Afatinib	Phase III	NCGC00263167.02	0.568925	SNS-032	Phase II	3.23285
NCGC00016463.02	5.12033	Cytisine	Approved	NCGC00346651.01	15.361	Nepicastat hydrochloride	Phase II	3.23231
NCGC00025125.20	0.00234124	Colchicine	Approved	NCGC00016332.03	1.70678	Riboflavin	Approved	3.23179
NCGC00345850.01	0.568925	AS-602801	Phase II	NCGC00346651.01	15.361	Nepicastat hydrochloride	Phase II	3.23033
NCGC00346573.01	0.00234124	Sapitinib	Phase II	NCGC00015818.15	0.0210713	Praziquantel	Approved	3.23031
NCGC00095264.05	15.361	Chloroxine	Approved	NCGC00187912.03	15.361	PCI-32765	Phase II	3.23
NCGC00346550.01	0.0632139	Lumacaftor	Phase II	NCGC00182077.02	1.70678	Roxithromycin	Approved	3.22925
NCGC00182051.02	15.361	R406	Phase III	NCGC00346448.01	15.361	Tariquidar	Phase II	3.22903
NCGC00094552.04	0.00702378	Pyrantel pamoate	Approved	NCGC00346518.01	0.568925	Meropenem	Approved	3.22723
NCGC00263098.03	15.361	Combretastatin A-4	Phase III	NCGC00165740.04	15.361	Benazepril	Approved	3.22713
NCGC00249685.02	1.70678	Dovitinib	Phase III	NCGC00168785.02	0.189642	Diclazuril	Phase III	3.22531
NCGC00015823.18	15.361	Piroxicam	Approved	NCGC00182077.02	0.189642	Roxithromycin	Approved	3.22397
NCGC00024379.04	0.189642	Emetine	Approved	NCGC00159406.11	0.568925	Noradrenaline bitartrate monohydrate	Approved	3.22247
NCGC00242596.01	0.0632139	Pralatrexate	Approved	NCGC00016927.10	0.00234124	Enoxacin	Approved	3.22232
NCGC00163329.04	15.361	Clopidogrel bisulfate	Approved	NCGC00182077.02	0.0632139	Roxithromycin	Approved	3.22213
NCGC00346743.01	5.12033	Givinostat hydrochloride	Phase II	NCGC00017324.08	15.361	Simvastatin	Approved	3.22095
NCGC00346644.01	0.0210713	KX-01	Phase II	NCGC00162288.06	5.12033	Valproic acid sodium salt	Approved	3.22089
NCGC00091032.08	1.70678	Cyproterone acetate	Approved	NCGC00164613.03	1.70678	Epalrestat	Approved	3.21649
NCGC00025125.20	0.568925	Colchicine	Approved	NCGC00160527.05	1.70678	Mosapride citrate	Approved	3.21627
NCGC00015823.18	15.361	Piroxicam	Approved	NCGC00015833.16	0.568925	Pyrazinamide	Approved	3.21468
NCGC00263152.02	0.568925	Ponatinib	Phase II	NCGC00346504.01	0.568925	Avagacestat	Phase II	3.21177
NCGC00263152.02	0.189642	Ponatinib	Phase II	NCGC00094571.07	15.361	Crotamiton	Approved	3.20939
NCGC00346475.01	0.568925	Birinapant	Phase II	NCGC00346504.01	0.568925	Avagacestat	Phase II	3.20897
NCGC00093560.06	5.12033	Finasteride	Approved	NCGC00016797.04	15.361	Amoxicillin sodium	Approved	3.20789
NCGC00091032.08	1.70678	Cyproterone acetate	Approved	NCGC00015833.16	0.568925	Pyrazinamide	Approved	3.20714
NCGC00346717.01	15.361	BYL-719	Phase II	NCGC00187912.03	15.361	PCI-32765	Phase II	3.20485
NCGC00263104.01	1.70678	Foretinib	Phase II	NCGC00015147.09	15.361	Benzamil	Phase II	3.20313
NCGC00183875.01	15.361	Nebivolol	Approved	NCGC00015147.09	15.361	Benzamil	Phase II	3.20263
NCGC00094552.04	0.00702378	Pyrantel pamoate	Approved	NCGC00253760.02	1.70678	Albendazole Oxide	Approved	3.19644
NCGC00263152.02	0.568925	Ponatinib	Phase II	NCGC00016752.02	0.00234124	Clindamycin hydrochloride	Approved	3.19638
NCGC00263152.02	0.568925	Ponatinib	Phase II	NCGC00164566.02	0.00234124	Pitavastatin calcium	Approved	3.19635
NCGC00263152.02	0.568925	Ponatinib	Phase II	NCGC00017324.08	1.70678	Simvastatin	Approved	3.19384
NCGC00346475.01	0.568925	Birinapant	Phase II	NCGC00346732.01	5.12033	Hydroxocobalamin	Approved	3.19307
NCGC00346455.01	0.568925	Cobimetinib	Phase III	NCGC00022848.06	15.361	Hydrocortisone	Approved	3.19252
NCGC00188863.01	5.12033	Dronedarone hydrochloride	Approved	NCGC00346518.01	0.568925	Meropenem	Approved	3.19097
NCGC00018238.08	0.0210713	Oxibendazole	Phase III	NCGC00346710.01	15.361	Bindarit	Phase II	3.1899
NCGC00249685.02	1.70678	Dovitinib	Phase III	NCGC00164549.01	0.568925	Dofetilide	Approved	3.18919
NCGC00249685.02	1.70678	Dovitinib	Phase III	NCGC00092384.04	0.568925	Fenobam	Phase II	3.18887
NCGC00263098.03	1.70678	Combretastatin A-4	Phase III	NCGC00159508.05	15.361	Rose Bengal disodium	Phase II	3.18842
NCGC00018258.09	0.0210713	Econazole nitrate	Approved	NCGC00015147.09	15.361	Benzamil	Phase II	3.18515
NCGC00263182.02	5.12033	Mocetinostat	Phase II	NCGC00263167.02	0.568925	SNS-032	Phase II	3.18422
NCGC00024379.04	0.189642	Emetine	Approved	NCGC00159508.05	15.361	Rose Bengal disodium	Phase II	3.1837
NCGC00263152.02	0.189642	Ponatinib	Phase II	NCGC00018181.13	15.361	Nalidixic acid	Approved	3.18194
NCGC00346573.01	0.00234124	Sapitinib	Phase II	NCGC00090753.05	5.12033	Azithromycin	Approved	3.17988
NCGC00346717.01	15.361	BYL-719	Phase II	NCGC00346838.01	15.361	Secoisolariciresinol	Phase II	3.17969
NCGC00263140.01	1.70678	Talmapimod	Phase II	NCGC00015147.09	15.361	Benzamil	Phase II	3.17843
NCGC00263152.02	0.189642	Ponatinib	Phase II	NCGC00090753.05	0.189642	Azithromycin	Approved	3.17751
NCGC00025125.20	0.00234124	Colchicine	Approved	NCGC00164353.03	0.0210713	Mannitol	Approved	3.17687
NCGC00025125.20	0.00234124	Colchicine	Approved	NCGC00246971.03	0.0210713	Polydatin	Approved	3.17403
NCGC00167496.02	0.00234124	Methylene blue	Phase II	NCGC00165740.04	15.361	Benazepril	Approved	3.17235
NCGC00346573.01	0.0632139	Sapitinib	Phase II	NCGC00159508.05	15.361	Rose Bengal disodium	Phase II	3.17224
NCGC00346455.01	0.568925	Cobimetinib	Phase III	NCGC00162288.06	15.361	Valproic acid sodium salt	Approved	3.1712
NCGC00159483.03	15.361	Hydroxychloroquine sulfate	Approved	NCGC00164613.03	15.361	Epalrestat	Approved	3.17056
NCGC00346455.01	0.568925	Cobimetinib	Phase III	NCGC00263564.02	1.70678	Levosimendan	Approved	3.16992
NCGC00263098.03	1.70678	Combretastatin A-4	Phase III	NCGC00090753.05	5.12033	Azithromycin	Approved	3.16957
NCGC00024379.04	0.189642	Emetine	Approved	NCGC00015819.11	0.00234124	Propafenone hydrochloride	Approved	3.16893
NCGC00018238.08	0.0210713	Oxibendazole	Phase III	NCGC00015649.05	0.00234124	Moxonidine hydrochloride hydrate	Approved	3.1688
NCGC00025060.16	0.0632139	Methotrexate	Approved	NCGC00346894.01	15.361	Valspodar	Phase III	3.16609
NCGC00090691.03	15.361	Didanosine	Approved	NCGC00167565.01	0.00702378	Carbazochrome sodium sulfonate	Approved	3.16535
NCGC00091032.08	1.70678	Cyproterone acetate	Approved	NCGC00346651.01	15.361	Nepicastat hydrochloride	Phase II	3.16461
NCGC00346573.01	0.0632139	Sapitinib	Phase II	NCGC00015649.05	0.00234124	Moxonidine hydrochloride hydrate	Approved	3.16458
NCGC00167496.02	0.00234124	Methylene blue	Phase II	NCGC00346715.01	15.361	Azomycin	Approved	3.16311
NCGC00016530.06	5.12033	Sulfameter	Approved	NCGC00182077.02	1.70678	Roxithromycin	Approved	3.16307
NCGC00167496.02	0.00234124	Methylene blue	Phase II	NCGC00015833.16	0.568925	Pyrazinamide	Approved	3.16258
NCGC00185000.03	1.70678	Afatinib	Phase III	NCGC00346651.01	15.361	Nepicastat hydrochloride	Phase II	3.16161
NCGC00242514.01	0.189642	Sepantronium bromide	Phase II	NCGC00164604.03	5.12033	Fluvastatin	Approved	3.16131
NCGC00346573.01	0.00234124	Sapitinib	Phase II	NCGC00159489.04	0.00702378	Chloramphenicol Palmitate	Approved	3.16004
NCGC00346455.01	0.568925	Cobimetinib	Phase III	NCGC00179244.04	15.361	Dorzolamide hydrochloride	Approved	3.1587
NCGC00249685.02	1.70678	Dovitinib	Phase III	NCGC00178319.07	0.00234124	Thiamphenicol	Approved	3.15859
NCGC00015443.06	15.361	Flecainide	Approved	NCGC00346838.01	0.189642	Secoisolariciresinol	Phase II	3.15854
NCGC00346455.01	0.189642	Cobimetinib	Phase III	NCGC00344505.01	5.12033	Calindol	Approved	3.15775
NCGC00253713.02	15.361	Fenticonazole nitrate	Approved	NCGC00346838.01	1.70678	Secoisolariciresinol	Phase II	3.15666
NCGC00013226.15	5.12033	Trifluoperazine hydrochloride	Approved	NCGC00253760.02	15.361	Albendazole Oxide	Approved	3.15643
NCGC00015443.06	1.70678	Flecainide	Approved	NCGC00263167.02	0.189642	SNS-032	Phase II	3.15576
NCGC00093704.11	15.361	Cyclosporine A	Approved	NCGC00346715.01	15.361	Azomycin	Approved	3.15557
NCGC00346475.01	0.568925	Birinapant	Phase II	NCGC00092384.04	15.361	Fenobam	Phase II	3.15526
NCGC00015705.04	15.361	Memantine hydrochloride	Approved	NCGC00346448.01	15.361	Tariquidar	Phase II	3.15482
NCGC00065890.07	1.70678	Nevirapine	Approved	NCGC00016797.04	15.361	Amoxicillin sodium	Approved	3.15475
NCGC00263098.03	1.70678	Combretastatin A-4	Phase III	NCGC00346609.01	5.12033	Gentamycin sulfate	Approved	3.15339
NCGC00263152.02	0.568925	Ponatinib	Phase II	NCGC00159370.05	15.361	Docosanol	Approved	3.15305
NCGC00167496.02	0.00234124	Methylene blue	Phase II	NCGC00015252.13	15.361	Cyproheptadine hydrochloride	Approved	3.15137
NCGC00263104.01	0.0210713	Foretinib	Phase II	NCGC00182077.02	0.00234124	Roxithromycin	Approved	3.15109
NCGC00346704.01	0.0632139	Cabazitaxel	Approved	NCGC00017324.08	15.361	Simvastatin	Approved	3.15041
NCGC00016101.09	1.70678	Xylometazoline hydrochloride	Approved	NCGC00016777.07	0.568925	Probucol	Approved	3.14947
NCGC00229511.01	0.00702378	Tofacitinib	phase III	NCGC00346725.01	5.12033	ARN-509	Phase II	3.14924
NCGC00018238.08	0.0210713	Oxibendazole	Phase III	NCGC00159508.05	15.361	Rose Bengal disodium	Phase II	3.14745
NCGC00164574.05	15.361	Erlotinib hydrochloride	Approved	NCGC00187912.03	15.361	PCI-32765	Phase II	3.14644
NCGC00346573.01	0.00234124	Sapitinib	Phase II	NCGC00018181.13	0.568925	Nalidixic acid	Approved	3.14598
NCGC00263183.01	5.12033	MK-1775	Phase II	NCGC00017324.08	5.12033	Simvastatin	Approved	3.14392
NCGC00015443.06	15.361	Flecainide	Approved	NCGC00346504.01	0.568925	Avagacestat	Phase II	3.14297
NCGC00249685.02	1.70678	Dovitinib	Phase III	NCGC00164566.02	0.00234124	Pitavastatin calcium	Approved	3.1399
NCGC00025300.01	5.12033	2-Methoxyestradiol	Phase II	NCGC00015147.09	15.361	Benzamil	Phase II	3.13797
NCGC00249685.02	1.70678	Dovitinib	Phase III	NCGC00025176.01	0.00702378	Etomidate	Approved	3.13414
NCGC00345056.01	15.361	Vidofludimus	Phase II	NCGC00346838.01	5.12033	Secoisolariciresinol	Phase II	3.13384
NCGC00346455.01	0.189642	Cobimetinib	Phase III	NCGC00253760.02	0.189642	Albendazole Oxide	Approved	3.13342
NCGC00093560.06	5.12033	Finasteride	Approved	NCGC00162288.06	1.70678	Valproic acid sodium salt	Approved	3.13332
NCGC00263098.03	1.70678	Combretastatin A-4	Phase III	NCGC00025341.01	0.568925	Isradipine	Approved	3.13258
NCGC00015823.18	15.361	Piroxicam	Approved	NCGC00162288.06	5.12033	Valproic acid sodium salt	Approved	3.13019
NCGC00090691.03	15.361	Didanosine	Approved	NCGC00015100.14	0.568925	Altretamine	Approved	3.13006
NCGC00263098.03	1.70678	Combretastatin A-4	Phase III	NCGC00160670.04	15.361	Mecarbinate	Approved	3.12938
NCGC00241101.02	0.568925	Neratinib	Phase III	NCGC00263167.02	0.568925	SNS-032	Phase II	3.12891
NCGC00345812.01	1.70678	Ingenol mebutate	Approved	NCGC00263167.02	0.568925	SNS-032	Phase II	3.12871
NCGC00346469.01	0.568925	Delanzomib	Phase II	NCGC00346725.01	15.361	ARN-509	Phase II	3.12828
NCGC00024246.13	0.189642	Daunorubicin	Approved	NCGC00346725.01	15.361	ARN-509	Phase II	3.12742
NCGC00249685.02	1.70678	Dovitinib	Phase III	NCGC00242480.01	15.361	Ivacaftor	Approved	3.12731
NCGC00263117.02	0.568925	Panobinostat	Phase III	NCGC00263167.02	0.568925	SNS-032	Phase II	3.12521
NCGC00241102.02	1.70678	Midostaurin	Phase II	NCGC00164566.02	5.12033	Pitavastatin calcium	Approved	3.12418
NCGC00025125.20	0.568925	Colchicine	Approved	NCGC00181013.01	0.0210713	Mizolastine	Approved	3.12408
NCGC00016872.09	15.361	Ticlopidine hydrochloride	Approved	NCGC00016927.10	0.0210713	Enoxacin	Approved	3.12349
NCGC00346574.01	0.0210713	Lexibulin hydrochloride	Phase II	NCGC00346732.01	5.12033	Hydroxocobalamin	Approved	3.12314
NCGC00346686.01	0.189642	Tivantinib	Phase II	NCGC00346504.01	0.568925	Avagacestat	Phase II	3.12157
NCGC00015144.04	0.568925	O6-Benzylguanine	Phase III	NCGC00182077.02	0.00234124	Roxithromycin	Approved	3.12153
NCGC00346469.01	0.568925	Delanzomib	Phase II	NCGC00016777.07	0.568925	Probucol	Approved	3.12141
NCGC00090691.03	15.361	Didanosine	Approved	NCGC00022735.07	5.12033	Methylprednisolone	Approved	3.12137
NCGC00091455.08	15.361	Celecoxib	Approved	NCGC00253760.02	0.568925	Albendazole Oxide	Approved	3.12104
NCGC00345461.02	5.12033	Gandotinib	Phase II	NCGC00162288.06	1.70678	Valproic acid sodium salt	Approved	3.11973
NCGC00017112.11	5.12033	Ciclopirox	Approved	NCGC00164604.03	5.12033	Fluvastatin	Approved	3.11881
NCGC00250395.01	1.70678	OSI-027	Phase II	NCGC00346838.01	5.12033	Secoisolariciresinol	Phase II	3.11829
NCGC00263098.03	1.70678	Combretastatin A-4	Phase III	NCGC00016889.05	15.361	Tenoxicam	Approved	3.1175
NCGC00346550.01	0.0632139	Lumacaftor	Phase II	NCGC00015316.06	5.12033	Eflornithine Hydrochloride	Approved	3.11673
NCGC00263149.01	1.70678	AEE-788	Phase II	NCGC00016777.07	0.568925	Probucol	Approved	3.11673
NCGC00263104.01	1.70678	Foretinib	Phase II	NCGC00346838.01	5.12033	Secoisolariciresinol	Phase II	3.11621
NCGC00229704.01	0.189642	Raltitrexed	Approved	NCGC00016927.10	0.00234124	Enoxacin	Approved	3.11603
NCGC00188863.01	5.12033	Dronedarone hydrochloride	Approved	NCGC00346651.01	15.361	Nepicastat hydrochloride	Phase II	3.11391
NCGC00263172.01	15.361	DCC-2036	Phase II	NCGC00187912.03	15.361	PCI-32765	Phase II	3.11351
NCGC00346686.01	0.189642	Tivantinib	Phase II	NCGC00179244.04	15.361	Dorzolamide hydrochloride	Approved	3.11125
NCGC00095192.06	1.70678	Tegaserod maleate	Approved	NCGC00182077.02	1.70678	Roxithromycin	Approved	3.11013
NCGC00346475.01	0.568925	Birinapant	Phase II	NCGC00163127.05	15.361	Acitretin	Approved	3.10995
NCGC00263152.02	0.568925	Ponatinib	Phase II	NCGC00094818.08	15.361	Hexestrol	Approved	3.10891
NCGC00016101.09	1.70678	Xylometazoline hydrochloride	Approved	NCGC00162288.06	1.70678	Valproic acid sodium salt	Approved	3.10881
NCGC00015452.19	1.70678	Flutamide	Approved	NCGC00015833.16	15.361	Pyrazinamide	Approved	3.1082
NCGC00346455.01	0.189642	Cobimetinib	Phase III	NCGC00015818.15	0.0210713	Praziquantel	Approved	3.10787
NCGC00017112.11	5.12033	Ciclopirox	Approved	NCGC00263167.02	0.568925	SNS-032	Phase II	3.10565
NCGC00015823.18	15.361	Piroxicam	Approved	NCGC00018218.03	0.00234124	Edaravone	Approved	3.10325
NCGC00263204.01	0.0210713	CYC-116	Phase II	NCGC00182077.02	0.00234124	Roxithromycin	Approved	3.10216
NCGC00345461.02	5.12033	Gandotinib	Phase II	NCGC00017324.08	5.12033	Simvastatin	Approved	3.10082
NCGC00090691.03	15.361	Didanosine	Approved	NCGC00346613.01	0.0632139	Disufenton sodium	Phase III	3.09992
NCGC00090851.09	15.361	5-Azacitidine	Approved	NCGC00346448.01	15.361	Tariquidar	Phase II	3.09865
NCGC00016530.06	5.12033	Sulfameter	Approved	NCGC00016927.10	0.00702378	Enoxacin	Approved	3.09746
NCGC00016456.12	0.568925	5,7-Dihydroxyflavone	Phase II	NCGC00164613.03	1.70678	Epalrestat	Approved	3.09699
NCGC00263149.01	1.70678	AEE-788	Phase II	NCGC00017324.08	1.70678	Simvastatin	Approved	3.09205
NCGC00021305.08	15.361	Sirolimus	Approved	NCGC00016777.07	0.568925	Probucol	Approved	3.08799
NCGC00025125.20	0.00234124	Colchicine	Approved	NCGC00346885.01	0.00234124	Sipatrigine	Phase II	3.08734
NCGC00161602.05	15.361	Doxycycline	Approved	NCGC00015147.09	15.361	Benzamil	Phase II	3.08678
NCGC00018238.08	0.0210713	Oxibendazole	Phase III	NCGC00345819.01	15.361	Estetrol	Phase II	3.0866
NCGC00090691.03	15.361	Didanosine	Approved	NCGC00025325.03	15.361	Vapiprost hydrochloride	Phase III	3.08607
NCGC00095192.06	5.12033	Tegaserod maleate	Approved	NCGC00016777.07	0.568925	Probucol	Approved	3.08358
NCGC00346573.01	0.0632139	Sapitinib	Phase II	NCGC00015819.11	0.00234124	Propafenone hydrochloride	Approved	3.08179
NCGC00346574.01	0.0210713	Lexibulin hydrochloride	Phase II	NCGC00263564.02	1.70678	Levosimendan	Approved	3.08163
NCGC00263098.03	1.70678	Combretastatin A-4	Phase III	NCGC00016794.14	5.12033	Gemfibrozil	Approved	3.08127
NCGC00253438.01	0.0632139	BI-2536	Phase II	NCGC00092384.04	15.361	Fenobam	Phase II	3.07639
NCGC00016447.02	0.0210713	Proscillaridin	Approved	NCGC00162288.06	1.70678	Valproic acid sodium salt	Approved	3.07622
NCGC00181306.03	0.00234124	Docetaxel	Approved	NCGC00162288.06	1.70678	Valproic acid sodium salt	Approved	3.07532
NCGC00025125.20	0.568925	Colchicine	Approved	NCGC00344506.01	15.361	Manoalide	Phase II	3.07482
NCGC00229511.01	0.00702378	Tofacitinib	phase III	NCGC00346838.01	0.568925	Secoisolariciresinol	Phase II	3.07343
NCGC00025125.20	0.00234124	Colchicine	Approved	NCGC00091268.11	0.189642	Oxytetracycline	Approved	3.07219
NCGC00016530.06	5.12033	Sulfameter	Approved	NCGC00187912.03	15.361	PCI-32765	Phase II	3.07204
NCGC00253438.01	0.0632139	BI-2536	Phase II	NCGC00025341.01	15.361	Isradipine	Approved	3.07184
NCGC00018238.08	0.0210713	Oxibendazole	Phase III	NCGC00015819.11	0.00234124	Propafenone hydrochloride	Approved	3.07159
NCGC00177979.03	5.12033	Azelastine hydrochloride	Approved	NCGC00346725.01	15.361	ARN-509	Phase II	3.07103
NCGC00253438.01	0.0632139	BI-2536	Phase II	NCGC00346518.01	0.189642	Meropenem	Approved	3.06827
NCGC00241101.02	1.70678	Neratinib	Phase III	NCGC00017324.08	15.361	Simvastatin	Approved	3.06523
NCGC00250388.01	15.361	KRP 203	Phase II	NCGC00016927.10	0.00234124	Enoxacin	Approved	3.0651
NCGC00263152.02	0.568925	Ponatinib	Phase II	NCGC00016777.07	5.12033	Probucol	Approved	3.06474
NCGC00187481.04	0.0632139	BEZ-235	Phase II	NCGC00164604.03	5.12033	Fluvastatin	Approved	3.06319
NCGC00024379.04	0.189642	Emetine	Approved	NCGC00346710.01	15.361	Bindarit	Phase II	3.06308
NCGC00346712.01	0.189642	Verteporfin	Phase II	NCGC00263531.03	0.00702378	Linezolid	Approved	3.06256
NCGC00015452.19	1.70678	Flutamide	Approved	NCGC00187912.03	1.70678	PCI-32765	Phase II	3.06119
NCGC00346455.01	0.189642	Cobimetinib	Phase III	NCGC00159489.04	0.00702378	Chloramphenicol Palmitate	Approved	3.06058
NCGC00183682.01	15.361	VX-765	Phase II	NCGC00346518.01	0.189642	Meropenem	Approved	3.05996
NCGC00346487.01	0.189642	Quisinostat hydrochloride	Phase II	NCGC00263167.02	0.568925	SNS-032	Phase II	3.05852
NCGC00023722.07	15.361	Floxuridine	Approved	NCGC00187912.03	15.361	PCI-32765	Phase II	3.05753
NCGC00090691.03	15.361	Didanosine	Approved	NCGC00262945.02	0.00702378	Rivaroxaban	Approved	3.05613
NCGC00263149.01	0.568925	AEE-788	Phase II	NCGC00016927.10	0.00234124	Enoxacin	Approved	3.05576
NCGC00025125.20	5.12033	Colchicine	Approved	NCGC00015147.09	15.361	Benzamil	Phase II	3.05572
NCGC00346622.01	15.361	Fostamatinib disodium	Phase III	NCGC00016806.12	15.361	Mebendazole	Approved	3.05532
NCGC00263153.05	0.568925	AR-42	Phase II	NCGC00015147.09	15.361	Benzamil	Phase II	3.05403
NCGC00023722.07	15.361	Floxuridine	Approved	NCGC00346448.01	15.361	Tariquidar	Phase II	3.05394
NCGC00018238.08	0.0210713	Oxibendazole	Phase III	NCGC00167467.04	15.361	Vecuronium bromide	Approved	3.05191
NCGC00346656.01	0.0210713	Dinaciclib	Phase III	NCGC00162288.06	15.361	Valproic acid sodium salt	Approved	3.05061
NCGC00015823.18	15.361	Piroxicam	Approved	NCGC00346518.01	0.568925	Meropenem	Approved	3.0506
NCGC00250405.01	0.00234124	AZD-8055	Phase II	NCGC00346651.01	15.361	Nepicastat hydrochloride	Phase II	3.05045
NCGC00015443.06	5.12033	Flecainide	Approved	NCGC00018218.03	0.00234124	Edaravone	Approved	3.04947
NCGC00093704.11	15.361	Cyclosporine A	Approved	NCGC00346651.01	15.361	Nepicastat hydrochloride	Phase II	3.04686
NCGC00024379.04	0.189642	Emetine	Approved	NCGC00168774.01	0.0632139	Rasagiline mesilate	Approved	3.04664
NCGC00263152.02	0.189642	Ponatinib	Phase II	NCGC00246966.03	0.0632139	Flubendazole	Approved	3.04637
NCGC00090691.03	15.361	Didanosine	Approved	NCGC00346521.01	0.00702378	Risedronate sodium	Approved	3.04492
NCGC00025125.20	0.568925	Colchicine	Approved	NCGC00094087.06	5.12033	Mizoribine	Approved	3.04151
NCGC00016456.12	0.568925	5,7-Dihydroxyflavone	Phase II	NCGC00346725.01	5.12033	ARN-509	Phase II	3.04065
NCGC00025125.20	0.568925	Colchicine	Approved	NCGC00178852.06	5.12033	Tobramycin	Approved	3.04064
NCGC00263087.01	0.189642	Volasertib	Phase II	NCGC00015833.16	0.568925	Pyrazinamide	Approved	3.0403
NCGC00263087.01	0.189642	Volasertib	Phase II	NCGC00164566.02	1.70678	Pitavastatin calcium	Approved	3.03962
NCGC00346550.01	0.0632139	Lumacaftor	Phase II	NCGC00016777.07	0.568925	Probucol	Approved	3.03944
NCGC00263118.01	5.12033	Lirimilast	Phase II	NCGC00016927.10	0.00234124	Enoxacin	Approved	3.03898
NCGC00025125.20	0.00234124	Colchicine	Approved	NCGC00346934.01	15.361	Sivelestat	Approved	3.03749
NCGC00346455.01	0.568925	Cobimetinib	Phase III	NCGC00178054.05	15.361	Clarithromycin	Approved	3.03728
NCGC00095838.03	15.361
Approved	NCGC00346715.01	15.361	Azomycin	Approved	3.03598
NCGC00025060.16	0.0632139	Methotrexate	Approved	NCGC00016927.10	0.00234124	Enoxacin	Approved	3.03507
NCGC00249685.02	1.70678	Dovitinib	Phase III	NCGC00015508.17	0.189642	Hydrochlorothiazide	Approved	3.03357
NCGC00346573.01	0.00234124	Sapitinib	Phase II	NCGC00344505.01	5.12033	Calindol	Approved	3.03234
NCGC00018238.08	0.0210713	Oxibendazole	Phase III	NCGC00182965.04	0.00234124	Biperiden	Approved	3.03221
NCGC00017112.11	5.12033	Ciclopirox	Approved	NCGC00164566.02	5.12033	Pitavastatin calcium	Approved	3.03219
NCGC00018238.08	0.0210713	Oxibendazole	Phase III	NCGC00186028.01	5.12033	Levetiracetam	Approved	3.03058
NCGC00091032.08	1.70678	Cyproterone acetate	Approved	NCGC00346448.01	5.12033	Tariquidar	Phase II	3.02899
NCGC00015060.19	15.361	Azathioprine	Approved	NCGC00346448.01	15.361	Tariquidar	Phase II	3.02853
NCGC00346573.01	0.00234124	Sapitinib	Phase II	NCGC00168774.01	0.0632139	Rasagiline mesilate	Approved	3.02818
NCGC00161923.04	0.189642	Picropodophyllin	Phase II	NCGC00015316.06	5.12033	Eflornithine Hydrochloride	Approved	3.02789
NCGC00242514.01	0.568925	Sepantronium bromide	Phase II	NCGC00164566.02	15.361	Pitavastatin calcium	Approved	3.02746
NCGC00346475.01	0.189642	Birinapant	Phase II	NCGC00263564.02	1.70678	Levosimendan	Approved	3.02741
NCGC00015443.06	15.361	Flecainide	Approved	NCGC00159508.05	15.361	Rose Bengal disodium	Phase II	3.02648
NCGC00090691.03	15.361	Didanosine	Approved	NCGC00015897.06	0.00234124	Ranolazine	Approved	3.02632
NCGC00346455.01	0.189642	Cobimetinib	Phase III	NCGC00018181.13	0.568925	Nalidixic acid	Approved	3.02517
NCGC00263204.01	1.70678	CYC-116	Phase II	NCGC00164604.03	1.70678	Fluvastatin	Approved	3.02314
NCGC00161923.04	0.189642	Picropodophyllin	Phase II	NCGC00346732.01	5.12033	Hydroxocobalamin	Approved	3.02225
NCGC00263118.01	15.361	Lirimilast	Phase II	NCGC00164566.02	5.12033	Pitavastatin calcium	Approved	3.01926
NCGC00346455.01	0.568925	Cobimetinib	Phase III	NCGC00346434.01	0.00702378	Imipenem	Approved	3.01885
NCGC00253438.01	0.0632139	BI-2536	Phase II	NCGC00015316.06	5.12033	Eflornithine Hydrochloride	Approved	3.0182
NCGC00346573.01	0.00234124	Sapitinib	Phase II	NCGC00263564.02	1.70678	Levosimendan	Approved	3.01815
NCGC00095112.04	0.568925	Avobenzone	Approved	NCGC00182077.02	1.70678	Roxithromycin	Approved	3.01694
NCGC00181306.03	0.00234124	Docetaxel	Approved	NCGC00164613.03	15.361	Epalrestat	Approved	3.01572
NCGC00093560.06	5.12033	Finasteride	Approved	NCGC00253760.02	15.361	Albendazole Oxide	Approved	3.01457
NCGC00016463.02	5.12033	Cytisine	Approved	NCGC00164613.03	15.361	Epalrestat	Approved	3.01453
NCGC00090691.03	15.361	Didanosine	Approved	NCGC00018181.13	0.00702378	Nalidixic acid	Approved	3.01388
NCGC00024379.04	0.189642	Emetine	Approved	NCGC00346876.01	0.00234124	PX-12	Phase II	3.01388
NCGC00183682.01	15.361	VX-765	Phase II	NCGC00182077.02	1.70678	Roxithromycin	Approved	3.01288
NCGC00249685.02	1.70678	Dovitinib	Phase III	NCGC00025341.01	0.568925	Isradipine	Approved	3.01272
NCGC00263136.03	5.12033	Pracinostat	Phase II	NCGC00263167.02	0.568925	SNS-032	Phase II	3.01197
NCGC00015558.06	15.361	Isoprenaline hydrochloride	Approved	NCGC00346448.01	15.361	Tariquidar	Phase II	3.01159
NCGC00346686.01	0.0632139	Tivantinib	Phase II	NCGC00016927.10	15.361	Enoxacin	Approved	3.0109
NCGC00025179.13	0.568925	Mifepristone	Approved	NCGC00162288.06	0.0210713	Valproic acid sodium salt	Approved	3.00949
NCGC00093560.06	5.12033	Finasteride	Approved	NCGC00346876.01	15.361	PX-12	Phase II	3.00681
NCGC00253438.01	0.0632139	BI-2536	Phase II	NCGC00016927.10	0.0632139	Enoxacin	Approved	3.00604
NCGC00187481.04	0.00234124	BEZ-235	Phase II	NCGC00017324.08	1.70678	Simvastatin	Approved	3.00521
NCGC00018238.08	0.0210713	Oxibendazole	Phase III	NCGC00015100.14	0.568925	Altretamine	Approved	3.00492
NCGC00095838.03	15.361
Approved	NCGC00346651.01	15.361	Nepicastat hydrochloride	Phase II	3.00426
NCGC00013226.15	5.12033	Trifluoperazine hydrochloride	Approved	NCGC00159406.11	0.568925	Noradrenaline bitartrate monohydrate	Approved	3.00333
NCGC00346455.01	0.189642	Cobimetinib	Phase III	NCGC00345819.01	15.361	Estetrol	Phase II	3.00166
NCGC00167507.03	0.189642	Lapatinib	Approved	NCGC00182077.02	1.70678	Roxithromycin	Approved	3.00008
NCGC00016872.09	5.12033	Ticlopidine hydrochloride	Approved	NCGC00346838.01	0.568925	Secoisolariciresinol	Phase II	2.99959
NCGC00263098.03	1.70678	Combretastatin A-4	Phase III	NCGC00181011.01	5.12033	Gimeracil	Approved	2.9995
NCGC00346475.01	0.189642	Birinapant	Phase II	NCGC00095164.05	0.0210713	Protionamide	Approved	2.99947
NCGC00346455.01	0.568925	Cobimetinib	Phase III	NCGC00346876.01	0.189642	PX-12	Phase II	2.99863
NCGC00346455.01	0.568925	Cobimetinib	Phase III	NCGC00346609.01	5.12033	Gentamycin sulfate	Approved	2.997
NCGC00249612.01	5.12033	Ixazomib citrate	Phase III	NCGC00164613.03	15.361	Epalrestat	Approved	2.99626
NCGC00346455.01	15.361	Cobimetinib	Phase III	NCGC00164566.02	5.12033	Pitavastatin calcium	Approved	2.99483
NCGC00024379.04	0.189642	Emetine	Approved	NCGC00159491.05	0.189642	Rimantadine	Approved	2.99395
NCGC00024379.04	0.189642	Emetine	Approved	NCGC00016797.04	15.361	Amoxicillin sodium	Approved	2.98965
NCGC00346658.01	0.00234124	Crenolanib	Phase II	NCGC00162288.06	0.0210713	Valproic acid sodium salt	Approved	2.98941
NCGC00346573.01	0.0632139	Sapitinib	Phase II	NCGC00167467.04	15.361	Vecuronium bromide	Approved	2.98898
NCGC00091455.08	15.361	Celecoxib	Approved	NCGC00246966.03	0.189642	Flubendazole	Approved	2.98773
NCGC00091455.08	15.361	Celecoxib	Approved	NCGC00090753.05	5.12033	Azithromycin	Approved	2.98611
NCGC00090691.03	15.361	Didanosine	Approved	NCGC00344505.01	0.00234124	Calindol	Approved	2.986
NCGC00346574.01	0.0210713	Lexibulin hydrochloride	Phase II	NCGC00346710.01	15.361	Bindarit	Phase II	2.98521
NCGC00161923.04	0.0632139	Picropodophyllin	Phase II	NCGC00090753.05	5.12033	Azithromycin	Approved	2.98494
NCGC00263152.02	0.568925	Ponatinib	Phase II	NCGC00016488.03	15.361	Kinetin	Approved	2.98488
NCGC00346686.01	0.189642	Tivantinib	Phase II	NCGC00346715.01	0.189642	Azomycin	Approved	2.98485
NCGC00346455.01	0.568925	Cobimetinib	Phase III	NCGC00346732.01	5.12033	Hydroxocobalamin	Approved	2.98484
NCGC00249685.02	1.70678	Dovitinib	Phase III	NCGC00262945.02	0.0210713	Rivaroxaban	Approved	2.98403
NCGC00016463.02	15.361	Cytisine	Approved	NCGC00015147.09	15.361	Benzamil	Phase II	2.98308
NCGC00242507.01	0.568925	Everolimus	Approved	NCGC00162288.06	1.70678	Valproic acid sodium salt	Approved	2.9829
NCGC00159483.03	15.361	Hydroxychloroquine sulfate	Approved	NCGC00346448.01	5.12033	Tariquidar	Phase II	2.98239
NCGC00242596.01	0.0632139	Pralatrexate	Approved	NCGC00346518.01	0.00234124	Meropenem	Approved	2.98082
NCGC00015443.06	15.361	Flecainide	Approved	NCGC00016797.04	5.12033	Amoxicillin sodium	Approved	2.98073
NCGC00025125.20	0.568925	Colchicine	Approved	NCGC00065934.06	0.00702378	Oxcarbazepine	Approved	2.98016
NCGC00024379.04	0.189642	Emetine	Approved	NCGC00181011.01	5.12033	Gimeracil	Approved	2.98003
NCGC00241111.02	0.568925	VX-745	Phase II	NCGC00178054.05	15.361	Clarithromycin	Approved	2.9791
NCGC00346550.01	0.0632139	Lumacaftor	Phase II	NCGC00346715.01	15.361	Azomycin	Approved	2.97881
NCGC00024379.04	0.189642	Emetine	Approved	NCGC00015767.09	0.00234124	Oxybutynin chloride	Approved	2.97394
NCGC00016456.12	0.568925	5,7-Dihydroxyflavone	Phase II	NCGC00346838.01	0.568925	Secoisolariciresinol	Phase II	2.97318
NCGC00016456.12	0.568925	5,7-Dihydroxyflavone	Phase II	NCGC00346651.01	15.361	Nepicastat hydrochloride	Phase II	2.973
NCGC00090691.03	15.361	Didanosine	Approved	NCGC00183128.01	0.00234124	Glycyrrhizic acid	Approved	2.97183
NCGC00346686.01	0.189642	Tivantinib	Phase II	NCGC00016777.07	5.12033	Probucol	Approved	2.96996
NCGC00094552.04	0.00702378	Pyrantel pamoate	Approved	NCGC00187912.03	1.70678	PCI-32765	Phase II	2.96975
NCGC00025125.20	0.568925	Colchicine	Approved	NCGC00015925.13	0.189642	Sulfaphenazole	Approved	2.96875
NCGC00263098.03	1.70678	Combretastatin A-4	Phase III	NCGC00092384.04	15.361	Fenobam	Phase II	2.96693
NCGC00346686.01	0.0632139	Tivantinib	Phase II	NCGC00016806.12	1.70678	Mebendazole	Approved	2.96579
NCGC00165833.04	0.0632139	Entinostat	Phase II	NCGC00346715.01	15.361	Azomycin	Approved	2.96525
NCGC00346656.01	1.70678	Dinaciclib	Phase III	NCGC00346725.01	15.361	ARN-509	Phase II	2.96476
NCGC00242507.01	0.568925	Everolimus	Approved	NCGC00017324.08	5.12033	Simvastatin	Approved	2.96438
NCGC00346574.01	0.0210713	Lexibulin hydrochloride	Phase II	NCGC00015649.05	0.00234124	Moxonidine hydrochloride hydrate	Approved	2.96417
NCGC00346455.01	0.189642	Cobimetinib	Phase III	NCGC00159508.05	0.00702378	Rose Bengal disodium	Phase II	2.9638
NCGC00263183.01	0.189642	MK-1775	Phase II	NCGC00015147.09	15.361	Benzamil	Phase II	2.96178
NCGC00025125.20	0.00234124	Colchicine	Approved	NCGC00346641.01	15.361	ADL-5859	Phase II	2.96126
NCGC00346644.01	0.0210713	KX-01	Phase II	NCGC00346517.01	0.00234124	Daptomycin	Approved	2.96123
NCGC00253438.01	0.0632139	BI-2536	Phase II	NCGC00346715.01	15.361	Azomycin	Approved	2.96056
NCGC00018238.08	0.0210713	Oxibendazole	Phase III	NCGC00163127.05	15.361	Acitretin	Approved	2.96034
NCGC00244257.01	0.568925	CYT387	Phase II	NCGC00346715.01	15.361	Azomycin	Approved	2.95979
NCGC00165833.04	0.0632139	Entinostat	Phase II	NCGC00253760.02	1.70678	Albendazole Oxide	Approved	2.95948
NCGC00090851.09	5.12033	5-Azacitidine	Approved	NCGC00346562.01	15.361	Cefditoren pivoxil	Approved	2.95926
NCGC00065890.07	1.70678	Nevirapine	Approved	NCGC00346518.01	0.00234124	Meropenem	Approved	2.95897
NCGC00241104.01	0.0632139	Doramapimod	Phase II	NCGC00346518.01	0.00234124	Meropenem	Approved	2.95891
NCGC00263098.03	5.12033	Combretastatin A-4	Phase III	NCGC00263167.02	0.568925	SNS-032	Phase II	2.95839
NCGC00346686.01	0.189642	Tivantinib	Phase II	NCGC00016752.02	0.00234124	Clindamycin hydrochloride	Approved	2.95707
NCGC00161923.04	15.361	Picropodophyllin	Phase II	NCGC00346504.01	0.568925	Avagacestat	Phase II	2.95688
NCGC00253438.01	0.0632139	BI-2536	Phase II	NCGC00346732.01	5.12033	Hydroxocobalamin	Approved	2.95681
NCGC00263126.01	0.568925	Cutamesine hydrochloride	Phase II	NCGC00248196.02	15.361	Tempol	Phase II	2.95556
NCGC00024379.04	0.189642	Emetine	Approved	NCGC00263564.02	1.70678	Levosimendan	Approved	2.95483
NCGC00015038.08	0.0210713	Aminopterin	Phase II	NCGC00346651.01	15.361	Nepicastat hydrochloride	Phase II	2.95328
NCGC00346573.01	0.0632139	Sapitinib	Phase II	NCGC00094818.08	15.361	Hexestrol	Approved	2.9526
NCGC00162383.02	0.00702378	Vancomycin hydrochloride	Approved	NCGC00182077.02	1.70678	Roxithromycin	Approved	2.9521
NCGC00263162.02	15.361	RO-4929097	Phase II	NCGC00263167.02	0.568925	SNS-032	Phase II	2.95178
NCGC00346475.01	0.189642	Birinapant	Phase II	NCGC00159489.04	0.00702378	Chloramphenicol Palmitate	Approved	2.95046
NCGC00242507.01	0.00234124	Everolimus	Approved	NCGC00346651.01	15.361	Nepicastat hydrochloride	Phase II	2.95045
NCGC00263087.01	0.189642	Volasertib	Phase II	NCGC00182077.02	1.70678	Roxithromycin	Approved	2.94967
NCGC00263183.01	15.361	MK-1775	Phase II	NCGC00016777.07	0.568925	Probucol	Approved	2.94872
NCGC00263098.03	1.70678	Combretastatin A-4	Phase III	NCGC00167565.01	0.00702378	Carbazochrome sodium sulfonate	Approved	2.94845
NCGC00090691.03	15.361	Didanosine	Approved	NCGC00178520.05	0.00702378	Bromhexine hydrochloride	Approved	2.94629
NCGC00346686.01	0.189642	Tivantinib	Phase II	NCGC00022848.06	15.361	Hydrocortisone	Approved	2.94583
NCGC00346573.01	0.00234124	Sapitinib	Phase II	NCGC00095164.05	0.0210713	Protionamide	Approved	2.94561
NCGC00182051.02	5.12033	R406	Phase III	NCGC00346838.01	5.12033	Secoisolariciresinol	Phase II	2.94517
NCGC00346475.01	0.189642	Birinapant	Phase II	NCGC00018181.13	0.00702378	Nalidixic acid	Approved	2.94398
NCGC00095838.03	15.361
Approved	NCGC00162288.06	15.361	Valproic acid sodium salt	Approved	2.94206
NCGC00015060.19	5.12033	Azathioprine	Approved	NCGC00017324.08	1.70678	Simvastatin	Approved	2.94202
NCGC00263098.03	1.70678	Combretastatin A-4	Phase III	NCGC00021336.09	15.361	Diclofenac sodium	Approved	2.94174
NCGC00346574.01	0.0210713	Lexibulin hydrochloride	Phase II	NCGC00178054.05	15.361	Clarithromycin	Approved	2.94019
NCGC00025125.20	0.00234124	Colchicine	Approved	NCGC00016408.10	0.568925	Sulfapyridine	Approved	2.93641
NCGC00161923.04	15.361	Picropodophyllin	Phase II	NCGC00346715.01	0.189642	Azomycin	Approved	2.93544
NCGC00015060.19	5.12033	Azathioprine	Approved	NCGC00016777.07	0.568925	Probucol	Approved	2.93506
NCGC00168085.02	15.361	Vorinostat	Approved	NCGC00164604.03	5.12033	Fluvastatin	Approved	2.93427
NCGC00241104.01	0.0632139	Doramapimod	Phase II	NCGC00263167.02	0.568925	SNS-032	Phase II	2.93426
NCGC00241111.02	0.568925	VX-745	Phase II	NCGC00346517.01	0.00234124	Daptomycin	Approved	2.93411
NCGC00091455.08	15.361	Celecoxib	Approved	NCGC00346434.01	15.361	Imipenem	Approved	2.93338
NCGC00263136.03	0.568925	Pracinostat	Phase II	NCGC00017324.08	1.70678	Simvastatin	Approved	2.93253
NCGC00018238.08	0.0210713	Oxibendazole	Phase III	NCGC00094818.08	15.361	Hexestrol	Approved	2.93084
NCGC00346574.01	15.361	Lexibulin hydrochloride	Phase II	NCGC00263167.02	0.568925	SNS-032	Phase II	2.9307
NCGC00095133.04	1.70678	Famciclovir	Approved	NCGC00182077.02	0.00234124	Roxithromycin	Approved	2.9289
NCGC00018276.03	1.70678	Famotidine	Approved	NCGC00017324.08	1.70678	Simvastatin	Approved	2.92807
NCGC00024196.06	5.12033	Megestrol acetate	Approved	NCGC00017324.08	1.70678	Simvastatin	Approved	2.92802
NCGC00090691.03	15.361	Didanosine	Approved	NCGC00159544.02	5.12033	Zaldaride maleate	Phase III	2.92797
NCGC00345850.01	5.12033	AS-602801	Phase II	NCGC00017324.08	1.70678	Simvastatin	Approved	2.92778
NCGC00167507.03	15.361	Lapatinib	Approved	NCGC00015147.09	15.361	Benzamil	Phase II	2.92607
NCGC00346475.01	0.189642	Birinapant	Phase II	NCGC00345819.01	15.361	Estetrol	Phase II	2.92469
NCGC00249612.01	5.12033	Ixazomib citrate	Phase III	NCGC00346894.01	15.361	Valspodar	Phase III	2.92359
NCGC00015705.04	5.12033	Memantine hydrochloride	Approved	NCGC00162288.06	1.70678	Valproic acid sodium salt	Approved	2.92332
NCGC00346455.01	0.568925	Cobimetinib	Phase III	NCGC00016488.03	15.361	Kinetin	Approved	2.92105
NCGC00263149.01	0.568925	AEE-788	Phase II	NCGC00346518.01	0.00234124	Meropenem	Approved	2.92095
NCGC00093704.11	15.361	Cyclosporine A	Approved	NCGC00346838.01	1.70678	Secoisolariciresinol	Phase II	2.91993
NCGC00025125.20	0.00234124	Colchicine	Approved	NCGC00253646.01	0.568925	Agomelatine	Approved	2.91971
NCGC00249612.01	5.12033	Ixazomib citrate	Phase III	NCGC00346518.01	0.00234124	Meropenem	Approved	2.91931
NCGC00263152.02	0.189642	Ponatinib	Phase II	NCGC00181303.02	15.361	Neomycin sulfate	Approved	2.91908
NCGC00346506.01	5.12033	LY-2886721	Phase II	NCGC00165740.04	15.361	Benazepril	Approved	2.91895
NCGC00090691.03	15.361	Didanosine	Approved	NCGC00253867.01	5.12033	Prucalopride	Approved	2.918
NCGC00161923.04	0.568925	Picropodophyllin	Phase II	NCGC00263167.02	0.568925	SNS-032	Phase II	2.9177
NCGC00346475.01	0.568925	Birinapant	Phase II	NCGC00181011.01	5.12033	Gimeracil	Approved	2.91715
NCGC00188863.01	15.361	Dronedarone hydrochloride	Approved	NCGC00015147.09	15.361	Benzamil	Phase II	2.9164
NCGC00021305.08	15.361	Sirolimus	Approved	NCGC00346518.01	0.189642	Meropenem	Approved	2.91538
NCGC00241104.01	0.0632139	Doramapimod	Phase II	NCGC00016927.10	0.0632139	Enoxacin	Approved	2.91492
NCGC00263087.01	0.189642	Volasertib	Phase II	NCGC00346518.01	0.189642	Meropenem	Approved	2.91465
NCGC00065890.07	1.70678	Nevirapine	Approved	NCGC00016927.10	0.0632139	Enoxacin	Approved	2.91399
NCGC00185000.03	1.70678	Afatinib	Phase III	NCGC00018218.03	0.00234124	Edaravone	Approved	2.91186
NCGC00263182.02	1.70678	Mocetinostat	Phase II	NCGC00015147.09	15.361	Benzamil	Phase II	2.91137
NCGC00346573.01	0.0632139	Sapitinib	Phase II	NCGC00015708.17	5.12033	Maprotiline hydrochloride	Approved	2.91136
NCGC00229704.01	0.0632139	Raltitrexed	Approved	NCGC00017324.08	1.70678	Simvastatin	Approved	2.91136
NCGC00249685.02	1.70678	Dovitinib	Phase III	NCGC00167493.04	15.361	Manidipine	Approved	2.9113
NCGC00094552.04	0.00702378	Pyrantel pamoate	Approved	NCGC00263564.02	1.70678	Levosimendan	Approved	2.91091
NCGC00167518.03	0.568925	Temsirolimus	Approved	NCGC00346651.01	15.361	Nepicastat hydrochloride	Phase II	2.91089
NCGC00015443.06	15.361	Flecainide	Approved	NCGC00164566.02	5.12033	Pitavastatin calcium	Approved	2.91079
NCGC00346574.01	0.0210713	Lexibulin hydrochloride	Phase II	NCGC00016488.03	15.361	Kinetin	Approved	2.91069
NCGC00024379.04	0.189642	Emetine	Approved	NCGC00016488.03	15.361	Kinetin	Approved	2.90999
NCGC00263182.02	1.70678	Mocetinostat	Phase II	NCGC00017324.08	1.70678	Simvastatin	Approved	2.90884
NCGC00185000.03	1.70678	Afatinib	Phase III	NCGC00346517.01	0.00234124	Daptomycin	Approved	2.90868
NCGC00018238.08	0.0210713	Oxibendazole	Phase III	NCGC00166125.01	0.00234124	Meglumine	Approved	2.90681
NCGC00263118.01	5.12033	Lirimilast	Phase II	NCGC00346518.01	0.00234124	Meropenem	Approved	2.90667
NCGC00016407.11	1.70678	Sulfamethizole	Approved	NCGC00346562.01	15.361	Cefditoren pivoxil	Approved	2.90548
NCGC00094552.04	0.00702378	Pyrantel pamoate	Approved	NCGC00346715.01	15.361	Azomycin	Approved	2.90412
NCGC00249685.02	1.70678	Dovitinib	Phase III	NCGC00346880.01	0.0210713	Indiplon	Phase III	2.90347
NCGC00346717.01	0.0210713	BYL-719	Phase II	NCGC00182077.02	0.00234124	Roxithromycin	Approved	2.90176
NCGC00018276.03	1.70678	Famotidine	Approved	NCGC00346725.01	5.12033	ARN-509	Phase II	2.90091
NCGC00016447.02	0.0210713	Proscillaridin	Approved	NCGC00017324.08	5.12033	Simvastatin	Approved	2.90076
NCGC00025125.20	0.00234124	Colchicine	Approved	NCGC00018172.08	1.70678	Indapamide	Approved	2.90062
NCGC00244257.01	0.568925	CYT387	Phase II	NCGC00016927.10	0.0632139	Enoxacin	Approved	2.90008
NCGC00025060.16	0.0632139	Methotrexate	Approved	NCGC00016797.04	15.361	Amoxicillin sodium	Approved	2.89987
NCGC00024379.04	0.189642	Emetine	Approved	NCGC00186028.01	5.12033	Levetiracetam	Approved	2.8978
NCGC00090691.03	15.361	Didanosine	Approved	NCGC00015754.15	15.361	Nilutamide	Approved	2.89697
NCGC00015443.06	1.70678	Flecainide	Approved	NCGC00346517.01	0.00234124	Daptomycin	Approved	2.89588
NCGC00025059.04	0.00234124	Actinomycin D	Approved	NCGC00346725.01	15.361	ARN-509	Phase II	2.89546
NCGC00161923.04	15.361	Picropodophyllin	Phase II	NCGC00022848.06	0.00234124	Hydrocortisone	Approved	2.89532
NCGC00090691.03	15.361	Didanosine	Approved	NCGC00346669.01	0.568925	TAK-875	Phase III	2.89378
NCGC00090691.03	15.361	Didanosine	Approved	NCGC00183036.02	0.00702378	Cephradine	Approved	2.89346
NCGC00241111.02	0.568925	VX-745	Phase II	NCGC00015833.16	15.361	Pyrazinamide	Approved	2.89343
NCGC00346455.01	0.189642	Cobimetinib	Phase III	NCGC00186006.04	5.12033	Nefiracetam	Phase II	2.89205
NCGC00091455.08	15.361	Celecoxib	Approved	NCGC00182077.02	1.70678	Roxithromycin	Approved	2.89199
NCGC00015452.19	1.70678	Flutamide	Approved	NCGC00263167.02	0.189642	SNS-032	Phase II	2.8917
NCGC00241104.01	0.0632139	Doramapimod	Phase II	NCGC00016797.04	15.361	Amoxicillin sodium	Approved	2.89069
NCGC00018238.08	0.0210713	Oxibendazole	Phase III	NCGC00015708.17	5.12033	Maprotiline hydrochloride	Approved	2.89017
NCGC00181306.03	0.00234124	Docetaxel	Approved	NCGC00016927.10	0.00234124	Enoxacin	Approved	2.88973
NCGC00263220.02	0.0210713	Romidepsin	Approved	NCGC00346725.01	15.361	ARN-509	Phase II	2.88775
NCGC00263098.03	1.70678	Combretastatin A-4	Phase III	NCGC00346606.01	0.00702378	Cyclovirobuxin D	Approved	2.88772
NCGC00347284.01	5.12033	XL-647	Phase III	NCGC00263167.02	0.568925	SNS-032	Phase II	2.8877
NCGC00167507.03	0.189642	Lapatinib	Approved	NCGC00016927.10	0.0210713	Enoxacin	Approved	2.88758
NCGC00018238.08	0.0210713	Oxibendazole	Phase III	NCGC00346876.01	0.00234124	PX-12	Phase II	2.88703
NCGC00018276.03	1.70678	Famotidine	Approved	NCGC00346448.01	5.12033	Tariquidar	Phase II	2.88623
NCGC00346686.01	0.189642	Tivantinib	Phase II	NCGC00178054.05	15.361	Clarithromycin	Approved	2.88591
NCGC00263089.02	15.361	AZD-1152-HQPA	Phase II	NCGC00164604.03	1.70678	Fluvastatin	Approved	2.88562
NCGC00346622.01	0.0632139	Fostamatinib disodium	Phase III	NCGC00346715.01	0.189642	Azomycin	Approved	2.88496
NCGC00346686.01	0.189642	Tivantinib	Phase II	NCGC00015649.05	0.00234124	Moxonidine hydrochloride hydrate	Approved	2.88426
NCGC00161923.04	15.361	Picropodophyllin	Phase II	NCGC00179244.04	15.361	Dorzolamide hydrochloride	Approved	2.88403
NCGC00346574.01	0.0210713	Lexibulin hydrochloride	Phase II	NCGC00345819.01	15.361	Estetrol	Phase II	2.88228
NCGC00016463.02	5.12033	Cytisine	Approved	NCGC00017324.08	1.70678	Simvastatin	Approved	2.88173
NCGC00015823.18	15.361	Piroxicam	Approved	NCGC00015316.06	5.12033	Eflornithine Hydrochloride	Approved	2.88099
NCGC00025060.16	0.0632139	Methotrexate	Approved	NCGC00016777.07	0.568925	Probucol	Approved	2.88014
NCGC00090691.03	15.361	Didanosine	Approved	NCGC00015054.06	15.361	Tacrine hydrochloride	Approved	2.87981
NCGC00263098.03	1.70678	Combretastatin A-4	Phase III	NCGC00181765.01	0.00234124	Pranlukast hydrate	Approved	2.87935
NCGC00346686.01	0.189642	Tivantinib	Phase II	NCGC00016488.03	15.361	Kinetin	Approved	2.8787
NCGC00346475.01	0.568925	Birinapant	Phase II	NCGC00183105.01	15.361	Lubiprostone	Approved	2.87725
NCGC00018238.08	0.0210713	Oxibendazole	Phase III	NCGC00015818.15	15.361	Praziquantel	Approved	2.87669
NCGC00015823.18	15.361	Piroxicam	Approved	NCGC00346732.01	5.12033	Hydroxocobalamin	Approved	2.87576
NCGC00249612.01	0.0210713	Ixazomib citrate	Phase III	NCGC00182077.02	0.00234124	Roxithromycin	Approved	2.8751
NCGC00346550.01	0.0632139	Lumacaftor	Phase II	NCGC00346518.01	0.568925	Meropenem	Approved	2.87421
NCGC00346686.01	0.189642	Tivantinib	Phase II	NCGC00094818.08	15.361	Hexestrol	Approved	2.87315
NCGC00188863.01	5.12033	Dronedarone hydrochloride	Approved	NCGC00346715.01	15.361	Azomycin	Approved	2.87246
NCGC00346622.01	0.0632139	Fostamatinib disodium	Phase III	NCGC00346518.01	5.12033	Meropenem	Approved	2.87123
NCGC00095192.06	5.12033	Tegaserod maleate	Approved	NCGC00162288.06	1.70678	Valproic acid sodium salt	Approved	2.87115
NCGC00015443.06	15.361	Flecainide	Approved	NCGC00015316.06	5.12033	Eflornithine Hydrochloride	Approved	2.87062
NCGC00024379.04	0.189642	Emetine	Approved	NCGC00016978.05	0.00234124	Repaglinide	Approved	2.86972
NCGC00346475.01	0.568925	Birinapant	Phase II	NCGC00022848.06	15.361	Hydrocortisone	Approved	2.86942
NCGC00016872.09	5.12033	Ticlopidine hydrochloride	Approved	NCGC00346715.01	15.361	Azomycin	Approved	2.86801
NCGC00241111.02	0.568925	VX-745	Phase II	NCGC00022848.06	15.361	Hydrocortisone	Approved	2.86766
NCGC00346574.01	0.0210713	Lexibulin hydrochloride	Phase II	NCGC00015819.11	0.00234124	Propafenone hydrochloride	Approved	2.86734
NCGC00253713.02	15.361	Fenticonazole nitrate	Approved	NCGC00346725.01	5.12033	ARN-509	Phase II	2.86719
NCGC00345056.01	15.361	Vidofludimus	Phase II	NCGC00346448.01	15.361	Tariquidar	Phase II	2.86679
NCGC00249685.02	1.70678	Dovitinib	Phase III	NCGC00346562.01	0.00702378	Cefditoren pivoxil	Approved	2.86596
NCGC00263180.01	5.12033	Trametinib	Phase III	NCGC00246971.03	1.70678	Polydatin	Approved	2.86428
NCGC00159483.03	15.361	Hydroxychloroquine sulfate	Approved	NCGC00346651.01	15.361	Nepicastat hydrochloride	Phase II	2.86392
NCGC00346475.01	0.568925	Birinapant	Phase II	NCGC00178054.05	15.361	Clarithromycin	Approved	2.86249
NCGC00346487.01	0.0632139	Quisinostat hydrochloride	Phase II	NCGC00346562.01	15.361	Cefditoren pivoxil	Approved	2.86132
NCGC00250405.01	0.00234124	AZD-8055	Phase II	NCGC00164613.03	15.361	Epalrestat	Approved	2.85964
NCGC00016463.02	5.12033	Cytisine	Approved	NCGC00346715.01	15.361	Azomycin	Approved	2.85859
NCGC00263152.02	0.568925	Ponatinib	Phase II	NCGC00167467.04	15.361	Vecuronium bromide	Approved	2.8575
NCGC00165833.04	0.0632139	Entinostat	Phase II	NCGC00162288.06	15.361	Valproic acid sodium salt	Approved	2.85743
NCGC00263118.01	5.12033	Lirimilast	Phase II	NCGC00017324.08	1.70678	Simvastatin	Approved	2.85735
NCGC00263152.02	0.568925	Ponatinib	Phase II	NCGC00015767.09	0.00234124	Oxybutynin chloride	Approved	2.85659
NCGC00263104.01	0.0210713	Foretinib	Phase II	NCGC00016927.10	15.361	Enoxacin	Approved	2.85621
NCGC00095112.04	15.361	Avobenzone	Approved	NCGC00346725.01	1.70678	ARN-509	Phase II	2.8555
NCGC00346644.01	0.0210713	KX-01	Phase II	NCGC00015252.13	15.361	Cyproheptadine hydrochloride	Approved	2.85397
NCGC00018238.08	0.0210713	Oxibendazole	Phase III	NCGC00168774.01	15.361	Rasagiline mesilate	Approved	2.85372
NCGC00024379.04	0.189642	Emetine	Approved	NCGC00015100.14	0.568925	Altretamine	Approved	2.85369
NCGC00090691.03	15.361	Didanosine	Approved	NCGC00185774.01	0.0210713	Erdosteine	Approved	2.85178
NCGC00167496.02	0.00234124	Methylene blue	Phase II	NCGC00346732.01	15.361	Hydroxocobalamin	Approved	2.85135
NCGC00016447.02	0.0210713	Proscillaridin	Approved	NCGC00016777.07	0.568925	Probucol	Approved	2.8507
NCGC00163548.02	0.00702378	Echinomycin	Phase II	NCGC00162288.06	1.70678	Valproic acid sodium salt	Approved	2.8503
NCGC00024379.04	0.189642	Emetine	Approved	NCGC00092384.04	0.568925	Fenobam	Phase II	2.85029
NCGC00165833.04	0.0632139	Entinostat	Phase II	NCGC00346651.01	15.361	Nepicastat hydrochloride	Phase II	2.84934
NCGC00016101.09	1.70678	Xylometazoline hydrochloride	Approved	NCGC00164613.03	15.361	Epalrestat	Approved	2.84873
NCGC00346574.01	0.0210713	Lexibulin hydrochloride	Phase II	NCGC00167467.04	15.361	Vecuronium bromide	Approved	2.84775
NCGC00021305.08	15.361	Sirolimus	Approved	NCGC00017324.08	1.70678	Simvastatin	Approved	2.84752
NCGC00159483.03	15.361	Hydroxychloroquine sulfate	Approved	NCGC00164604.03	1.70678	Fluvastatin	Approved	2.84664
NCGC00263098.03	1.70678	Combretastatin A-4	Phase III	NCGC00346434.01	0.0632139	Imipenem	Approved	2.84663
NCGC00164591.02	15.361	Artemether	Approved	NCGC00017324.08	1.70678	Simvastatin	Approved	2.84613
NCGC00346475.01	0.189642	Birinapant	Phase II	NCGC00344505.01	5.12033	Calindol	Approved	2.84556
NCGC00263180.01	15.361	Trametinib	Phase III	NCGC00187912.03	5.12033	PCI-32765	Phase II	2.84549
NCGC00090691.03	15.361	Didanosine	Approved	NCGC00015508.17	0.00702378	Hydrochlorothiazide	Approved	2.8454
NCGC00016530.06	5.12033	Sulfameter	Approved	NCGC00346448.01	5.12033	Tariquidar	Phase II	2.84407
NCGC00091455.08	15.361	Celecoxib	Approved	NCGC00346715.01	0.0632139	Azomycin	Approved	2.84294
NCGC00346573.01	0.0632139	Sapitinib	Phase II	NCGC00163127.05	15.361	Acitretin	Approved	2.84283
NCGC00181306.03	0.00234124	Docetaxel	Approved	NCGC00346518.01	0.00234124	Meropenem	Approved	2.84274
NCGC00263087.01	0.189642	Volasertib	Phase II	NCGC00253760.02	15.361	Albendazole Oxide	Approved	2.84217
NCGC00090691.03	15.361	Didanosine	Approved	NCGC00095164.05	0.0210713	Protionamide	Approved	2.84193
NCGC00263126.01	0.00702378	Cutamesine hydrochloride	Phase II	NCGC00162288.06	0.0210713	Valproic acid sodium salt	Approved	2.84044
NCGC00346550.01	0.0632139	Lumacaftor	Phase II	NCGC00015252.13	15.361	Cyproheptadine hydrochloride	Approved	2.8403
NCGC00159483.03	15.361	Hydroxychloroquine sulfate	Approved	NCGC00187912.03	15.361	PCI-32765	Phase II	2.8399
NCGC00018276.03	1.70678	Famotidine	Approved	NCGC00164613.03	15.361	Epalrestat	Approved	2.8398
NCGC00346469.01	0.568925	Delanzomib	Phase II	NCGC00346518.01	0.00234124	Meropenem	Approved	2.83954
NCGC00065890.07	1.70678	Nevirapine	Approved	NCGC00015252.13	15.361	Cyproheptadine hydrochloride	Approved	2.83782
NCGC00346455.01	0.189642	Cobimetinib	Phase III	NCGC00183036.02	5.12033	Cephradine	Approved	2.83504
NCGC00185000.03	5.12033	Afatinib	Phase III	NCGC00162288.06	1.70678	Valproic acid sodium salt	Approved	2.83195
NCGC00241111.02	0.568925	VX-745	Phase II	NCGC00015767.09	0.00234124	Oxybutynin chloride	Approved	2.83184
NCGC00188863.01	15.361	Dronedarone hydrochloride	Approved	NCGC00162288.06	1.70678	Valproic acid sodium salt	Approved	2.83078
NCGC00346658.01	0.00234124	Crenolanib	Phase II	NCGC00017324.08	1.70678	Simvastatin	Approved	2.83052
NCGC00015452.19	0.568925	Flutamide	Approved	NCGC00164613.03	1.70678	Epalrestat	Approved	2.83035
NCGC00183682.01	5.12033	VX-765	Phase II	NCGC00017324.08	1.70678	Simvastatin	Approved	2.82989
NCGC00263152.02	0.568925	Ponatinib	Phase II	NCGC00015100.14	0.568925	Altretamine	Approved	2.82877
NCGC00263218.02	15.361	Teriflunomide	Approved	NCGC00346562.01	15.361	Cefditoren pivoxil	Approved	2.82864
NCGC00025125.20	0.00234124	Colchicine	Approved	NCGC00015590.07	0.00234124	Linopirdine	Phase III	2.82851
NCGC00263153.05	1.70678	AR-42	Phase II	NCGC00263167.02	0.568925	SNS-032	Phase II	2.82825
NCGC00025125.20	0.00234124	Colchicine	Approved	NCGC00015673.08	5.12033	Minoxidil	Approved	2.82816
NCGC00346574.01	0.0210713	Lexibulin hydrochloride	Phase II	NCGC00182965.04	0.00234124	Biperiden	Approved	2.82813
NCGC00346714.01	5.12033	GDC-0068	Phase II	NCGC00346448.01	15.361	Tariquidar	Phase II	2.82776
[truncated: 32,826 more rows]

## Sheet: PN.Comb_C2C6.Rank
Drug1	Drug1Dose	Drug1Name	Drug1Phase	Drug2	Drug2Dose	Drug2Name	Drug2Phase	IDA_Comboscore
NCGC00016000.10	0.189642	Disulfiram	Approved	NCGC00095161.04	15.361	Rebamipide	Approved	42.095
NCGC00016000.10	0.189642	Disulfiram	Approved	NCGC00185990.05	15.361	Ketorolac	Approved	31.7741
NCGC00016000.10	0.189642	Disulfiram	Approved	NCGC00015264.08	15.361	Clomipramine hydrochloride	Approved	29.5853
NCGC00016000.10	0.189642	Disulfiram	Approved	NCGC00164559.04	15.361	Duloxetine hydrochloride	Approved	27.9832
NCGC00016000.10	0.189642	Disulfiram	Approved	NCGC00161641.04	15.361	Sinomenine	Phase II	27.1487
NCGC00016000.10	0.189642	Disulfiram	Approved	NCGC00018157.11	15.361	Flurbiprofen	Approved	25.3888
NCGC00016000.10	0.189642	Disulfiram	Approved	NCGC00016246.12	15.361	Chlorhexidine	Approved	24.8811
NCGC00016000.10	0.189642	Disulfiram	Approved	NCGC00015335.11	15.361	Diphenhydramine hydrochloride	Approved	24.4519
NCGC00249611.03	15.361	MLN-2238ï¿½ï¿½	Phase II	NCGC00095161.04	15.361	Rebamipide	Approved	23.5763
NCGC00016000.10	0.189642	Disulfiram	Approved	NCGC00015970.10	5.12033	Sulindac	Approved	23.464
NCGC00016000.10	0.189642	Disulfiram	Approved	NCGC00244252.01	5.12033	TG-101348	Phase II	23.211
NCGC00016000.10	0.189642	Disulfiram	Approved	NCGC00188344.05	15.361	Navitoclax	Phase II	22.6984
NCGC00016000.10	0.189642	Disulfiram	Approved	NCGC00250378.01	15.361	Piboserod hydrochloride	Phase III	22.3375
NCGC00016000.10	0.189642	Disulfiram	Approved	NCGC00262603.01	15.361	CAL-101	Phase II	21.8311
NCGC00183285.04	15.361	Nilotinib	Approved	NCGC00016246.12	15.361	Chlorhexidine	Approved	21.1906
NCGC00167831.01	5.12033	SN-38	Approved	NCGC00095161.04	15.361	Rebamipide	Approved	21.1873
NCGC00183285.04	15.361	Nilotinib	Approved	NCGC00095161.04	15.361	Rebamipide	Approved	21.1435
NCGC00016000.10	0.189642	Disulfiram	Approved	NCGC00015562.24	15.361	Indomethacin	Approved	21.0043
NCGC00016994.16	1.70678	Camptothecin	Approved	NCGC00095161.04	15.361	Rebamipide	Approved	20.3328
NCGC00093976.06	1.70678	Idarubicin hydrochloride	Approved	NCGC00095161.04	15.361	Rebamipide	Approved	19.1196
NCGC00183285.04	15.361	Nilotinib	Approved	NCGC00185990.05	15.361	Ketorolac	Approved	18.4988
NCGC00183285.04	15.361	Nilotinib	Approved	NCGC00164559.04	15.361	Duloxetine hydrochloride	Approved	18.4252
NCGC00016994.16	5.12033	Camptothecin	Approved	NCGC00185990.05	15.361	Ketorolac	Approved	18.3823
NCGC00014925.07	15.361	Topotecan hydrochloride	Approved	NCGC00095161.04	15.361	Rebamipide	Approved	18.2042
NCGC00016994.16	1.70678	Camptothecin	Approved	NCGC00164559.04	15.361	Duloxetine hydrochloride	Approved	18.1515
NCGC00249611.03	15.361	MLN-2238ï¿½ï¿½	Phase II	NCGC00015970.10	15.361	Sulindac	Approved	18.109
NCGC00016000.10	0.189642	Disulfiram	Approved	NCGC00344564.02	15.361	Diosmin	Approved	17.9806
NCGC00167831.01	5.12033	SN-38	Approved	NCGC00164559.04	15.361	Duloxetine hydrochloride	Approved	17.9322
NCGC00016000.10	0.189642	Disulfiram	Approved	NCGC00263091.01	1.70678	AT-7519	Phase II	17.8987
NCGC00242506.02	0.568925	Bortezomib	Approved	NCGC00095161.04	15.361	Rebamipide	Approved	17.7597
NCGC00249611.03	15.361	MLN-2238ï¿½ï¿½	Phase II	NCGC00015264.08	15.361	Clomipramine hydrochloride	Approved	17.1502
NCGC00249611.03	15.361	MLN-2238ï¿½ï¿½	Phase II	NCGC00161641.04	15.361	Sinomenine	Phase II	17.1021
NCGC00091112.08	5.12033	Methylrosaniline chloride	Approved	NCGC00095161.04	15.361	Rebamipide	Approved	17.0961
NCGC00249611.03	15.361	MLN-2238ï¿½ï¿½	Phase II	NCGC00185990.05	5.12033	Ketorolac	Approved	17.0046
NCGC00162423.04	0.0632139	Mithramycin	Approved	NCGC00095161.04	15.361	Rebamipide	Approved	16.9463
NCGC00093976.06	1.70678	Idarubicin hydrochloride	Approved	NCGC00164559.04	15.361	Duloxetine hydrochloride	Approved	16.9301
NCGC00016000.10	0.189642	Disulfiram	Approved	NCGC00183362.01	15.361	Pentagastrin	Approved	16.7785
NCGC00015520.10	15.361	Hydroxyurea	Approved	NCGC00095161.04	15.361	Rebamipide	Approved	16.7732
NCGC00016994.16	1.70678	Camptothecin	Approved	NCGC00015264.08	5.12033	Clomipramine hydrochloride	Approved	16.5452
NCGC00016000.10	0.189642	Disulfiram	Approved	NCGC00161327.05	15.361	Calcitriol	Approved	16.5355
NCGC00016000.10	0.189642	Disulfiram	Approved	NCGC00263203.02	15.361	Danusertib	Phase II	16.3568
NCGC00016000.10	0.0632139	Disulfiram	Approved	NCGC00023509.14	15.361	Lovastatin	Approved	15.8782
NCGC00167831.01	5.12033	SN-38	Approved	NCGC00185990.05	15.361	Ketorolac	Approved	15.8132
NCGC00167831.01	5.12033	SN-38	Approved	NCGC00161641.04	15.361	Sinomenine	Phase II	15.7122
NCGC00091112.08	5.12033	Methylrosaniline chloride	Approved	NCGC00185990.05	15.361	Ketorolac	Approved	15.66
NCGC00183285.04	15.361	Nilotinib	Approved	NCGC00015264.08	15.361	Clomipramine hydrochloride	Approved	15.6293
NCGC00091112.08	5.12033	Methylrosaniline chloride	Approved	NCGC00015264.08	15.361	Clomipramine hydrochloride	Approved	15.6087
NCGC00249611.03	15.361	MLN-2238ï¿½ï¿½	Phase II	NCGC00018157.11	15.361	Flurbiprofen	Approved	15.6086
NCGC00164553.03	1.70678	Clofarabine	Approved	NCGC00185990.05	5.12033	Ketorolac	Approved	15.4662
NCGC00346832.01	1.70678	Terameprocol	Phase II	NCGC00095161.04	15.361	Rebamipide	Approved	15.4011
NCGC00014925.07	15.361	Topotecan hydrochloride	Approved	NCGC00164559.04	15.361	Duloxetine hydrochloride	Approved	15.3565
NCGC00164553.03	5.12033	Clofarabine	Approved	NCGC00018157.11	15.361	Flurbiprofen	Approved	15.3248
NCGC00183285.04	15.361	Nilotinib	Approved	NCGC00250378.01	15.361	Piboserod hydrochloride	Phase III	15.2779
NCGC00249611.03	15.361	MLN-2238ï¿½ï¿½	Phase II	NCGC00164559.04	15.361	Duloxetine hydrochloride	Approved	15.2422
NCGC00016994.16	1.70678	Camptothecin	Approved	NCGC00018157.11	15.361	Flurbiprofen	Approved	15.1705
NCGC00249611.03	15.361	MLN-2238ï¿½ï¿½	Phase II	NCGC00016246.12	15.361	Chlorhexidine	Approved	15.1673
NCGC00346832.01	1.70678	Terameprocol	Phase II	NCGC00015970.10	1.70678	Sulindac	Approved	15.1346
NCGC00249611.03	15.361	MLN-2238ï¿½ï¿½	Phase II	NCGC00244252.01	5.12033	TG-101348	Phase II	15.1054
NCGC00167831.01	1.70678	SN-38	Approved	NCGC00018157.11	15.361	Flurbiprofen	Approved	15.0924
NCGC00162423.04	0.0632139	Mithramycin	Approved	NCGC00185990.05	15.361	Ketorolac	Approved	15.0923
NCGC00016994.16	1.70678	Camptothecin	Approved	NCGC00161641.04	5.12033	Sinomenine	Phase II	15.0553
NCGC00015693.08	1.70678	Mitoxantrone	Approved	NCGC00095161.04	15.361	Rebamipide	Approved	15.0426
NCGC00163700.04	15.361	Vincristine sulfate	Approved	NCGC00095161.04	15.361	Rebamipide	Approved	14.9941
NCGC00162423.04	0.0632139	Mithramycin	Approved	NCGC00015264.08	15.361	Clomipramine hydrochloride	Approved	14.9115
NCGC00167831.01	15.361	SN-38	Approved	NCGC00015264.08	15.361	Clomipramine hydrochloride	Approved	14.885
NCGC00249611.03	15.361	MLN-2238ï¿½ï¿½	Phase II	NCGC00015562.24	15.361	Indomethacin	Approved	14.8753
NCGC00178697.05	5.12033	Irinotecan	Approved	NCGC00095161.04	15.361	Rebamipide	Approved	14.875
NCGC00242506.02	0.568925	Bortezomib	Approved	NCGC00185990.05	15.361	Ketorolac	Approved	14.8392
NCGC00242506.02	0.568925	Bortezomib	Approved	NCGC00015264.08	15.361	Clomipramine hydrochloride	Approved	14.8081
NCGC00346580.01	15.361	Vinflunine	Approved	NCGC00095161.04	15.361	Rebamipide	Approved	14.7786
NCGC00024415.39	1.70678	Doxorubicin	Approved	NCGC00095161.04	15.361	Rebamipide	Approved	14.635
NCGC00164553.03	1.70678	Clofarabine	Approved	NCGC00095161.04	5.12033	Rebamipide	Approved	14.624
NCGC00162423.04	0.0210713	Mithramycin	Approved	NCGC00164559.04	15.361	Duloxetine hydrochloride	Approved	14.6185
NCGC00164553.03	1.70678	Clofarabine	Approved	NCGC00161641.04	0.568925	Sinomenine	Phase II	14.5901
NCGC00164553.03	1.70678	Clofarabine	Approved	NCGC00015970.10	1.70678	Sulindac	Approved	14.5631
NCGC00188690.02	1.70678	Prasugrel	Approved	NCGC00095161.04	15.361	Rebamipide	Approved	14.54
NCGC00249611.03	15.361	MLN-2238ï¿½ï¿½	Phase II	NCGC00015335.11	15.361	Diphenhydramine hydrochloride	Approved	14.5181
NCGC00263198.01	15.361	Lenvatinib	Phase III	NCGC00095161.04	15.361	Rebamipide	Approved	14.4302
NCGC00346832.01	1.70678	Terameprocol	Phase II	NCGC00015264.08	5.12033	Clomipramine hydrochloride	Approved	14.406
NCGC00016388.03	15.361	Noscapine	Approved	NCGC00095161.04	15.361	Rebamipide	Approved	14.4059
NCGC00346832.01	1.70678	Terameprocol	Phase II	NCGC00185990.05	5.12033	Ketorolac	Approved	14.3834
NCGC00167982.02	15.361	Pirarubicin	Approved	NCGC00095161.04	15.361	Rebamipide	Approved	14.3195
NCGC00346832.01	1.70678	Terameprocol	Phase II	NCGC00164559.04	15.361	Duloxetine hydrochloride	Approved	14.1164
NCGC00016994.16	1.70678	Camptothecin	Approved	NCGC00015970.10	5.12033	Sulindac	Approved	14.1085
NCGC00249613.03	0.568925	Carfilzomib	phase II	NCGC00015264.08	15.361	Clomipramine hydrochloride	Approved	14.0859
NCGC00242506.02	0.568925	Bortezomib	Approved	NCGC00015970.10	15.361	Sulindac	Approved	14.0507
NCGC00163700.04	15.361	Vincristine sulfate	Approved	NCGC00015264.08	5.12033	Clomipramine hydrochloride	Approved	14.0412
NCGC00015520.10	15.361	Hydroxyurea	Approved	NCGC00164559.04	15.361	Duloxetine hydrochloride	Approved	13.9769
NCGC00249611.03	15.361	MLN-2238ï¿½ï¿½	Phase II	NCGC00262603.01	15.361	CAL-101	Phase II	13.9664
NCGC00093976.06	1.70678	Idarubicin hydrochloride	Approved	NCGC00185990.05	15.361	Ketorolac	Approved	13.9588
NCGC00346832.01	1.70678	Terameprocol	Phase II	NCGC00018157.11	5.12033	Flurbiprofen	Approved	13.8879
NCGC00164553.03	1.70678	Clofarabine	Approved	NCGC00344564.02	15.361	Diosmin	Approved	13.836
NCGC00016388.03	5.12033	Noscapine	Approved	NCGC00018157.11	15.361	Flurbiprofen	Approved	13.8183
NCGC00263174.01	0.189642	Ispinesib	Phase II	NCGC00018157.11	5.12033	Flurbiprofen	Approved	13.8047
NCGC00263174.01	0.189642	Ispinesib	Phase II	NCGC00095161.04	5.12033	Rebamipide	Approved	13.7976
NCGC00163700.04	15.361	Vincristine sulfate	Approved	NCGC00164559.04	15.361	Duloxetine hydrochloride	Approved	13.7352
NCGC00164553.03	5.12033	Clofarabine	Approved	NCGC00015264.08	5.12033	Clomipramine hydrochloride	Approved	13.7047
NCGC00167503.02	15.361	Aclarubicin	Approved	NCGC00095161.04	15.361	Rebamipide	Approved	13.6917
NCGC00016994.16	1.70678	Camptothecin	Approved	NCGC00244252.01	5.12033	TG-101348	Phase II	13.6906
NCGC00185772.01	15.361	Vindesine sulfate	Approved	NCGC00095161.04	15.361	Rebamipide	Approved	13.68
NCGC00016388.03	1.70678	Noscapine	Approved	NCGC00015970.10	1.70678	Sulindac	Approved	13.6573
NCGC00188690.02	1.70678	Prasugrel	Approved	NCGC00185990.05	5.12033	Ketorolac	Approved	13.6468
NCGC00346832.01	1.70678	Terameprocol	Phase II	NCGC00161641.04	0.568925	Sinomenine	Phase II	13.6439
NCGC00183285.04	15.361	Nilotinib	Approved	NCGC00161641.04	15.361	Sinomenine	Phase II	13.6425
NCGC00188690.02	1.70678	Prasugrel	Approved	NCGC00015264.08	5.12033	Clomipramine hydrochloride	Approved	13.6337
NCGC00167831.01	0.568925	SN-38	Approved	NCGC00015970.10	1.70678	Sulindac	Approved	13.6332
NCGC00178697.05	5.12033	Irinotecan	Approved	NCGC00164559.04	15.361	Duloxetine hydrochloride	Approved	13.6236
NCGC00263174.01	0.189642	Ispinesib	Phase II	NCGC00015970.10	1.70678	Sulindac	Approved	13.6182
NCGC00263174.01	0.189642	Ispinesib	Phase II	NCGC00161641.04	0.568925	Sinomenine	Phase II	13.5616
NCGC00167831.01	5.12033	SN-38	Approved	NCGC00016246.12	15.361	Chlorhexidine	Approved	13.5465
NCGC00346580.01	15.361	Vinflunine	Approved	NCGC00164559.04	15.361	Duloxetine hydrochloride	Approved	13.5333
NCGC00016388.03	15.361	Noscapine	Approved	NCGC00015264.08	5.12033	Clomipramine hydrochloride	Approved	13.5134
NCGC00346832.01	1.70678	Terameprocol	Phase II	NCGC00344564.02	15.361	Diosmin	Approved	13.4532
NCGC00346580.01	15.361	Vinflunine	Approved	NCGC00015264.08	5.12033	Clomipramine hydrochloride	Approved	13.4487
NCGC00167982.02	15.361	Pirarubicin	Approved	NCGC00015264.08	5.12033	Clomipramine hydrochloride	Approved	13.4359
NCGC00167831.01	1.70678	SN-38	Approved	NCGC00244252.01	5.12033	TG-101348	Phase II	13.4272
NCGC00241113.01	15.361	Orantinib	Phase III	NCGC00095161.04	15.361	Rebamipide	Approved	13.3942
NCGC00164553.03	5.12033	Clofarabine	Approved	NCGC00164559.04	15.361	Duloxetine hydrochloride	Approved	13.3839
NCGC00016388.03	1.70678	Noscapine	Approved	NCGC00185990.05	5.12033	Ketorolac	Approved	13.3683
NCGC00091112.08	5.12033	Methylrosaniline chloride	Approved	NCGC00164559.04	15.361	Duloxetine hydrochloride	Approved	13.3497
NCGC00188690.02	1.70678	Prasugrel	Approved	NCGC00015970.10	1.70678	Sulindac	Approved	13.3447
NCGC00188690.02	1.70678	Prasugrel	Approved	NCGC00164559.04	15.361	Duloxetine hydrochloride	Approved	13.3098
NCGC00263198.01	15.361	Lenvatinib	Phase III	NCGC00164559.04	15.361	Duloxetine hydrochloride	Approved	13.2071
NCGC00016388.03	1.70678	Noscapine	Approved	NCGC00161641.04	0.568925	Sinomenine	Phase II	13.1966
NCGC00242506.02	0.568925	Bortezomib	Approved	NCGC00161641.04	15.361	Sinomenine	Phase II	13.185
NCGC00016388.03	15.361	Noscapine	Approved	NCGC00164559.04	15.361	Duloxetine hydrochloride	Approved	13.1843
NCGC00182713.01	15.361	Canertinib	Phase II	NCGC00095161.04	15.361	Rebamipide	Approved	13.1446
NCGC00166323.03	15.361	Trifluridine	Approved	NCGC00095161.04	15.361	Rebamipide	Approved	13.1343
NCGC00249611.03	15.361	MLN-2238ï¿½ï¿½	Phase II	NCGC00344564.02	15.361	Diosmin	Approved	13.1259
NCGC00163700.04	1.70678	Vincristine sulfate	Approved	NCGC00185990.05	5.12033	Ketorolac	Approved	13.1155
NCGC00167982.02	15.361	Pirarubicin	Approved	NCGC00164559.04	15.361	Duloxetine hydrochloride	Approved	13.1035
NCGC00346937.01	0.0210713	Ombrabulin	Phase III	NCGC00095161.04	15.361	Rebamipide	Approved	13.0269
NCGC00183285.04	15.361	Nilotinib	Approved	NCGC00015335.11	15.361	Diphenhydramine hydrochloride	Approved	12.9264
NCGC00016994.16	1.70678	Camptothecin	Approved	NCGC00250378.01	5.12033	Piboserod hydrochloride	Phase III	12.8764
NCGC00346832.01	1.70678	Terameprocol	Phase II	NCGC00183362.01	15.361	Pentagastrin	Approved	12.8759
NCGC00185772.01	15.361	Vindesine sulfate	Approved	NCGC00015264.08	5.12033	Clomipramine hydrochloride	Approved	12.8615
NCGC00346832.01	1.70678	Terameprocol	Phase II	NCGC00244252.01	1.70678	TG-101348	Phase II	12.8495
NCGC00263174.01	0.189642	Ispinesib	Phase II	NCGC00244252.01	1.70678	TG-101348	Phase II	12.8326
NCGC00093976.06	1.70678	Idarubicin hydrochloride	Approved	NCGC00161641.04	15.361	Sinomenine	Phase II	12.8166
NCGC00164553.03	5.12033	Clofarabine	Approved	NCGC00244252.01	5.12033	TG-101348	Phase II	12.7728
NCGC00022001.14	0.00702378	Podofilox	Approved	NCGC00015970.10	1.70678	Sulindac	Approved	12.7164
NCGC00167982.02	15.361	Pirarubicin	Approved	NCGC00015970.10	5.12033	Sulindac	Approved	12.709
NCGC00167831.01	1.70678	SN-38	Approved	NCGC00015562.24	15.361	Indomethacin	Approved	12.6438
NCGC00022001.14	0.00702378	Podofilox	Approved	NCGC00095161.04	15.361	Rebamipide	Approved	12.6133
NCGC00016994.16	1.70678	Camptothecin	Approved	NCGC00015562.24	15.361	Indomethacin	Approved	12.6064
NCGC00165966.02	5.12033	Vinorelbine	Approved	NCGC00095161.04	15.361	Rebamipide	Approved	12.5838
NCGC00022001.14	0.00234124	Podofilox	Approved	NCGC00185990.05	5.12033	Ketorolac	Approved	12.5788
NCGC00022001.14	0.00702378	Podofilox	Approved	NCGC00018157.11	5.12033	Flurbiprofen	Approved	12.5709
NCGC00249613.03	0.568925	Carfilzomib	phase II	NCGC00095161.04	15.361	Rebamipide	Approved	12.5506
NCGC00346832.01	1.70678	Terameprocol	Phase II	NCGC00015562.24	15.361	Indomethacin	Approved	12.5411
NCGC00163700.04	1.70678	Vincristine sulfate	Approved	NCGC00018157.11	15.361	Flurbiprofen	Approved	12.5237
NCGC00014925.07	5.12033	Topotecan hydrochloride	Approved	NCGC00015264.08	5.12033	Clomipramine hydrochloride	Approved	12.5164
NCGC00185772.01	15.361	Vindesine sulfate	Approved	NCGC00164559.04	15.361	Duloxetine hydrochloride	Approved	12.5049
NCGC00164553.03	5.12033	Clofarabine	Approved	NCGC00015562.24	15.361	Indomethacin	Approved	12.4985
NCGC00163700.04	15.361	Vincristine sulfate	Approved	NCGC00015970.10	5.12033	Sulindac	Approved	12.4898
NCGC00167831.01	5.12033	SN-38	Approved	NCGC00015335.11	15.361	Diphenhydramine hydrochloride	Approved	12.4834
NCGC00016000.10	0.189642	Disulfiram	Approved	NCGC00094358.17	15.361	Isotretinoin	Approved	12.4281
NCGC00346937.01	0.0210713	Ombrabulin	Phase III	NCGC00185990.05	5.12033	Ketorolac	Approved	12.4236
NCGC00188690.02	1.70678	Prasugrel	Approved	NCGC00018157.11	15.361	Flurbiprofen	Approved	12.421
NCGC00015693.08	1.70678	Mitoxantrone	Approved	NCGC00164559.04	15.361	Duloxetine hydrochloride	Approved	12.367
NCGC00022001.14	0.00702378	Podofilox	Approved	NCGC00161641.04	0.568925	Sinomenine	Phase II	12.3405
NCGC00163700.04	15.361	Vincristine sulfate	Approved	NCGC00161641.04	5.12033	Sinomenine	Phase II	12.3147
NCGC00263174.01	0.0632139	Ispinesib	Phase II	NCGC00015264.08	0.568925	Clomipramine hydrochloride	Approved	12.3071
NCGC00346937.01	0.0210713	Ombrabulin	Phase III	NCGC00015264.08	5.12033	Clomipramine hydrochloride	Approved	12.2743
NCGC00346464.01	0.00234124	ARRY-520	Phase II	NCGC00018157.11	15.361	Flurbiprofen	Approved	12.2378
NCGC00346937.01	0.0210713	Ombrabulin	Phase III	NCGC00018157.11	15.361	Flurbiprofen	Approved	12.2313
NCGC00346464.01	0.00234124	ARRY-520	Phase II	NCGC00015970.10	1.70678	Sulindac	Approved	12.2165
NCGC00263174.01	15.361	Ispinesib	Phase II	NCGC00185990.05	5.12033	Ketorolac	Approved	12.2022
NCGC00188690.02	1.70678	Prasugrel	Approved	NCGC00183362.01	15.361	Pentagastrin	Approved	12.1793
NCGC00241113.01	15.361	Orantinib	Phase III	NCGC00185990.05	15.361	Ketorolac	Approved	12.1616
NCGC00346937.01	0.0632139	Ombrabulin	Phase III	NCGC00015970.10	1.70678	Sulindac	Approved	12.1567
NCGC00167982.02	15.361	Pirarubicin	Approved	NCGC00185990.05	5.12033	Ketorolac	Approved	12.152
NCGC00093976.06	1.70678	Idarubicin hydrochloride	Approved	NCGC00015264.08	15.361	Clomipramine hydrochloride	Approved	12.1429
NCGC00016994.16	5.12033	Camptothecin	Approved	NCGC00015335.11	15.361	Diphenhydramine hydrochloride	Approved	12.1218
NCGC00241113.01	15.361	Orantinib	Phase III	NCGC00015264.08	15.361	Clomipramine hydrochloride	Approved	12.1177
NCGC00346580.01	1.70678	Vinflunine	Approved	NCGC00018157.11	15.361	Flurbiprofen	Approved	12.1165
NCGC00164553.03	1.70678	Clofarabine	Approved	NCGC00183362.01	15.361	Pentagastrin	Approved	12.0887
NCGC00242506.02	0.568925	Bortezomib	Approved	NCGC00015335.11	15.361	Diphenhydramine hydrochloride	Approved	12.0845
NCGC00016388.03	1.70678	Noscapine	Approved	NCGC00344564.02	15.361	Diosmin	Approved	12.0724
NCGC00016000.10	0.189642	Disulfiram	Approved	NCGC00346667.01	15.361	Lornoxicam	Approved	12.0447
NCGC00346464.01	15.361	ARRY-520	Phase II	NCGC00095161.04	5.12033	Rebamipide	Approved	12.0201
NCGC00249613.03	0.568925	Carfilzomib	phase II	NCGC00185990.05	15.361	Ketorolac	Approved	11.9993
NCGC00188690.02	1.70678	Prasugrel	Approved	NCGC00161641.04	5.12033	Sinomenine	Phase II	11.9336
NCGC00022001.14	0.00702378	Podofilox	Approved	NCGC00015264.08	5.12033	Clomipramine hydrochloride	Approved	11.9021
NCGC00346937.01	0.0210713	Ombrabulin	Phase III	NCGC00164559.04	15.361	Duloxetine hydrochloride	Approved	11.894
NCGC00346580.01	1.70678	Vinflunine	Approved	NCGC00185990.05	5.12033	Ketorolac	Approved	11.8886
NCGC00167982.02	15.361	Pirarubicin	Approved	NCGC00161641.04	5.12033	Sinomenine	Phase II	11.883
NCGC00242506.02	0.568925	Bortezomib	Approved	NCGC00164559.04	15.361	Duloxetine hydrochloride	Approved	11.8812
NCGC00165966.02	5.12033	Vinorelbine	Approved	NCGC00015264.08	5.12033	Clomipramine hydrochloride	Approved	11.8755
NCGC00242506.02	0.568925	Bortezomib	Approved	NCGC00018157.11	15.361	Flurbiprofen	Approved	11.851
NCGC00188690.02	1.70678	Prasugrel	Approved	NCGC00015562.24	15.361	Indomethacin	Approved	11.8454
NCGC00346832.01	1.70678	Terameprocol	Phase II	NCGC00250378.01	5.12033	Piboserod hydrochloride	Phase III	11.8394
NCGC00014925.07	15.361	Topotecan hydrochloride	Approved	NCGC00185990.05	15.361	Ketorolac	Approved	11.8384
NCGC00346464.01	0.00234124	ARRY-520	Phase II	NCGC00161641.04	0.568925	Sinomenine	Phase II	11.8187
NCGC00263174.01	0.0632139	Ispinesib	Phase II	NCGC00015790.02	5.12033	PD-098059	Phase II	11.8093
NCGC00024415.39	0.568925	Doxorubicin	Approved	NCGC00185990.05	5.12033	Ketorolac	Approved	11.8041
NCGC00024415.39	0.568925	Doxorubicin	Approved	NCGC00015264.08	5.12033	Clomipramine hydrochloride	Approved	11.7879
NCGC00185772.01	5.12033	Vindesine sulfate	Approved	NCGC00185990.05	5.12033	Ketorolac	Approved	11.7745
NCGC00162423.04	0.0632139	Mithramycin	Approved	NCGC00161641.04	15.361	Sinomenine	Phase II	11.7696
NCGC00166323.03	15.361	Trifluridine	Approved	NCGC00164559.04	15.361	Duloxetine hydrochloride	Approved	11.7328
NCGC00167831.01	0.568925	SN-38	Approved	NCGC00344564.02	15.361	Diosmin	Approved	11.7186
NCGC00263174.01	0.189642	Ispinesib	Phase II	NCGC00344564.02	15.361	Diosmin	Approved	11.7048
NCGC00024415.39	0.568925	Doxorubicin	Approved	NCGC00015970.10	5.12033	Sulindac	Approved	11.6957
NCGC00263174.01	0.0632139	Ispinesib	Phase II	NCGC00016868.11	5.12033	Acemetacin	Approved	11.6876
NCGC00346580.01	15.361	Vinflunine	Approved	NCGC00161641.04	5.12033	Sinomenine	Phase II	11.6813
NCGC00346713.01	15.361	AZD-4547	Phase II	NCGC00095161.04	15.361	Rebamipide	Approved	11.675
NCGC00167831.01	1.70678	SN-38	Approved	NCGC00250378.01	5.12033	Piboserod hydrochloride	Phase III	11.6642
NCGC00346832.01	1.70678	Terameprocol	Phase II	NCGC00015790.02	5.12033	PD-098059	Phase II	11.5968
NCGC00015520.10	5.12033	Hydroxyurea	Approved	NCGC00018157.11	15.361	Flurbiprofen	Approved	11.5106
NCGC00022001.14	0.00702378	Podofilox	Approved	NCGC00164559.04	15.361	Duloxetine hydrochloride	Approved	11.5073
NCGC00016388.03	1.70678	Noscapine	Approved	NCGC00183362.01	15.361	Pentagastrin	Approved	11.494
NCGC00024415.39	1.70678	Doxorubicin	Approved	NCGC00164559.04	15.361	Duloxetine hydrochloride	Approved	11.4932
NCGC00165966.02	5.12033	Vinorelbine	Approved	NCGC00164559.04	15.361	Duloxetine hydrochloride	Approved	11.4797
NCGC00263166.01	5.12033	Obatoclax	Phase II	NCGC00095161.04	15.361	Rebamipide	Approved	11.4655
NCGC00242506.02	0.568925	Bortezomib	Approved	NCGC00016246.12	15.361	Chlorhexidine	Approved	11.4587
NCGC00167831.01	1.70678	SN-38	Approved	NCGC00183362.01	15.361	Pentagastrin	Approved	11.4256
NCGC00242506.02	0.568925	Bortezomib	Approved	NCGC00244252.01	5.12033	TG-101348	Phase II	11.4038
NCGC00185772.01	15.361	Vindesine sulfate	Approved	NCGC00015970.10	5.12033	Sulindac	Approved	11.3863
NCGC00016388.03	5.12033	Noscapine	Approved	NCGC00244252.01	5.12033	TG-101348	Phase II	11.3854
NCGC00346464.01	15.361	ARRY-520	Phase II	NCGC00015264.08	0.568925	Clomipramine hydrochloride	Approved	11.3825
NCGC00167982.02	15.361	Pirarubicin	Approved	NCGC00018157.11	15.361	Flurbiprofen	Approved	11.3758
NCGC00016994.16	5.12033	Camptothecin	Approved	NCGC00016246.12	15.361	Chlorhexidine	Approved	11.3652
NCGC00249611.03	15.361	MLN-2238ï¿½ï¿½	Phase II	NCGC00188344.05	15.361	Navitoclax	Phase II	11.3642
NCGC00014925.07	5.12033	Topotecan hydrochloride	Approved	NCGC00161641.04	5.12033	Sinomenine	Phase II	11.359
NCGC00016000.10	0.189642	Disulfiram	Approved	NCGC00181786.03	15.361	Naratriptan hydrochloride	Approved	11.354
NCGC00263174.01	0.189642	Ispinesib	Phase II	NCGC00164559.04	15.361	Duloxetine hydrochloride	Approved	11.3386
NCGC00162423.04	0.0632139	Mithramycin	Approved	NCGC00015335.11	15.361	Diphenhydramine hydrochloride	Approved	11.3241
NCGC00164553.03	0.568925	Clofarabine	Approved	NCGC00015790.02	5.12033	PD-098059	Phase II	11.3099
NCGC00014925.07	5.12033	Topotecan hydrochloride	Approved	NCGC00015970.10	5.12033	Sulindac	Approved	11.3095
NCGC00164553.03	0.189642	Clofarabine	Approved	NCGC00016868.11	5.12033	Acemetacin	Approved	11.297
NCGC00346580.01	15.361	Vinflunine	Approved	NCGC00015970.10	5.12033	Sulindac	Approved	11.287
NCGC00242506.02	0.568925	Bortezomib	Approved	NCGC00167977.03	15.361	Bicalutamide	Approved	11.2444
NCGC00093976.06	0.568925	Idarubicin hydrochloride	Approved	NCGC00015970.10	1.70678	Sulindac	Approved	11.2299
NCGC00164553.03	5.12033	Clofarabine	Approved	NCGC00250378.01	5.12033	Piboserod hydrochloride	Phase III	11.2182
NCGC00185772.01	15.361	Vindesine sulfate	Approved	NCGC00161641.04	5.12033	Sinomenine	Phase II	11.2125
NCGC00016000.10	0.189642	Disulfiram	Approved	NCGC00016899.04	15.361	S-(+)-Rolipram	Approved	11.2057
NCGC00242506.02	0.568925	Bortezomib	Approved	NCGC00015562.24	15.361	Indomethacin	Approved	11.1998
NCGC00022001.14	0.00702378	Podofilox	Approved	NCGC00344564.02	15.361	Diosmin	Approved	11.1951
NCGC00016388.03	15.361	Noscapine	Approved	NCGC00015562.24	15.361	Indomethacin	Approved	11.195
NCGC00014925.07	5.12033	Topotecan hydrochloride	Approved	NCGC00018157.11	15.361	Flurbiprofen	Approved	11.1703
NCGC00346464.01	15.361	ARRY-520	Phase II	NCGC00015790.02	5.12033	PD-098059	Phase II	11.1575
NCGC00188690.02	1.70678	Prasugrel	Approved	NCGC00250378.01	5.12033	Piboserod hydrochloride	Phase III	11.1555
NCGC00163700.04	1.70678	Vincristine sulfate	Approved	NCGC00183362.01	15.361	Pentagastrin	Approved	11.1451
NCGC00346464.01	1.70678	ARRY-520	Phase II	NCGC00016868.11	5.12033	Acemetacin	Approved	11.1392
NCGC00183285.04	15.361	Nilotinib	Approved	NCGC00263091.01	1.70678	AT-7519	Phase II	11.1307
NCGC00016000.10	0.189642	Disulfiram	Approved	NCGC00015790.02	5.12033	PD-098059	Phase II	11.1275
NCGC00163700.04	15.361	Vincristine sulfate	Approved	NCGC00244252.01	5.12033	TG-101348	Phase II	11.1153
NCGC00016994.16	1.70678	Camptothecin	Approved	NCGC00344564.02	15.361	Diosmin	Approved	11.1117
NCGC00346464.01	0.0210713	ARRY-520	Phase II	NCGC00244252.01	1.70678	TG-101348	Phase II	11.0958
NCGC00016388.03	15.361	Noscapine	Approved	NCGC00250378.01	5.12033	Piboserod hydrochloride	Phase III	11.0491
NCGC00249611.03	15.361	MLN-2238ï¿½ï¿½	Phase II	NCGC00167977.03	15.361	Bicalutamide	Approved	11.0452
NCGC00188690.02	1.70678	Prasugrel	Approved	NCGC00344564.02	15.361	Diosmin	Approved	11.0416
NCGC00263174.01	0.189642	Ispinesib	Phase II	NCGC00183362.01	5.12033	Pentagastrin	Approved	11.0164
NCGC00179511.04	15.361	Racecadotril	Approved	NCGC00095161.04	15.361	Rebamipide	Approved	11.0045
NCGC00024415.39	0.568925	Doxorubicin	Approved	NCGC00018157.11	15.361	Flurbiprofen	Approved	10.9586
NCGC00024415.39	0.568925	Doxorubicin	Approved	NCGC00161641.04	5.12033	Sinomenine	Phase II	10.8979
NCGC00178697.05	15.361	Irinotecan	Approved	NCGC00015264.08	5.12033	Clomipramine hydrochloride	Approved	10.8968
NCGC00263198.01	5.12033	Lenvatinib	Phase III	NCGC00015264.08	5.12033	Clomipramine hydrochloride	Approved	10.8851
NCGC00162423.04	0.0632139	Mithramycin	Approved	NCGC00015970.10	15.361	Sulindac	Approved	10.8635
NCGC00022001.14	5.12033	Podofilox	Approved	NCGC00015790.02	5.12033	PD-098059	Phase II	10.8399
NCGC00346832.01	1.70678	Terameprocol	Phase II	NCGC00016868.11	5.12033	Acemetacin	Approved	10.8266
NCGC00163700.04	1.70678	Vincristine sulfate	Approved	NCGC00015562.24	15.361	Indomethacin	Approved	10.8135
NCGC00249611.03	15.361	MLN-2238ï¿½ï¿½	Phase II	NCGC00161327.05	15.361	Calcitriol	Approved	10.7959
NCGC00091112.08	5.12033	Methylrosaniline chloride	Approved	NCGC00161641.04	15.361	Sinomenine	Phase II	10.7838
NCGC00185772.01	1.70678	Vindesine sulfate	Approved	NCGC00018157.11	15.361	Flurbiprofen	Approved	10.7529
NCGC00168784.01	5.12033	Gemcitabine	Approved	NCGC00095161.04	15.361	Rebamipide	Approved	10.7502
NCGC00015520.10	15.361	Hydroxyurea	Approved	NCGC00185990.05	15.361	Ketorolac	Approved	10.7442
NCGC00263174.01	0.189642	Ispinesib	Phase II	NCGC00016246.12	1.70678	Chlorhexidine	Approved	10.7419
NCGC00015520.10	15.361	Hydroxyurea	Approved	NCGC00015264.08	15.361	Clomipramine hydrochloride	Approved	10.7078
NCGC00249611.03	15.361	MLN-2238ï¿½ï¿½	Phase II	NCGC00250378.01	15.361	Piboserod hydrochloride	Phase III	10.6887
NCGC00346937.01	0.0632139	Ombrabulin	Phase III	NCGC00344564.02	15.361	Diosmin	Approved	10.6741
NCGC00015693.08	0.568925	Mitoxantrone	Approved	NCGC00018157.11	5.12033	Flurbiprofen	Approved	10.6732
NCGC00093976.06	0.568925	Idarubicin hydrochloride	Approved	NCGC00018157.11	5.12033	Flurbiprofen	Approved	10.6693
NCGC00346937.01	0.0210713	Ombrabulin	Phase III	NCGC00161641.04	5.12033	Sinomenine	Phase II	10.665
NCGC00346713.01	15.361	AZD-4547	Phase II	NCGC00164559.04	15.361	Duloxetine hydrochloride	Approved	10.6306
NCGC00346937.01	0.0210713	Ombrabulin	Phase III	NCGC00015562.24	15.361	Indomethacin	Approved	10.6225
NCGC00022001.14	0.00702378	Podofilox	Approved	NCGC00183362.01	15.361	Pentagastrin	Approved	10.618
NCGC00016000.10	0.189642	Disulfiram	Approved	NCGC00016868.11	5.12033	Acemetacin	Approved	10.5866
NCGC00163700.04	15.361	Vincristine sulfate	Approved	NCGC00250378.01	5.12033	Piboserod hydrochloride	Phase III	10.5806
NCGC00249613.03	0.568925	Carfilzomib	phase II	NCGC00015970.10	15.361	Sulindac	Approved	10.4905
NCGC00015693.08	0.568925	Mitoxantrone	Approved	NCGC00015970.10	1.70678	Sulindac	Approved	10.489
NCGC00015693.08	0.568925	Mitoxantrone	Approved	NCGC00161641.04	0.568925	Sinomenine	Phase II	10.4635
NCGC00167982.02	15.361	Pirarubicin	Approved	NCGC00015562.24	15.361	Indomethacin	Approved	10.4478
NCGC00346464.01	0.00234124	ARRY-520	Phase II	NCGC00185990.05	5.12033	Ketorolac	Approved	10.4273
NCGC00093976.06	0.568925	Idarubicin hydrochloride	Approved	NCGC00344564.02	15.361	Diosmin	Approved	10.4182
NCGC00346937.01	0.0210713	Ombrabulin	Phase III	NCGC00183362.01	15.361	Pentagastrin	Approved	10.4172
NCGC00024415.39	0.568925	Doxorubicin	Approved	NCGC00244252.01	5.12033	TG-101348	Phase II	10.3745
NCGC00165966.02	15.361	Vinorelbine	Approved	NCGC00018157.11	15.361	Flurbiprofen	Approved	10.361
NCGC00183285.04	15.361	Nilotinib	Approved	NCGC00262603.01	15.361	CAL-101	Phase II	10.3471
NCGC00091112.08	5.12033	Methylrosaniline chloride	Approved	NCGC00015335.11	15.361	Diphenhydramine hydrochloride	Approved	10.3286
NCGC00162423.04	0.0632139	Mithramycin	Approved	NCGC00016246.12	15.361	Chlorhexidine	Approved	10.3217
NCGC00022001.14	0.568925	Podofilox	Approved	NCGC00244252.01	1.70678	TG-101348	Phase II	10.3121
NCGC00165966.02	5.12033	Vinorelbine	Approved	NCGC00015970.10	5.12033	Sulindac	Approved	10.3078
NCGC00346529.01	15.361	Safinamide mesilate	Phase III	NCGC00095161.04	15.361	Rebamipide	Approved	10.2985
NCGC00022001.14	0.00702378	Podofilox	Approved	NCGC00015562.24	15.361	Indomethacin	Approved	10.2881
NCGC00182713.01	15.361	Canertinib	Phase II	NCGC00185990.05	15.361	Ketorolac	Approved	10.2839
NCGC00166323.03	15.361	Trifluridine	Approved	NCGC00161641.04	15.361	Sinomenine	Phase II	10.2759
NCGC00164553.03	0.189642	Clofarabine	Approved	NCGC00016899.04	5.12033	S-(+)-Rolipram	Approved	10.2691
NCGC00165966.02	5.12033	Vinorelbine	Approved	NCGC00161641.04	5.12033	Sinomenine	Phase II	10.2629
NCGC00164553.03	0.189642	Clofarabine	Approved	NCGC00164615.03	0.568925	Prulifloxacin	Approved	10.2526
NCGC00263174.01	0.189642	Ispinesib	Phase II	NCGC00263115.01	1.70678	Ibutamoren mesilate	Phase III	10.2488
NCGC00346832.01	1.70678	Terameprocol	Phase II	NCGC00016246.12	1.70678	Chlorhexidine	Approved	10.2452
NCGC00167982.02	15.361	Pirarubicin	Approved	NCGC00244252.01	5.12033	TG-101348	Phase II	10.2267
NCGC00178697.05	5.12033	Irinotecan	Approved	NCGC00185990.05	15.361	Ketorolac	Approved	10.2262
NCGC00016994.16	1.70678	Camptothecin	Approved	NCGC00183362.01	15.361	Pentagastrin	Approved	10.2166
NCGC00346937.01	0.0210713	Ombrabulin	Phase III	NCGC00244252.01	5.12033	TG-101348	Phase II	10.2118
NCGC00346580.01	1.70678	Vinflunine	Approved	NCGC00244252.01	5.12033	TG-101348	Phase II	10.2091
NCGC00024415.39	0.568925	Doxorubicin	Approved	NCGC00015562.24	15.361	Indomethacin	Approved	10.2018
NCGC00241113.01	15.361	Orantinib	Phase III	NCGC00164559.04	15.361	Duloxetine hydrochloride	Approved	10.1912
NCGC00346464.01	0.00234124	ARRY-520	Phase II	NCGC00344564.02	15.361	Diosmin	Approved	10.1772
NCGC00091112.08	1.70678	Methylrosaniline chloride	Approved	NCGC00015970.10	5.12033	Sulindac	Approved	10.1748
NCGC00182713.01	15.361	Canertinib	Phase II	NCGC00164559.04	15.361	Duloxetine hydrochloride	Approved	10.1722
NCGC00242506.02	1.70678	Bortezomib	Approved	NCGC00263203.02	15.361	Danusertib	Phase II	10.1531
NCGC00014925.07	5.12033	Topotecan hydrochloride	Approved	NCGC00244252.01	5.12033	TG-101348	Phase II	10.1448
NCGC00263174.01	0.189642	Ispinesib	Phase II	NCGC00015562.24	15.361	Indomethacin	Approved	10.1421
NCGC00185772.01	5.12033	Vindesine sulfate	Approved	NCGC00015562.24	15.361	Indomethacin	Approved	10.1252
NCGC00346464.01	15.361	ARRY-520	Phase II	NCGC00016246.12	1.70678	Chlorhexidine	Approved	10.0696
NCGC00093976.06	1.70678	Idarubicin hydrochloride	Approved	NCGC00016246.12	15.361	Chlorhexidine	Approved	10.0606
NCGC00164553.03	1.70678	Clofarabine	Approved	NCGC00346667.01	15.361	Lornoxicam	Approved	10.049
NCGC00016994.16	1.70678	Camptothecin	Approved	NCGC00188344.05	15.361	Navitoclax	Phase II	10.0453
NCGC00179504.06	15.361	Etoposide	Approved	NCGC00095161.04	5.12033	Rebamipide	Approved	10.0415
NCGC00015693.08	1.70678	Mitoxantrone	Approved	NCGC00185990.05	15.361	Ketorolac	Approved	10.0069
NCGC00263166.01	1.70678	Obatoclax	Phase II	NCGC00164559.04	15.361	Duloxetine hydrochloride	Approved	9.9848
NCGC00179504.06	15.361	Etoposide	Approved	NCGC00018157.11	5.12033	Flurbiprofen	Approved	9.97311
NCGC00165966.02	1.70678	Vinorelbine	Approved	NCGC00185990.05	5.12033	Ketorolac	Approved	9.97022
NCGC00014925.07	5.12033	Topotecan hydrochloride	Approved	NCGC00015562.24	15.361	Indomethacin	Approved	9.96881
NCGC00346937.01	0.0210713	Ombrabulin	Phase III	NCGC00250378.01	5.12033	Piboserod hydrochloride	Phase III	9.95548
NCGC00178697.05	15.361	Irinotecan	Approved	NCGC00015970.10	5.12033	Sulindac	Approved	9.94626
NCGC00015520.10	5.12033	Hydroxyurea	Approved	NCGC00015970.10	1.70678	Sulindac	Approved	9.94255
NCGC00249611.03	15.361	MLN-2238ï¿½ï¿½	Phase II	NCGC00023509.14	15.361	Lovastatin	Approved	9.93765
NCGC00346563.01	15.361	Teniposide	Approved	NCGC00015970.10	1.70678	Sulindac	Approved	9.92343
NCGC00242506.02	0.568925	Bortezomib	Approved	NCGC00262603.01	15.361	CAL-101	Phase II	9.92083
NCGC00346580.01	1.70678	Vinflunine	Approved	NCGC00015562.24	15.361	Indomethacin	Approved	9.88911
NCGC00015520.10	15.361	Hydroxyurea	Approved	NCGC00161641.04	15.361	Sinomenine	Phase II	9.88779
NCGC00166323.03	15.361	Trifluridine	Approved	NCGC00016246.12	15.361	Chlorhexidine	Approved	9.88692
NCGC00022001.14	5.12033	Podofilox	Approved	NCGC00016868.11	5.12033	Acemetacin	Approved	9.88466
NCGC00183285.04	15.361	Nilotinib	Approved	NCGC00015970.10	5.12033	Sulindac	Approved	9.88399
NCGC00164553.03	0.189642	Clofarabine	Approved	NCGC00016246.12	1.70678	Chlorhexidine	Approved	9.85975
NCGC00183285.04	15.361	Nilotinib	Approved	NCGC00161327.05	15.361	Calcitriol	Approved	9.85203
NCGC00263198.01	15.361	Lenvatinib	Phase III	NCGC00185990.05	15.361	Ketorolac	Approved	9.84209
NCGC00164553.03	0.189642	Clofarabine	Approved	NCGC00346691.01	0.00234124	Canagliflozin	Approved	9.8401
NCGC00163700.04	1.70678	Vincristine sulfate	Approved	NCGC00344564.02	15.361	Diosmin	Approved	9.82663
NCGC00167431.02	1.70678	Rifapentine	Approved	NCGC00095161.04	15.361	Rebamipide	Approved	9.79913
NCGC00179504.06	15.361	Etoposide	Approved	NCGC00015970.10	1.70678	Sulindac	Approved	9.79029
NCGC00188690.02	1.70678	Prasugrel	Approved	NCGC00244252.01	5.12033	TG-101348	Phase II	9.78539
NCGC00179504.06	15.361	Etoposide	Approved	NCGC00161641.04	0.568925	Sinomenine	Phase II	9.77132
NCGC00346832.01	1.70678	Terameprocol	Phase II	NCGC00263115.01	1.70678	Ibutamoren mesilate	Phase III	9.76108
NCGC00263174.01	0.0632139	Ispinesib	Phase II	NCGC00346433.01	0.00234124	Peramivir	Approved	9.74841
NCGC00093976.06	1.70678	Idarubicin hydrochloride	Approved	NCGC00250378.01	15.361	Piboserod hydrochloride	Phase III	9.72696
NCGC00346464.01	0.00234124	ARRY-520	Phase II	NCGC00164559.04	15.361	Duloxetine hydrochloride	Approved	9.72146
NCGC00178697.05	15.361	Irinotecan	Approved	NCGC00161641.04	5.12033	Sinomenine	Phase II	9.72013
NCGC00167982.02	15.361	Pirarubicin	Approved	NCGC00250378.01	5.12033	Piboserod hydrochloride	Phase III	9.679
NCGC00024415.39	1.70678	Doxorubicin	Approved	NCGC00016246.12	15.361	Chlorhexidine	Approved	9.66249
NCGC00242506.02	0.568925	Bortezomib	Approved	NCGC00344564.02	15.361	Diosmin	Approved	9.65829
NCGC00167831.01	5.12033	SN-38	Approved	NCGC00262603.01	15.361	CAL-101	Phase II	9.6482
NCGC00022001.14	0.00702378	Podofilox	Approved	NCGC00250378.01	5.12033	Piboserod hydrochloride	Phase III	9.62791
NCGC00263174.01	0.189642	Ispinesib	Phase II	NCGC00250378.01	5.12033	Piboserod hydrochloride	Phase III	9.61985
NCGC00164624.03	15.361	Adefovir dipivoxil	Approved	NCGC00018157.11	5.12033	Flurbiprofen	Approved	9.60122
NCGC00346580.01	1.70678	Vinflunine	Approved	NCGC00183362.01	15.361	Pentagastrin	Approved	9.59343
NCGC00179504.06	5.12033	Etoposide	Approved	NCGC00185990.05	5.12033	Ketorolac	Approved	9.59159
NCGC00185772.01	1.70678	Vindesine sulfate	Approved	NCGC00244252.01	5.12033	TG-101348	Phase II	9.5701
NCGC00185772.01	15.361	Vindesine sulfate	Approved	NCGC00250378.01	5.12033	Piboserod hydrochloride	Phase III	9.5638
NCGC00346713.01	15.361	AZD-4547	Phase II	NCGC00015264.08	5.12033	Clomipramine hydrochloride	Approved	9.52679
NCGC00346464.01	5.12033	ARRY-520	Phase II	NCGC00346691.01	0.568925	Canagliflozin	Approved	9.50661
NCGC00015735.12	5.12033	Niclosamide	Approved	NCGC00095161.04	15.361	Rebamipide	Approved	9.48588
NCGC00164624.03	15.361	Adefovir dipivoxil	Approved	NCGC00015970.10	1.70678	Sulindac	Approved	9.47687
NCGC00167503.02	15.361	Aclarubicin	Approved	NCGC00164559.04	15.361	Duloxetine hydrochloride	Approved	9.4702
NCGC00346563.01	15.361	Teniposide	Approved	NCGC00095161.04	15.361	Rebamipide	Approved	9.44544
NCGC00346464.01	5.12033	ARRY-520	Phase II	NCGC00164615.03	0.568925	Prulifloxacin	Approved	9.43795
NCGC00164624.03	15.361	Adefovir dipivoxil	Approved	NCGC00185990.05	5.12033	Ketorolac	Approved	9.42788
NCGC00263198.01	5.12033	Lenvatinib	Phase III	NCGC00015970.10	5.12033	Sulindac	Approved	9.42684
NCGC00164553.03	0.189642	Clofarabine	Approved	NCGC00263115.01	1.70678	Ibutamoren mesilate	Phase III	9.41002
NCGC00346464.01	0.0210713	ARRY-520	Phase II	NCGC00183362.01	5.12033	Pentagastrin	Approved	9.398
NCGC00263198.01	5.12033	Lenvatinib	Phase III	NCGC00161641.04	5.12033	Sinomenine	Phase II	9.37393
NCGC00016000.10	0.189642	Disulfiram	Approved	NCGC00017280.22	15.361	Tretinoin	Approved	9.36183
NCGC00249611.03	15.361	MLN-2238ï¿½ï¿½	Phase II	NCGC00346667.01	15.361	Lornoxicam	Approved	9.35266
NCGC00164624.03	15.361	Adefovir dipivoxil	Approved	NCGC00161641.04	0.568925	Sinomenine	Phase II	9.33809
NCGC00346832.01	1.70678	Terameprocol	Phase II	NCGC00262603.01	5.12033	CAL-101	Phase II	9.31106
NCGC00016994.16	1.70678	Camptothecin	Approved	NCGC00262603.01	15.361	CAL-101	Phase II	9.30709
NCGC00346563.01	15.361	Teniposide	Approved	NCGC00185990.05	5.12033	Ketorolac	Approved	9.29366
NCGC00015520.10	5.12033	Hydroxyurea	Approved	NCGC00244252.01	5.12033	TG-101348	Phase II	9.27763
NCGC00164553.03	0.189642	Clofarabine	Approved	NCGC00250402.01	0.00702378	Dapagliflozin	Phase III	9.26869
NCGC00263174.01	0.0632139	Ispinesib	Phase II	NCGC00164615.03	0.568925	Prulifloxacin	Approved	9.26341
NCGC00016000.10	0.189642	Disulfiram	Approved	NCGC00250404.01	0.00702378	Veliparib	Phase II	9.25854
NCGC00346832.01	1.70678	Terameprocol	Phase II	NCGC00017280.22	15.361	Tretinoin	Approved	9.24301
NCGC00093976.06	0.568925	Idarubicin hydrochloride	Approved	NCGC00183362.01	15.361	Pentagastrin	Approved	9.24165
NCGC00346580.01	1.70678	Vinflunine	Approved	NCGC00250378.01	5.12033	Piboserod hydrochloride	Phase III	9.23736
NCGC00016000.10	0.189642	Disulfiram	Approved	NCGC00263115.01	1.70678	Ibutamoren mesilate	Phase III	9.23691
NCGC00093976.06	1.70678	Idarubicin hydrochloride	Approved	NCGC00015335.11	15.361	Diphenhydramine hydrochloride	Approved	9.2264
NCGC00164624.03	1.70678	Adefovir dipivoxil	Approved	NCGC00095161.04	5.12033	Rebamipide	Approved	9.224
NCGC00014925.07	5.12033	Topotecan hydrochloride	Approved	NCGC00250378.01	5.12033	Piboserod hydrochloride	Phase III	9.20474
NCGC00346529.01	15.361	Safinamide mesilate	Phase III	NCGC00015264.08	15.361	Clomipramine hydrochloride	Approved	9.20144
NCGC00016000.10	0.0210713	Disulfiram	Approved	NCGC00167524.03	15.361	Amorolfine hydrochloride	Approved	9.19859
NCGC00165966.02	15.361	Vinorelbine	Approved	NCGC00244252.01	5.12033	TG-101348	Phase II	9.19218
NCGC00346832.01	1.70678	Terameprocol	Phase II	NCGC00250404.01	0.00702378	Veliparib	Phase II	9.18294
NCGC00263174.01	0.189642	Ispinesib	Phase II	NCGC00017280.22	15.361	Tretinoin	Approved	9.17761
NCGC00167831.01	5.12033	SN-38	Approved	NCGC00188344.05	15.361	Navitoclax	Phase II	9.1737
NCGC00166323.03	15.361	Trifluridine	Approved	NCGC00015970.10	5.12033	Sulindac	Approved	9.14915
NCGC00263174.01	0.0632139	Ispinesib	Phase II	NCGC00263532.03	15.361	Olopatadine hydrochloride	Approved	9.1353
NCGC00022001.14	0.568925	Podofilox	Approved	NCGC00016246.12	1.70678	Chlorhexidine	Approved	9.1284
NCGC00263174.01	0.189642	Ispinesib	Phase II	NCGC00250404.01	0.00702378	Veliparib	Phase II	9.11776
NCGC00346464.01	15.361	ARRY-520	Phase II	NCGC00263115.01	1.70678	Ibutamoren mesilate	Phase III	9.11258
NCGC00263174.01	0.0632139	Ispinesib	Phase II	NCGC00346691.01	0.568925	Canagliflozin	Approved	9.09966
NCGC00164553.03	0.189642	Clofarabine	Approved	NCGC00346433.01	0.189642	Peramivir	Approved	9.09813
NCGC00164553.03	0.189642	Clofarabine	Approved	NCGC00181786.03	0.189642	Naratriptan hydrochloride	Approved	9.09309
NCGC00164553.03	0.189642	Clofarabine	Approved	NCGC00242497.02	5.12033	Vismodegib	Approved	9.07773
NCGC00263174.01	0.0632139	Ispinesib	Phase II	NCGC00167526.03	0.189642	Camostat mesylate	Approved	9.07132
NCGC00024415.39	1.70678	Doxorubicin	Approved	NCGC00015335.11	15.361	Diphenhydramine hydrochloride	Approved	9.06871
NCGC00024415.39	0.568925	Doxorubicin	Approved	NCGC00250378.01	5.12033	Piboserod hydrochloride	Phase III	9.06786
NCGC00015693.08	1.70678	Mitoxantrone	Approved	NCGC00015264.08	15.361	Clomipramine hydrochloride	Approved	9.05825
NCGC00162423.04	0.0210713	Mithramycin	Approved	NCGC00018157.11	15.361	Flurbiprofen	Approved	9.05342
NCGC00346563.01	15.361	Teniposide	Approved	NCGC00015264.08	5.12033	Clomipramine hydrochloride	Approved	9.04075
NCGC00346832.01	1.70678	Terameprocol	Phase II	NCGC00346433.01	0.00234124	Peramivir	Approved	9.04061
NCGC00164553.03	5.12033	Clofarabine	Approved	NCGC00262603.01	5.12033	CAL-101	Phase II	9.02945
NCGC00164553.03	0.189642	Clofarabine	Approved	NCGC00024994.01	0.568925	Selegiline hydrochloride	Approved	9.02617
NCGC00093976.06	0.568925	Idarubicin hydrochloride	Approved	NCGC00015562.24	15.361	Indomethacin	Approved	9.02464
NCGC00164553.03	0.189642	Clofarabine	Approved	NCGC00188344.05	1.70678	Navitoclax	Phase II	9.02122
NCGC00346464.01	15.361	ARRY-520	Phase II	NCGC00346433.01	0.00234124	Peramivir	Approved	8.99133
NCGC00241113.01	1.70678	Orantinib	Phase III	NCGC00018157.11	15.361	Flurbiprofen	Approved	8.9847
NCGC00015693.08	0.568925	Mitoxantrone	Approved	NCGC00344564.02	15.361	Diosmin	Approved	8.98358
NCGC00164553.03	0.189642	Clofarabine	Approved	NCGC00016831.04	5.12033	Buflomedil hydrochloride	Approved	8.97876
NCGC00091112.08	5.12033	Methylrosaniline chloride	Approved	NCGC00016246.12	15.361	Chlorhexidine	Approved	8.9753
NCGC00263174.01	0.189642	Ispinesib	Phase II	NCGC00022858.07	0.00702378	Sodium cromoglycate	Approved	8.96613
NCGC00016000.10	0.0210713	Disulfiram	Approved	NCGC00181033.02	0.0632139	Taltirelin	Approved	8.95104
NCGC00168784.01	5.12033	Gemcitabine	Approved	NCGC00016246.12	15.361	Chlorhexidine	Approved	8.93411
NCGC00165966.02	15.361	Vinorelbine	Approved	NCGC00250378.01	5.12033	Piboserod hydrochloride	Phase III	8.92342
NCGC00346563.01	15.361	Teniposide	Approved	NCGC00016899.04	5.12033	S-(+)-Rolipram	Approved	8.921
NCGC00016000.10	0.0210713	Disulfiram	Approved	NCGC00167526.03	5.12033	Camostat mesylate	Approved	8.91053
NCGC00346464.01	0.00234124	ARRY-520	Phase II	NCGC00015562.24	15.361	Indomethacin	Approved	8.89409
NCGC00024415.39	0.568925	Doxorubicin	Approved	NCGC00344564.02	15.361	Diosmin	Approved	8.89342
NCGC00249613.03	0.568925	Carfilzomib	phase II	NCGC00164559.04	15.361	Duloxetine hydrochloride	Approved	8.88297
NCGC00016000.10	0.189642	Disulfiram	Approved	NCGC00022858.07	0.00234124	Sodium cromoglycate	Approved	8.87706
NCGC00346832.01	1.70678	Terameprocol	Phase II	NCGC00346697.01	0.00234124	842166X	Phase II	8.869
NCGC00263174.01	0.0632139	Ispinesib	Phase II	NCGC00016831.04	5.12033	Buflomedil hydrochloride	Approved	8.86545
NCGC00179504.06	5.12033	Etoposide	Approved	NCGC00015264.08	5.12033	Clomipramine hydrochloride	Approved	8.85016
NCGC00166323.03	15.361	Trifluridine	Approved	NCGC00015264.08	15.361	Clomipramine hydrochloride	Approved	8.84024
NCGC00346464.01	1.70678	ARRY-520	Phase II	NCGC00016831.04	5.12033	Buflomedil hydrochloride	Approved	8.83776
NCGC00263174.01	0.189642	Ispinesib	Phase II	NCGC00346697.01	0.00234124	842166X	Phase II	8.82769
NCGC00164553.03	0.189642	Clofarabine	Approved	NCGC00263532.03	15.361	Olopatadine hydrochloride	Approved	8.79776
NCGC00185772.01	1.70678	Vindesine sulfate	Approved	NCGC00183362.01	15.361	Pentagastrin	Approved	8.79291
NCGC00263174.01	0.189642	Ispinesib	Phase II	NCGC00262603.01	1.70678	CAL-101	Phase II	8.79197
NCGC00346464.01	5.12033	ARRY-520	Phase II	NCGC00024994.01	0.568925	Selegiline hydrochloride	Approved	8.77524
NCGC00164553.03	0.189642	Clofarabine	Approved	NCGC00018302.08	0.00234124	Trichlormethiazide	Approved	8.76598
NCGC00167982.02	15.361	Pirarubicin	Approved	NCGC00344564.02	15.361	Diosmin	Approved	8.75578
NCGC00346563.01	15.361	Teniposide	Approved	NCGC00015790.02	5.12033	PD-098059	Phase II	8.74287
NCGC00014925.07	15.361	Topotecan hydrochloride	Approved	NCGC00016246.12	15.361	Chlorhexidine	Approved	8.74161
NCGC00167831.01	1.70678	SN-38	Approved	NCGC00346667.01	15.361	Lornoxicam	Approved	8.73499
NCGC00166323.03	15.361	Trifluridine	Approved	NCGC00185990.05	15.361	Ketorolac	Approved	8.73201
NCGC00346464.01	5.12033	ARRY-520	Phase II	NCGC00018302.08	0.00234124	Trichlormethiazide	Approved	8.73104
NCGC00188690.02	1.70678	Prasugrel	Approved	NCGC00262603.01	5.12033	CAL-101	Phase II	8.72391
NCGC00165966.02	15.361	Vinorelbine	Approved	NCGC00015562.24	15.361	Indomethacin	Approved	8.71824
NCGC00016000.10	0.0210713	Disulfiram	Approved	NCGC00271534.03	0.189642	Nateglinide	Approved	8.71139
NCGC00178697.05	15.361	Irinotecan	Approved	NCGC00018157.11	15.361	Flurbiprofen	Approved	8.69792
NCGC00016000.10	0.0210713	Disulfiram	Approved	NCGC00016831.04	0.00702378	Buflomedil hydrochloride	Approved	8.68778
NCGC00162423.04	0.0210713	Mithramycin	Approved	NCGC00244252.01	5.12033	TG-101348	Phase II	8.68763
NCGC00164553.03	0.189642	Clofarabine	Approved	NCGC00167526.03	0.189642	Camostat mesylate	Approved	8.68095
NCGC00164553.03	0.189642	Clofarabine	Approved	NCGC00017280.22	0.00702378	Tretinoin	Approved	8.68073
NCGC00164553.03	0.189642	Clofarabine	Approved	NCGC00094810.06	0.00234124	Warfarin sodium	Approved	8.66938
NCGC00346529.01	15.361	Safinamide mesilate	Phase III	NCGC00185990.05	15.361	Ketorolac	Approved	8.66724
NCGC00182713.01	15.361	Canertinib	Phase II	NCGC00015264.08	15.361	Clomipramine hydrochloride	Approved	8.66432
NCGC00346464.01	1.70678	ARRY-520	Phase II	NCGC00263532.03	15.361	Olopatadine hydrochloride	Approved	8.65864
NCGC00249611.03	15.361	MLN-2238ï¿½ï¿½	Phase II	NCGC00263091.01	0.568925	AT-7519	Phase II	8.6384
NCGC00014925.07	5.12033	Topotecan hydrochloride	Approved	NCGC00344564.02	15.361	Diosmin	Approved	8.63771
NCGC00164553.03	0.189642	Clofarabine	Approved	NCGC00164634.01	0.0632139	Balsalazide disodium	Approved	8.61659
NCGC00346464.01	5.12033	ARRY-520	Phase II	NCGC00186037.01	0.00234124	Ibandronate sodium hydrate	Approved	8.61074
NCGC00016388.03	5.12033	Noscapine	Approved	NCGC00262603.01	5.12033	CAL-101	Phase II	8.60974
NCGC00263166.01	1.70678	Obatoclax	Phase II	NCGC00015264.08	5.12033	Clomipramine hydrochloride	Approved	8.60896
NCGC00346563.01	15.361	Teniposide	Approved	NCGC00344564.02	15.361	Diosmin	Approved	8.60295
NCGC00014925.07	15.361	Topotecan hydrochloride	Approved	NCGC00188344.05	15.361	Navitoclax	Phase II	8.597
NCGC00164624.03	15.361	Adefovir dipivoxil	Approved	NCGC00015264.08	5.12033	Clomipramine hydrochloride	Approved	8.58715
NCGC00015693.08	0.189642	Mitoxantrone	Approved	NCGC00015790.02	5.12033	PD-098059	Phase II	8.5826
NCGC00263174.01	0.189642	Ispinesib	Phase II	NCGC00263093.01	5.12033	Apilimod	Phase II	8.57156
NCGC00164553.03	0.189642	Clofarabine	Approved	NCGC00346697.01	0.00234124	842166X	Phase II	8.56007
NCGC00346563.01	15.361	Teniposide	Approved	NCGC00164559.04	15.361	Duloxetine hydrochloride	Approved	8.55136
NCGC00165966.02	1.70678	Vinorelbine	Approved	NCGC00183362.01	15.361	Pentagastrin	Approved	8.54831
NCGC00346580.01	0.189642	Vinflunine	Approved	NCGC00344564.02	15.361	Diosmin	Approved	8.53084
NCGC00162423.04	0.0210713	Mithramycin	Approved	NCGC00015562.24	15.361	Indomethacin	Approved	8.52091
NCGC00346832.01	1.70678	Terameprocol	Phase II	NCGC00022858.07	0.00702378	Sodium cromoglycate	Approved	8.5035
NCGC00015693.08	0.189642	Mitoxantrone	Approved	NCGC00016868.11	5.12033	Acemetacin	Approved	8.49708
NCGC00167982.02	15.361	Pirarubicin	Approved	NCGC00183362.01	15.361	Pentagastrin	Approved	8.49548
NCGC00183285.04	15.361	Nilotinib	Approved	NCGC00244252.01	5.12033	TG-101348	Phase II	8.49034
NCGC00015693.08	0.189642	Mitoxantrone	Approved	NCGC00244252.01	1.70678	TG-101348	Phase II	8.48549
NCGC00346464.01	5.12033	ARRY-520	Phase II	NCGC00242497.02	5.12033	Vismodegib	Approved	8.48547
NCGC00263198.01	5.12033	Lenvatinib	Phase III	NCGC00018157.11	15.361	Flurbiprofen	Approved	8.47819
NCGC00263174.01	0.189642	Ispinesib	Phase II	NCGC00160398.04	15.361	Nafamostat mesilate	Approved	8.46811
NCGC00015735.12	5.12033	Niclosamide	Approved	NCGC00185990.05	15.361	Ketorolac	Approved	8.46564
NCGC00346563.01	15.361	Teniposide	Approved	NCGC00018157.11	5.12033	Flurbiprofen	Approved	8.45845
NCGC00178697.05	1.70678	Irinotecan	Approved	NCGC00344564.02	15.361	Diosmin	Approved	8.44403
NCGC00093976.06	1.70678	Idarubicin hydrochloride	Approved	NCGC00262603.01	15.361	CAL-101	Phase II	8.43937
NCGC00164553.03	0.189642	Clofarabine	Approved	NCGC00016925.10	0.189642	Omeprazole	Approved	8.43583
NCGC00179504.06	5.12033	Etoposide	Approved	NCGC00344564.02	15.361	Diosmin	Approved	8.43046
NCGC00015735.12	5.12033	Niclosamide	Approved	NCGC00015264.08	15.361	Clomipramine hydrochloride	Approved	8.42948
NCGC00346464.01	5.12033	ARRY-520	Phase II	NCGC00167526.03	5.12033	Camostat mesylate	Approved	8.42316
NCGC00263166.01	5.12033	Obatoclax	Phase II	NCGC00015970.10	15.361	Sulindac	Approved	8.40711
NCGC00022001.14	0.189642	Podofilox	Approved	NCGC00016899.04	5.12033	S-(+)-Rolipram	Approved	8.40251
NCGC00346513.01	15.361	Amonafide	Phase II	NCGC00185990.05	5.12033	Ketorolac	Approved	8.40222
NCGC00346464.01	0.00234124	ARRY-520	Phase II	NCGC00250378.01	5.12033	Piboserod hydrochloride	Phase III	8.40013
NCGC00178697.05	5.12033	Irinotecan	Approved	NCGC00016246.12	15.361	Chlorhexidine	Approved	8.39781
NCGC00263174.01	0.0632139	Ispinesib	Phase II	NCGC00024994.01	0.568925	Selegiline hydrochloride	Approved	8.36943
NCGC00016000.10	0.0210713	Disulfiram	Approved	NCGC00186037.01	0.189642	Ibandronate sodium hydrate	Approved	8.36166
NCGC00179504.06	5.12033	Etoposide	Approved	NCGC00164559.04	15.361	Duloxetine hydrochloride	Approved	8.35571
NCGC00016000.10	0.0210713	Disulfiram	Approved	NCGC00016925.10	0.189642	Omeprazole	Approved	8.35119
NCGC00167831.01	0.0632139	SN-38	Approved	NCGC00015790.02	5.12033	PD-098059	Phase II	8.35012
NCGC00164553.03	0.189642	Clofarabine	Approved	NCGC00167781.07	15.361	Cetirizine hydrochloride	Approved	8.33941
NCGC00016000.10	0.189642	Disulfiram	Approved	NCGC00346433.01	0.00234124	Peramivir	Approved	8.33763
NCGC00093976.06	0.568925	Idarubicin hydrochloride	Approved	NCGC00244252.01	5.12033	TG-101348	Phase II	8.33761
NCGC00346832.01	1.70678	Terameprocol	Phase II	NCGC00094358.17	1.70678	Isotretinoin	Approved	8.33602
NCGC00346832.01	1.70678	Terameprocol	Phase II	NCGC00263532.03	15.361	Olopatadine hydrochloride	Approved	8.33263
NCGC00183285.04	15.361	Nilotinib	Approved	NCGC00188344.05	15.361	Navitoclax	Phase II	8.33035
NCGC00015520.10	5.12033	Hydroxyurea	Approved	NCGC00183362.01	15.361	Pentagastrin	Approved	8.32628
NCGC00263174.01	0.0632139	Ispinesib	Phase II	NCGC00018302.08	0.00234124	Trichlormethiazide	Approved	8.32534
NCGC00346513.01	15.361	Amonafide	Phase II	NCGC00015970.10	1.70678	Sulindac	Approved	8.32484
NCGC00263174.01	0.0632139	Ispinesib	Phase II	NCGC00250402.01	0.00702378	Dapagliflozin	Phase III	8.32216
NCGC00263166.01	5.12033	Obatoclax	Phase II	NCGC00185990.05	15.361	Ketorolac	Approved	8.32004
NCGC00188690.02	1.70678	Prasugrel	Approved	NCGC00016246.12	5.12033	Chlorhexidine	Approved	8.31808
NCGC00346464.01	5.12033	ARRY-520	Phase II	NCGC00017280.22	0.00702378	Tretinoin	Approved	8.31564
NCGC00164553.03	0.189642	Clofarabine	Approved	NCGC00186037.01	0.189642	Ibandronate sodium hydrate	Approved	8.31501
NCGC00346563.01	15.361	Teniposide	Approved	NCGC00016868.11	5.12033	Acemetacin	Approved	8.29979
NCGC00346832.01	1.70678	Terameprocol	Phase II	NCGC00346691.01	0.568925	Canagliflozin	Approved	8.29794
NCGC00346832.01	1.70678	Terameprocol	Phase II	NCGC00181786.03	0.568925	Naratriptan hydrochloride	Approved	8.29429
NCGC00016000.10	0.0210713	Disulfiram	Approved	NCGC00015884.09	0.189642	Rilmenidine	Approved	8.28569
NCGC00164624.03	15.361	Adefovir dipivoxil	Approved	NCGC00344564.02	15.361	Diosmin	Approved	8.28059
NCGC00263174.01	0.189642	Ispinesib	Phase II	NCGC00094358.17	1.70678	Isotretinoin	Approved	8.27427
NCGC00022001.14	0.189642	Podofilox	Approved	NCGC00346691.01	0.568925	Canagliflozin	Approved	8.27251
NCGC00346580.01	15.361	Vinflunine	Approved	NCGC00016246.12	15.361	Chlorhexidine	Approved	8.27164
NCGC00346832.01	1.70678	Terameprocol	Phase II	NCGC00167526.03	0.189642	Camostat mesylate	Approved	8.27037
NCGC00015520.10	5.12033	Hydroxyurea	Approved	NCGC00015562.24	15.361	Indomethacin	Approved	8.2699
NCGC00164553.03	1.70678	Clofarabine	Approved	NCGC00250404.01	0.00702378	Veliparib	Phase II	8.26595
NCGC00179511.04	15.361	Racecadotril	Approved	NCGC00015264.08	15.361	Clomipramine hydrochloride	Approved	8.25666
NCGC00164553.03	0.189642	Clofarabine	Approved	NCGC00161327.05	0.568925	Calcitriol	Approved	8.25329
NCGC00093976.06	1.70678	Idarubicin hydrochloride	Approved	NCGC00188344.05	15.361	Navitoclax	Phase II	8.25214
NCGC00164553.03	0.189642	Clofarabine	Approved	NCGC00142605.03	15.361	Salicin	Phase II	8.23846
NCGC00185772.01	5.12033	Vindesine sulfate	Approved	NCGC00344564.02	15.361	Diosmin	Approved	8.23741
NCGC00249611.03	15.361	MLN-2238ï¿½ï¿½	Phase II	NCGC00183362.01	15.361	Pentagastrin	Approved	8.23681
NCGC00346464.01	1.70678	ARRY-520	Phase II	NCGC00250402.01	0.00702378	Dapagliflozin	Phase III	8.22027
NCGC00164553.03	0.189642	Clofarabine	Approved	NCGC00015150.04	0.00234124	Betaine	Approved	8.21666
NCGC00015520.10	15.361	Hydroxyurea	Approved	NCGC00016246.12	15.361	Chlorhexidine	Approved	8.21435
NCGC00346832.01	1.70678	Terameprocol	Phase II	NCGC00263093.01	5.12033	Apilimod	Phase II	8.20775
NCGC00263174.01	0.0632139	Ispinesib	Phase II	NCGC00186037.01	0.00234124	Ibandronate sodium hydrate	Approved	8.20537
NCGC00022001.14	5.12033	Podofilox	Approved	NCGC00346433.01	0.00234124	Peramivir	Approved	8.2032
NCGC00016000.10	0.0632139	Disulfiram	Approved	NCGC00095099.04	15.361	Sildenafil citrate	Approved	8.20281
NCGC00016000.10	0.0210713	Disulfiram	Approved	NCGC00346691.01	15.361	Canagliflozin	Approved	8.20193
NCGC00346713.01	15.361	AZD-4547	Phase II	NCGC00016246.12	15.361	Chlorhexidine	Approved	8.199
NCGC00022001.14	0.568925	Podofilox	Approved	NCGC00263115.01	1.70678	Ibutamoren mesilate	Phase III	8.19813
NCGC00263174.01	0.0632139	Ispinesib	Phase II	NCGC00016925.10	0.189642	Omeprazole	Approved	8.18351
NCGC00016994.16	1.70678	Camptothecin	Approved	NCGC00023509.14	15.361	Lovastatin	Approved	8.18193
NCGC00242506.02	0.568925	Bortezomib	Approved	NCGC00250378.01	15.361	Piboserod hydrochloride	Phase III	8.16366
NCGC00346464.01	1.70678	ARRY-520	Phase II	NCGC00016925.10	0.189642	Omeprazole	Approved	8.16293
NCGC00346464.01	5.12033	ARRY-520	Phase II	NCGC00016899.04	5.12033	S-(+)-Rolipram	Approved	8.14931
NCGC00167431.02	0.568925	Rifapentine	Approved	NCGC00185990.05	5.12033	Ketorolac	Approved	8.14506
NCGC00016000.10	0.0210713	Disulfiram	Approved	NCGC00015242.12	0.568925	Chlorothiazide	Approved	8.14339
NCGC00263174.01	0.0632139	Ispinesib	Phase II	NCGC00242497.02	5.12033	Vismodegib	Approved	8.13983
NCGC00016000.10	0.0210713	Disulfiram	Approved	NCGC00263532.03	15.361	Olopatadine hydrochloride	Approved	8.13882
NCGC00164553.03	0.189642	Clofarabine	Approved	NCGC00015608.04	1.70678	Loperamide hydrochloride	Approved	8.13467
NCGC00346513.01	15.361	Amonafide	Phase II	NCGC00095161.04	5.12033	Rebamipide	Approved	8.12937
NCGC00168784.01	5.12033	Gemcitabine	Approved	NCGC00164559.04	15.361	Duloxetine hydrochloride	Approved	8.12792
NCGC00242506.02	0.568925	Bortezomib	Approved	NCGC00188344.05	15.361	Navitoclax	Phase II	8.12578
NCGC00178697.05	5.12033	Irinotecan	Approved	NCGC00244252.01	5.12033	TG-101348	Phase II	8.12534
NCGC00346563.01	15.361	Teniposide	Approved	NCGC00161641.04	1.70678	Sinomenine	Phase II	8.10987
NCGC00346563.01	15.361	Teniposide	Approved	NCGC00346691.01	0.568925	Canagliflozin	Approved	8.10545
NCGC00346832.01	1.70678	Terameprocol	Phase II	NCGC00016899.04	5.12033	S-(+)-Rolipram	Approved	8.09774
NCGC00164624.03	15.361	Adefovir dipivoxil	Approved	NCGC00164559.04	15.361	Duloxetine hydrochloride	Approved	8.08602
NCGC00346832.01	1.70678	Terameprocol	Phase II	NCGC00250402.01	0.00234124	Dapagliflozin	Phase III	8.08542
NCGC00016000.10	0.0210713	Disulfiram	Approved	NCGC00016035.12	0.00234124	Trazodone hydrochloride	Approved	8.0766
NCGC00163700.04	15.361	Vincristine sulfate	Approved	NCGC00016246.12	15.361	Chlorhexidine	Approved	8.07404
NCGC00070736.04	15.361	Imiquimod	Approved	NCGC00095161.04	15.361	Rebamipide	Approved	8.0711
NCGC00346832.01	1.70678	Terameprocol	Phase II	NCGC00016831.04	5.12033	Buflomedil hydrochloride	Approved	8.07015
NCGC00346464.01	15.361	ARRY-520	Phase II	NCGC00022858.07	0.00702378	Sodium cromoglycate	Approved	8.06336
NCGC00164553.03	0.189642	Clofarabine	Approved	NCGC00188689.01	15.361	Asenapine maleate	Approved	8.06059
NCGC00091112.08	5.12033	Methylrosaniline chloride	Approved	NCGC00250378.01	15.361	Piboserod hydrochloride	Phase III	8.05826
NCGC00167503.02	15.361	Aclarubicin	Approved	NCGC00161641.04	15.361	Sinomenine	Phase II	8.05812
NCGC00162423.04	0.0632139	Mithramycin	Approved	NCGC00250378.01	15.361	Piboserod hydrochloride	Phase III	8.05634
NCGC00016000.10	0.0210713	Disulfiram	Approved	NCGC00183001.01	15.361	Tolvaptan	Approved	8.05148
NCGC00091112.08	1.70678	Methylrosaniline chloride	Approved	NCGC00015562.24	15.361	Indomethacin	Approved	8.04112
NCGC00346563.01	15.361	Teniposide	Approved	NCGC00183362.01	15.361	Pentagastrin	Approved	8.04097
NCGC00167831.01	0.0210713	SN-38	Approved	NCGC00263115.01	0.0632139	Ibutamoren mesilate	Phase III	8.04089
NCGC00263174.01	0.0632139	Ispinesib	Phase II	NCGC00167524.03	0.00702378	Amorolfine hydrochloride	Approved	8.03544
NCGC00015693.08	1.70678	Mitoxantrone	Approved	NCGC00016246.12	15.361	Chlorhexidine	Approved	8.03522
NCGC00346713.01	15.361	AZD-4547	Phase II	NCGC00161641.04	5.12033	Sinomenine	Phase II	8.02966
NCGC00346464.01	15.361	ARRY-520	Phase II	NCGC00346697.01	0.00234124	842166X	Phase II	8.02962
NCGC00164553.03	0.189642	Clofarabine	Approved	NCGC00022858.07	0.0210713	Sodium cromoglycate	Approved	8.02381
NCGC00346832.01	1.70678	Terameprocol	Phase II	NCGC00164615.03	0.568925	Prulifloxacin	Approved	8.02356
NCGC00263097.01	5.12033	Cediranib	Phase III	NCGC00015970.10	1.70678	Sulindac	Approved	8.01749
NCGC00346832.01	1.70678	Terameprocol	Phase II	NCGC00160398.04	15.361	Nafamostat mesilate	Approved	8.01599
NCGC00016000.10	0.0210713	Disulfiram	Approved	NCGC00167558.01	5.12033	Fleroxacin	Approved	8.01155
NCGC00263166.01	1.70678	Obatoclax	Phase II	NCGC00161641.04	5.12033	Sinomenine	Phase II	8.00881
NCGC00346832.01	1.70678	Terameprocol	Phase II	NCGC00346667.01	15.361	Lornoxicam	Approved	7.99639
NCGC00016000.10	0.0210713	Disulfiram	Approved	NCGC00164615.03	0.189642	Prulifloxacin	Approved	7.99
NCGC00346464.01	5.12033	ARRY-520	Phase II	NCGC00016611.09	15.361	Bufexamac	Approved	7.98508
NCGC00178697.05	5.12033	Irinotecan	Approved	NCGC00015562.24	15.361	Indomethacin	Approved	7.96558
NCGC00016000.10	0.0210713	Disulfiram	Approved	NCGC00015150.04	0.00234124	Betaine	Approved	7.96161
NCGC00346464.01	5.12033	ARRY-520	Phase II	NCGC00178698.04	5.12033	Oseltamivir phosphate	Approved	7.9608
NCGC00167831.01	0.0210713	SN-38	Approved	NCGC00164615.03	0.568925	Prulifloxacin	Approved	7.95931
NCGC00164553.03	0.189642	Clofarabine	Approved	NCGC00178698.04	5.12033	Oseltamivir phosphate	Approved	7.95536
NCGC00016000.10	0.0210713	Disulfiram	Approved	NCGC00160398.04	15.361	Nafamostat mesilate	Approved	7.95185
NCGC00016388.03	1.70678	Noscapine	Approved	NCGC00016246.12	15.361	Chlorhexidine	Approved	7.95105
NCGC00016000.10	0.0210713	Disulfiram	Approved	NCGC00164637.04	5.12033	Nifekalant	Approved	7.94928
NCGC00263174.01	0.0632139	Ispinesib	Phase II	NCGC00181786.03	0.189642	Naratriptan hydrochloride	Approved	7.94001
NCGC00016000.10	0.0210713	Disulfiram	Approved	NCGC00016241.11	0.0632139	Furosemide	Approved	7.93195
NCGC00016000.10	0.0210713	Disulfiram	Approved	NCGC00346540.01	0.00234124	Fesoterodine fumarate	Approved	7.9299
NCGC00346713.01	15.361	AZD-4547	Phase II	NCGC00018157.11	15.361	Flurbiprofen	Approved	7.92902
NCGC00183285.04	15.361	Nilotinib	Approved	NCGC00018157.11	15.361	Flurbiprofen	Approved	7.91772
NCGC00014925.07	15.361	Topotecan hydrochloride	Approved	NCGC00262603.01	15.361	CAL-101	Phase II	7.91156
NCGC00016000.10	0.0210713	Disulfiram	Approved	NCGC00346519.01	0.0210713	Teicoplanin	Approved	7.91108
NCGC00263174.01	0.0632139	Ispinesib	Phase II	NCGC00018193.06	1.70678	Fluvoxamine maleate	Approved	7.91022
NCGC00241113.01	1.70678	Orantinib	Phase III	NCGC00244252.01	5.12033	TG-101348	Phase II	7.90281
NCGC00016994.16	1.70678	Camptothecin	Approved	NCGC00346667.01	15.361	Lornoxicam	Approved	7.89103
NCGC00346464.01	5.12033	ARRY-520	Phase II	NCGC00164634.01	0.0632139	Balsalazide disodium	Approved	7.89091
NCGC00016000.10	0.0210713	Disulfiram	Approved	NCGC00095322.03	0.00702378	Coenzyme Q10	Approved	7.88835
NCGC00168784.01	5.12033	Gemcitabine	Approved	NCGC00161641.04	15.361	Sinomenine	Phase II	7.88804
NCGC00346822.01	15.361	Idronoxil	Phase III	NCGC00095161.04	15.361	Rebamipide	Approved	7.88786
NCGC00164553.03	0.189642	Clofarabine	Approved	NCGC00181111.01	0.189642	Tamibarotene	Approved	7.87344
NCGC00016000.10	0.0210713	Disulfiram	Approved	NCGC00346697.01	0.568925	842166X	Phase II	7.87053
NCGC00179504.06	5.12033	Etoposide	Approved	NCGC00183362.01	15.361	Pentagastrin	Approved	7.86947
NCGC00016000.10	0.0210713	Disulfiram	Approved	NCGC00181016.03	0.00702378	Bexarotene	Approved	7.86327
NCGC00022001.14	0.189642	Podofilox	Approved	NCGC00263532.03	15.361	Olopatadine hydrochloride	Approved	7.86263
NCGC00346464.01	1.70678	ARRY-520	Phase II	NCGC00181786.03	0.189642	Naratriptan hydrochloride	Approved	7.86082
NCGC00346464.01	5.12033	ARRY-520	Phase II	NCGC00167781.07	15.361	Cetirizine hydrochloride	Approved	7.84116
NCGC00179511.04	15.361	Racecadotril	Approved	NCGC00164559.04	15.361	Duloxetine hydrochloride	Approved	7.83984
NCGC00015520.10	5.12033	Hydroxyurea	Approved	NCGC00344564.02	15.361	Diosmin	Approved	7.83883
NCGC00016000.10	0.0210713	Disulfiram	Approved	NCGC00188689.01	0.00702378	Asenapine maleate	Approved	7.82772
NCGC00164553.03	0.189642	Clofarabine	Approved	NCGC00015772.13	0.568925	Ofloxacin	Approved	7.82503
NCGC00016000.10	0.0210713	Disulfiram	Approved	NCGC00346726.01	0.0210713	Cyclocytidine HCl	Approved	7.814
NCGC00016388.03	1.70678	Noscapine	Approved	NCGC00015790.02	5.12033	PD-098059	Phase II	7.81318
NCGC00016000.10	0.0210713	Disulfiram	Approved	NCGC00016879.07	5.12033	Torasemide	Approved	7.8124
NCGC00022001.14	0.189642	Podofilox	Approved	NCGC00016831.04	5.12033	Buflomedil hydrochloride	Approved	7.80615
NCGC00167503.02	15.361	Aclarubicin	Approved	NCGC00015264.08	15.361	Clomipramine hydrochloride	Approved	7.80446
NCGC00016000.10	0.0210713	Disulfiram	Approved	NCGC00024994.01	1.70678	Selegiline hydrochloride	Approved	7.80118
NCGC00249613.03	0.568925	Carfilzomib	phase II	NCGC00015335.11	15.361	Diphenhydramine hydrochloride	Approved	7.79538
NCGC00346563.01	15.361	Teniposide	Approved	NCGC00188344.05	1.70678	Navitoclax	Phase II	7.79429
NCGC00070736.04	15.361	Imiquimod	Approved	NCGC00015264.08	5.12033	Clomipramine hydrochloride	Approved	7.79207
NCGC00015520.10	5.12033	Hydroxyurea	Approved	NCGC00250378.01	5.12033	Piboserod hydrochloride	Phase III	7.78649
NCGC00263164.01	15.361	Cabozantinib	Phase III	NCGC00095161.04	15.361	Rebamipide	Approved	7.78188
NCGC00016388.03	0.189642	Noscapine	Approved	NCGC00188344.05	1.70678	Navitoclax	Phase II	7.77837
NCGC00164553.03	0.189642	Clofarabine	Approved	NCGC00346519.01	0.00702378	Teicoplanin	Approved	7.76901
NCGC00263185.01	15.361	Dacomitinib	Phase III	NCGC00015970.10	1.70678	Sulindac	Approved	7.76554
NCGC00167503.02	15.361	Aclarubicin	Approved	NCGC00185990.05	15.361	Ketorolac	Approved	7.76108
NCGC00016000.10	0.0210713	Disulfiram	Approved	NCGC00178698.04	5.12033	Oseltamivir phosphate	Approved	7.75643
NCGC00263174.01	0.0632139	Ispinesib	Phase II	NCGC00016899.04	5.12033	S-(+)-Rolipram	Approved	7.75309
NCGC00164553.03	0.189642	Clofarabine	Approved	NCGC00346729.01	0.00234124	Mitiglinide calcium hydrate	Approved	7.75179
NCGC00263174.01	0.0632139	Ispinesib	Phase II	NCGC00094810.06	0.00234124	Warfarin sodium	Approved	7.75038
NCGC00164553.03	0.189642	Clofarabine	Approved	NCGC00015884.09	0.0210713	Rilmenidine	Approved	7.75033
NCGC00346464.01	5.12033	ARRY-520	Phase II	NCGC00015150.04	0.00234124	Betaine	Approved	7.73738
NCGC00016000.10	0.0210713	Disulfiram	Approved	NCGC00018302.08	0.00234124	Trichlormethiazide	Approved	7.73731
NCGC00179578.04	15.361	Mometasone furoate	Approved	NCGC00095161.04	15.361	Rebamipide	Approved	7.72569
NCGC00346563.01	15.361	Teniposide	Approved	NCGC00015562.24	15.361	Indomethacin	Approved	7.72518
NCGC00346464.01	5.12033	ARRY-520	Phase II	NCGC00015096.11	15.361	Amiodarone hydrochloride	Approved	7.72175
NCGC00016000.10	0.0210713	Disulfiram	Approved	NCGC00250402.01	0.00234124	Dapagliflozin	Phase III	7.71969
NCGC00167831.01	0.0632139	SN-38	Approved	NCGC00017280.22	15.361	Tretinoin	Approved	7.70702
NCGC00263174.01	0.0632139	Ispinesib	Phase II	NCGC00015150.04	0.00234124	Betaine	Approved	7.70433
NCGC00016000.10	0.0210713	Disulfiram	Approved	NCGC00167525.03	1.70678	Tazarotene	Approved	7.70314
NCGC00179504.06	15.361	Etoposide	Approved	NCGC00244252.01	5.12033	TG-101348	Phase II	7.70033
NCGC00263174.01	0.0632139	Ispinesib	Phase II	NCGC00164634.01	0.0632139	Balsalazide disodium	Approved	7.70007
NCGC00263174.01	0.0632139	Ispinesib	Phase II	NCGC00016879.07	5.12033	Torasemide	Approved	7.70005
NCGC00346713.01	15.361	AZD-4547	Phase II	NCGC00015970.10	5.12033	Sulindac	Approved	7.69887
NCGC00022001.14	0.189642	Podofilox	Approved	NCGC00181786.03	0.189642	Naratriptan hydrochloride	Approved	7.69539
NCGC00346464.01	15.361	ARRY-520	Phase II	NCGC00250404.01	0.00702378	Veliparib	Phase II	7.67944
NCGC00249611.03	15.361	MLN-2238ï¿½ï¿½	Phase II	NCGC00094358.17	15.361	Isotretinoin	Approved	7.67724
NCGC00167831.01	0.0632139	SN-38	Approved	NCGC00016868.11	5.12033	Acemetacin	Approved	7.67569
NCGC00263198.01	15.361	Lenvatinib	Phase III	NCGC00016246.12	15.361	Chlorhexidine	Approved	7.67549
NCGC00164553.03	0.189642	Clofarabine	Approved	NCGC00167977.03	5.12033	Bicalutamide	Approved	7.67207
NCGC00178697.05	1.70678	Irinotecan	Approved	NCGC00183362.01	15.361	Pentagastrin	Approved	7.66176
NCGC00346529.01	15.361	Safinamide mesilate	Phase III	NCGC00164559.04	15.361	Duloxetine hydrochloride	Approved	7.65658
NCGC00163700.04	1.70678	Vincristine sulfate	Approved	NCGC00262603.01	5.12033	CAL-101	Phase II	7.65592
NCGC00346464.01	5.12033	ARRY-520	Phase II	NCGC00346519.01	0.00702378	Teicoplanin	Approved	7.65494
NCGC00164553.03	0.189642	Clofarabine	Approved	NCGC00016611.09	15.361	Bufexamac	Approved	7.65206
NCGC00346464.01	5.12033	ARRY-520	Phase II	NCGC00015884.09	0.00234124	Rilmenidine	Approved	7.6453
NCGC00164553.03	0.189642	Clofarabine	Approved	NCGC00018193.06	1.70678	Fluvoxamine maleate	Approved	7.63793
NCGC00164553.03	0.189642	Clofarabine	Approved	NCGC00167524.03	0.0210713	Amorolfine hydrochloride	Approved	7.63778
NCGC00164624.03	15.361	Adefovir dipivoxil	Approved	NCGC00183362.01	15.361	Pentagastrin	Approved	7.63283
NCGC00346822.01	15.361	Idronoxil	Phase III	NCGC00015264.08	5.12033	Clomipramine hydrochloride	Approved	7.62516
NCGC00016000.10	0.0210713	Disulfiram	Approved	NCGC00179673.04	0.00702378	Idoxuridine	Approved	7.61376
NCGC00022001.14	5.12033	Podofilox	Approved	NCGC00164615.03	0.568925	Prulifloxacin	Approved	7.61174
NCGC00164553.03	0.189642	Clofarabine	Approved	NCGC00162385.05	0.00702378	Olprinone	Phase II	7.60787
NCGC00263156.02	5.12033	Vargatef	Phase III	NCGC00161641.04	1.70678	Sinomenine	Phase II	7.60439
NCGC00346464.01	5.12033	ARRY-520	Phase II	NCGC00094810.06	0.00234124	Warfarin sodium	Approved	7.60266
NCGC00016000.10	0.0210713	Disulfiram	Approved	NCGC00018099.10	0.00702378	Dyphylline	Approved	7.5977
NCGC00346464.01	5.12033	ARRY-520	Phase II	NCGC00167524.03	5.12033	Amorolfine hydrochloride	Approved	7.58939
NCGC00167431.02	0.568925	Rifapentine	Approved	NCGC00015970.10	1.70678	Sulindac	Approved	7.58937
NCGC00346832.01	1.70678	Terameprocol	Phase II	NCGC00024994.01	0.568925	Selegiline hydrochloride	Approved	7.58841
NCGC00263174.01	0.0632139	Ispinesib	Phase II	NCGC00016611.09	15.361	Bufexamac	Approved	7.58207
NCGC00016000.10	0.0210713	Disulfiram	Approved	NCGC00016611.09	15.361	Bufexamac	Approved	7.57974
NCGC00022001.14	5.12033	Podofilox	Approved	NCGC00346697.01	0.00234124	842166X	Phase II	7.57971
NCGC00241113.01	1.70678	Orantinib	Phase III	NCGC00015970.10	5.12033	Sulindac	Approved	7.57419
NCGC00346832.01	1.70678	Terameprocol	Phase II	NCGC00188344.05	5.12033	Navitoclax	Phase II	7.57197
NCGC00263174.01	0.0632139	Ispinesib	Phase II	NCGC00181111.01	0.189642	Tamibarotene	Approved	7.5713
NCGC00263097.01	5.12033	Cediranib	Phase III	NCGC00185990.05	5.12033	Ketorolac	Approved	7.57029
NCGC00016000.10	0.0210713	Disulfiram	Approved	NCGC00018193.06	0.189642	Fluvoxamine maleate	Approved	7.569
NCGC00164553.03	0.189642	Clofarabine	Approved	NCGC00016879.07	5.12033	Torasemide	Approved	7.56597
NCGC00249611.03	15.361	MLN-2238ï¿½ï¿½	Phase II	NCGC00015790.02	5.12033	PD-098059	Phase II	7.56584
NCGC00164553.03	0.189642	Clofarabine	Approved	NCGC00016270.10	0.189642	Levodopa	Approved	7.5612
NCGC00263174.01	0.0632139	Ispinesib	Phase II	NCGC00178698.04	5.12033	Oseltamivir phosphate	Approved	7.55791
NCGC00016388.03	1.70678	Noscapine	Approved	NCGC00346667.01	15.361	Lornoxicam	Approved	7.5578
NCGC00346464.01	1.70678	ARRY-520	Phase II	NCGC00181111.01	0.189642	Tamibarotene	Approved	7.5569
NCGC00179511.04	15.361	Racecadotril	Approved	NCGC00185990.05	15.361	Ketorolac	Approved	7.55505
NCGC00179504.06	5.12033	Etoposide	Approved	NCGC00015562.24	15.361	Indomethacin	Approved	7.55503
NCGC00346563.01	15.361	Teniposide	Approved	NCGC00164615.03	0.568925	Prulifloxacin	Approved	7.55182
NCGC00346464.01	5.12033	ARRY-520	Phase II	NCGC00094994.06	0.00234124	Mefloquine	Approved	7.54924
NCGC00346464.01	5.12033	ARRY-520	Phase II	NCGC00161327.05	0.568925	Calcitriol	Approved	7.54795
NCGC00346832.01	1.70678	Terameprocol	Phase II	NCGC00018302.08	0.00234124	Trichlormethiazide	Approved	7.54564
NCGC00164553.03	0.189642	Clofarabine	Approved	NCGC00164588.03	0.568925	Malotilate	Approved	7.54536
NCGC00016000.10	0.0210713	Disulfiram	Approved	NCGC00015278.14	0.0210713	Carisoprodol	Approved	7.54506
NCGC00014925.07	15.361	Topotecan hydrochloride	Approved	NCGC00015335.11	15.361	Diphenhydramine hydrochloride	Approved	7.5449
NCGC00249613.03	0.568925	Carfilzomib	phase II	NCGC00167977.03	15.361	Bicalutamide	Approved	7.53916
NCGC00022001.14	0.00702378	Podofilox	Approved	NCGC00262603.01	5.12033	CAL-101	Phase II	7.51537
NCGC00016000.10	0.0210713	Disulfiram	Approved	NCGC00181111.01	15.361	Tamibarotene	Approved	7.50996
NCGC00346464.01	1.70678	ARRY-520	Phase II	NCGC00018193.06	1.70678	Fluvoxamine maleate	Approved	7.50839
NCGC00346464.01	5.12033	ARRY-520	Phase II	NCGC00015608.04	1.70678	Loperamide hydrochloride	Approved	7.50748
NCGC00346713.01	15.361	AZD-4547	Phase II	NCGC00185990.05	15.361	Ketorolac	Approved	7.50045
NCGC00016000.10	0.0210713	Disulfiram	Approved	NCGC00015096.11	15.361	Amiodarone hydrochloride	Approved	7.4917
NCGC00022001.14	5.12033	Podofilox	Approved	NCGC00167526.03	0.189642	Camostat mesylate	Approved	7.48958
NCGC00346464.01	5.12033	ARRY-520	Phase II	NCGC00188689.01	15.361	Asenapine maleate	Approved	7.4876
NCGC00167831.01	0.0632139	SN-38	Approved	NCGC00250404.01	0.00702378	Veliparib	Phase II	7.47717
NCGC00015520.10	15.361	Hydroxyurea	Approved	NCGC00188344.05	15.361	Navitoclax	Phase II	7.47385
NCGC00164553.03	0.189642	Clofarabine	Approved	NCGC00094994.06	0.00234124	Mefloquine	Approved	7.46111
NCGC00167503.02	1.70678	Aclarubicin	Approved	NCGC00018157.11	15.361	Flurbiprofen	Approved	7.46097
NCGC00016000.10	0.0210713	Disulfiram	Approved	NCGC00015163.08	5.12033	Benserazide	Approved	7.4603
NCGC00015693.08	0.568925	Mitoxantrone	Approved	NCGC00183362.01	15.361	Pentagastrin	Approved	7.45224
NCGC00346832.01	1.70678	Terameprocol	Phase II	NCGC00186037.01	0.00702378	Ibandronate sodium hydrate	Approved	7.45196
NCGC00016388.03	1.70678	Noscapine	Approved	NCGC00016868.11	5.12033	Acemetacin	Approved	7.45034
NCGC00188690.02	1.70678	Prasugrel	Approved	NCGC00346667.01	15.361	Lornoxicam	Approved	7.44749
NCGC00014925.07	0.568925	Topotecan hydrochloride	Approved	NCGC00346667.01	15.361	Lornoxicam	Approved	7.44417
NCGC00263174.01	0.0632139	Ispinesib	Phase II	NCGC00167781.07	15.361	Cetirizine hydrochloride	Approved	7.43886
NCGC00016994.16	0.0632139	Camptothecin	Approved	NCGC00015790.02	5.12033	PD-098059	Phase II	7.43503
NCGC00016000.10	0.0210713	Disulfiram	Approved	NCGC00242497.02	5.12033	Vismodegib	Approved	7.43341
NCGC00016000.10	0.189642	Disulfiram	Approved	NCGC00167977.03	15.361	Bicalutamide	Approved	7.42542
NCGC00346513.01	15.361	Amonafide	Phase II	NCGC00015264.08	5.12033	Clomipramine hydrochloride	Approved	7.4231
NCGC00022001.14	0.189642	Podofilox	Approved	NCGC00188344.05	1.70678	Navitoclax	Phase II	7.4174
NCGC00241113.01	1.70678	Orantinib	Phase III	NCGC00161641.04	5.12033	Sinomenine	Phase II	7.41138
NCGC00164553.03	0.189642	Clofarabine	Approved	NCGC00094358.17	0.00702378	Isotretinoin	Approved	7.40985
NCGC00346832.01	1.70678	Terameprocol	Phase II	NCGC00016925.10	0.189642	Omeprazole	Approved	7.4081
NCGC00346464.01	1.70678	ARRY-520	Phase II	NCGC00016879.07	5.12033	Torasemide	Approved	7.40668
NCGC00022001.14	0.568925	Podofilox	Approved	NCGC00022858.07	0.00702378	Sodium cromoglycate	Approved	7.4063
NCGC00346832.01	1.70678	Terameprocol	Phase II	NCGC00167524.03	0.00234124	Amorolfine hydrochloride	Approved	7.40486
NCGC00263198.01	5.12033	Lenvatinib	Phase III	NCGC00244252.01	5.12033	TG-101348	Phase II	7.40459
NCGC00263174.01	0.0632139	Ispinesib	Phase II	NCGC00015884.09	0.00234124	Rilmenidine	Approved	7.40149
NCGC00016000.10	0.0210713	Disulfiram	Approved	NCGC00346456.01	15.361	Macitentan	Phase III	7.40066
NCGC00016000.10	0.0210713	Disulfiram	Approved	NCGC00015772.13	15.361	Ofloxacin	Approved	7.40053
NCGC00263198.01	5.12033	Lenvatinib	Phase III	NCGC00250378.01	5.12033	Piboserod hydrochloride	Phase III	7.39595
NCGC00164553.03	0.189642	Clofarabine	Approved	NCGC00346741.01	1.70678	Travoprost	Approved	7.39148
NCGC00015693.08	0.568925	Mitoxantrone	Approved	NCGC00015562.24	15.361	Indomethacin	Approved	7.38875
NCGC00346464.01	0.00234124	ARRY-520	Phase II	NCGC00262603.01	5.12033	CAL-101	Phase II	7.38321
NCGC00015693.08	0.189642	Mitoxantrone	Approved	NCGC00167526.03	0.189642	Camostat mesylate	Approved	7.38285
NCGC00016000.10	0.0210713	Disulfiram	Approved	NCGC00159559.01	0.00702378	Eplerenone	Approved	7.37757
NCGC00182713.01	15.361	Canertinib	Phase II	NCGC00161641.04	15.361	Sinomenine	Phase II	7.37249
NCGC00163700.04	1.70678	Vincristine sulfate	Approved	NCGC00346667.01	15.361	Lornoxicam	Approved	7.36725
NCGC00016000.10	0.0210713	Disulfiram	Approved	NCGC00090762.03	0.00702378	Rifabutin	Approved	7.36272
NCGC00016000.10	0.0210713	Disulfiram	Approved	NCGC00162385.05	0.00234124	Olprinone	Phase II	7.36255
NCGC00164624.03	15.361	Adefovir dipivoxil	Approved	NCGC00244252.01	5.12033	TG-101348	Phase II	7.36156
NCGC00168784.01	15.361	Gemcitabine	Approved	NCGC00015264.08	15.361	Clomipramine hydrochloride	Approved	7.3576
NCGC00164553.03	0.189642	Clofarabine	Approved	NCGC00247735.02	0.0210713	Varenicline tartrate	Approved	7.35524
NCGC00016000.10	0.0210713	Disulfiram	Approved	NCGC00346741.01	5.12033	Travoprost	Approved	7.35505
NCGC00263174.01	0.0632139	Ispinesib	Phase II	NCGC00161327.05	0.568925	Calcitriol	Approved	7.35416
NCGC00166323.03	15.361	Trifluridine	Approved	NCGC00015335.11	15.361	Diphenhydramine hydrochloride	Approved	7.35241
NCGC00346464.01	15.361	ARRY-520	Phase II	NCGC00160398.04	15.361	Nafamostat mesilate	Approved	7.35084
NCGC00263097.01	5.12033	Cediranib	Phase III	NCGC00095161.04	5.12033	Rebamipide	Approved	7.34622
NCGC00346513.01	15.361	Amonafide	Phase II	NCGC00344564.02	15.361	Diosmin	Approved	7.34295
NCGC00263174.01	0.0632139	Ispinesib	Phase II	NCGC00142605.03	15.361	Salicin	Phase II	7.34005
NCGC00164553.03	0.189642	Clofarabine	Approved	NCGC00015096.11	15.361	Amiodarone hydrochloride	Approved	7.33275
NCGC00249613.03	0.568925	Carfilzomib	phase II	NCGC00161641.04	15.361	Sinomenine	Phase II	7.3309
NCGC00164624.03	15.361	Adefovir dipivoxil	Approved	NCGC00015562.24	15.361	Indomethacin	Approved	7.32037
NCGC00263174.01	0.0632139	Ispinesib	Phase II	NCGC00015096.11	15.361	Amiodarone hydrochloride	Approved	7.32008
NCGC00016000.10	0.0210713	Disulfiram	Approved	NCGC00167781.07	15.361	Cetirizine hydrochloride	Approved	7.31698
NCGC00016000.10	0.189642	Disulfiram	Approved	NCGC00263093.01	5.12033	Apilimod	Phase II	7.31349
NCGC00164553.03	0.189642	Clofarabine	Approved	NCGC00018139.08	0.00234124	Ipriflavone	Approved	7.3114
NCGC00346832.01	1.70678	Terameprocol	Phase II	NCGC00242497.02	5.12033	Vismodegib	Approved	7.30824
NCGC00167982.02	15.361	Pirarubicin	Approved	NCGC00016246.12	15.361	Chlorhexidine	Approved	7.30658
NCGC00346937.01	0.0210713	Ombrabulin	Phase III	NCGC00016246.12	5.12033	Chlorhexidine	Approved	7.30111
NCGC00346513.01	15.361	Amonafide	Phase II	NCGC00161641.04	1.70678	Sinomenine	Phase II	7.295
NCGC00346464.01	5.12033	ARRY-520	Phase II	NCGC00188344.05	1.70678	Navitoclax	Phase II	7.2914
NCGC00016994.16	1.70678	Camptothecin	Approved	NCGC00263091.01	0.568925	AT-7519	Phase II	7.28537
NCGC00346832.01	1.70678	Terameprocol	Phase II	NCGC00095099.04	15.361	Sildenafil citrate	Approved	7.2846
NCGC00179578.04	15.361	Mometasone furoate	Approved	NCGC00164559.04	15.361	Duloxetine hydrochloride	Approved	7.27845
NCGC00070736.04	15.361	Imiquimod	Approved	NCGC00164559.04	15.361	Duloxetine hydrochloride	Approved	7.27303
NCGC00164553.03	0.189642	Clofarabine	Approved	NCGC00181016.03	0.00702378	Bexarotene	Approved	7.27288
NCGC00346832.01	1.70678	Terameprocol	Phase II	NCGC00346540.01	5.12033	Fesoterodine fumarate	Approved	7.26896
NCGC00162423.04	0.0210713	Mithramycin	Approved	NCGC00344564.02	15.361	Diosmin	Approved	7.2651
NCGC00346563.01	15.361	Teniposide	Approved	NCGC00181786.03	0.189642	Naratriptan hydrochloride	Approved	7.26408
NCGC00263114.01	5.12033	SCH-900435	Phase II	NCGC00015970.10	1.70678	Sulindac	Approved	7.26381
NCGC00263174.01	0.0632139	Ispinesib	Phase II	NCGC00181016.03	0.00702378	Bexarotene	Approved	7.25979
NCGC00165966.02	0.568925	Vinorelbine	Approved	NCGC00344564.02	15.361	Diosmin	Approved	7.25403
NCGC00263174.01	0.0632139	Ispinesib	Phase II	NCGC00346519.01	0.00702378	Teicoplanin	Approved	7.25365
NCGC00164553.03	0.189642	Clofarabine	Approved	NCGC00090762.03	0.0210713	Rifabutin	Approved	7.2522
NCGC00024415.39	0.568925	Doxorubicin	Approved	NCGC00183362.01	15.361	Pentagastrin	Approved	7.25125
NCGC00346464.01	1.70678	ARRY-520	Phase II	NCGC00181016.03	0.00702378	Bexarotene	Approved	7.24846
NCGC00183285.04	15.361	Nilotinib	Approved	NCGC00346667.01	15.361	Lornoxicam	Approved	7.24526
NCGC00016388.03	0.189642	Noscapine	Approved	NCGC00164615.03	0.568925	Prulifloxacin	Approved	7.24195
NCGC00263174.01	0.0632139	Ispinesib	Phase II	NCGC00015608.04	1.70678	Loperamide hydrochloride	Approved	7.24132
NCGC00346513.01	15.361	Amonafide	Phase II	NCGC00018157.11	5.12033	Flurbiprofen	Approved	7.23688
NCGC00242506.02	0.568925	Bortezomib	Approved	NCGC00161327.05	15.361	Calcitriol	Approved	7.22933
NCGC00164624.03	0.189642	Adefovir dipivoxil	Approved	NCGC00015790.02	1.70678	PD-098059	Phase II	7.22799
NCGC00346464.01	1.70678	ARRY-520	Phase II	NCGC00094358.17	0.00702378	Isotretinoin	Approved	7.22668
NCGC00164553.03	0.189642	Clofarabine	Approved	NCGC00016241.11	0.0632139	Furosemide	Approved	7.22452
NCGC00346464.01	5.12033	ARRY-520	Phase II	NCGC00016241.11	0.0632139	Furosemide	Approved	7.21163
NCGC00263174.01	0.189642	Ispinesib	Phase II	NCGC00346540.01	5.12033	Fesoterodine fumarate	Approved	7.21097
NCGC00015693.08	0.189642	Mitoxantrone	Approved	NCGC00164615.03	0.568925	Prulifloxacin	Approved	7.19822
NCGC00022001.14	0.0210713	Podofilox	Approved	NCGC00017280.22	15.361	Tretinoin	Approved	7.1942
NCGC00016000.10	0.0210713	Disulfiram	Approved	NCGC00166281.02	1.70678	Quinine	Approved	7.18932
NCGC00183285.04	15.361	Nilotinib	Approved	NCGC00015562.24	15.361	Indomethacin	Approved	7.1893
NCGC00346464.01	5.12033	ARRY-520	Phase II	NCGC00016270.10	0.189642	Levodopa	Approved	7.18331
NCGC00263174.01	0.0632139	Ispinesib	Phase II	NCGC00188689.01	15.361	Asenapine maleate	Approved	7.17089
NCGC00164553.03	0.189642	Clofarabine	Approved	NCGC00160398.04	15.361	Nafamostat mesilate	Approved	7.17062
NCGC00188690.02	1.70678	Prasugrel	Approved	NCGC00181786.03	1.70678	Naratriptan hydrochloride	Approved	7.1698
NCGC00346464.01	15.361	ARRY-520	Phase II	NCGC00263093.01	5.12033	Apilimod	Phase II	7.16732
NCGC00346563.01	15.361	Teniposide	Approved	NCGC00244252.01	1.70678	TG-101348	Phase II	7.16407
NCGC00346580.01	0.189642	Vinflunine	Approved	NCGC00015790.02	5.12033	PD-098059	Phase II	7.15617
NCGC00022001.14	0.189642	Podofilox	Approved	NCGC00250402.01	0.00702378	Dapagliflozin	Phase III	7.15561
NCGC00263174.01	0.0632139	Ispinesib	Phase II	NCGC00016241.11	15.361	Furosemide	Approved	7.14964
NCGC00263174.01	0.0632139	Ispinesib	Phase II	NCGC00094994.06	0.00234124	Mefloquine	Approved	7.14857
NCGC00346464.01	5.12033	ARRY-520	Phase II	NCGC00015772.13	0.568925	Ofloxacin	Approved	7.14398
NCGC00346832.01	1.70678	Terameprocol	Phase II	NCGC00018193.06	1.70678	Fluvoxamine maleate	Approved	7.14331
NCGC00263114.01	5.12033	SCH-900435	Phase II	NCGC00185990.05	5.12033	Ketorolac	Approved	7.14128
NCGC00346937.01	0.0210713	Ombrabulin	Phase III	NCGC00346667.01	15.361	Lornoxicam	Approved	7.14121
NCGC00164553.03	0.189642	Clofarabine	Approved	NCGC00015278.14	0.00702378	Carisoprodol	Approved	7.13867
NCGC00263156.02	5.12033	Vargatef	Phase III	NCGC00095161.04	5.12033	Rebamipide	Approved	7.13773
NCGC00263185.01	15.361	Dacomitinib	Phase III	NCGC00185990.05	5.12033	Ketorolac	Approved	7.13278
NCGC00346563.01	15.361	Teniposide	Approved	NCGC00250378.01	5.12033	Piboserod hydrochloride	Phase III	7.12633
NCGC00015693.08	0.189642	Mitoxantrone	Approved	NCGC00263115.01	1.70678	Ibutamoren mesilate	Phase III	7.12451
NCGC00263114.01	15.361	SCH-900435	Phase II	NCGC00095161.04	15.361	Rebamipide	Approved	7.12433
NCGC00164553.03	0.189642	Clofarabine	Approved	NCGC00016035.12	0.00702378	Trazodone hydrochloride	Approved	7.12432
NCGC00022001.14	0.0210713	Podofilox	Approved	NCGC00250404.01	0.00702378	Veliparib	Phase II	7.12326
NCGC00016000.10	0.0210713	Disulfiram	Approved	NCGC00185736.01	15.361	Posaconazole	Approved	7.12252
NCGC00093976.06	0.568925	Idarubicin hydrochloride	Approved	NCGC00015790.02	5.12033	PD-098059	Phase II	7.11596
NCGC00263097.01	5.12033	Cediranib	Phase III	NCGC00015264.08	1.70678	Clomipramine hydrochloride	Approved	7.11578
NCGC00346464.01	5.12033	ARRY-520	Phase II	NCGC00090762.03	0.0210713	Rifabutin	Approved	7.11163
NCGC00167431.02	0.568925	Rifapentine	Approved	NCGC00344564.02	15.361	Diosmin	Approved	7.10825
NCGC00263174.01	0.0632139	Ispinesib	Phase II	NCGC00015278.14	0.00702378	Carisoprodol	Approved	7.10633
NCGC00016388.03	1.70678	Noscapine	Approved	NCGC00181786.03	0.568925	Naratriptan hydrochloride	Approved	7.10421
NCGC00346464.01	5.12033	ARRY-520	Phase II	NCGC00346729.01	0.0632139	Mitiglinide calcium hydrate	Approved	7.10382
NCGC00346822.01	15.361	Idronoxil	Phase III	NCGC00164559.04	15.361	Duloxetine hydrochloride	Approved	7.10283
NCGC00249611.03	15.361	MLN-2238ï¿½ï¿½	Phase II	NCGC00017280.22	15.361	Tretinoin	Approved	7.09706
NCGC00263174.01	0.0632139	Ispinesib	Phase II	NCGC00188344.05	1.70678	Navitoclax	Phase II	7.09558
NCGC00241113.01	5.12033	Orantinib	Phase III	NCGC00016246.12	15.361	Chlorhexidine	Approved	7.08851
NCGC00016000.10	0.0210713	Disulfiram	Approved	NCGC00183876.01	0.00702378	Tenofovir Disoproxil Fumarate	Approved	7.0867
NCGC00014925.07	5.12033	Topotecan hydrochloride	Approved	NCGC00183362.01	15.361	Pentagastrin	Approved	7.08502
NCGC00016000.10	0.0210713	Disulfiram	Approved	NCGC00179596.04	0.00702378	Butoconazole nitrate	Approved	7.08372
NCGC00346832.01	1.70678	Terameprocol	Phase II	NCGC00188689.01	0.00702378	Asenapine maleate	Approved	7.08369
NCGC00166323.03	15.361	Trifluridine	Approved	NCGC00015562.24	15.361	Indomethacin	Approved	7.08118
NCGC00167831.01	0.0210713	SN-38	Approved	NCGC00016831.04	0.0632139	Buflomedil hydrochloride	Approved	7.07622
NCGC00016388.03	0.568925	Noscapine	Approved	NCGC00346691.01	0.568925	Canagliflozin	Approved	7.07518
NCGC00164553.03	0.189642	Clofarabine	Approved	NCGC00018099.10	0.00702378	Dyphylline	Approved	7.07102
NCGC00164553.03	0.189642	Clofarabine	Approved	NCGC00263093.01	5.12033	Apilimod	Phase II	7.06759
NCGC00167503.02	15.361	Aclarubicin	Approved	NCGC00015970.10	5.12033	Sulindac	Approved	7.0618
NCGC00167431.02	0.568925	Rifapentine	Approved	NCGC00161641.04	1.70678	Sinomenine	Phase II	7.06033
NCGC00263185.01	15.361	Dacomitinib	Phase III	NCGC00095161.04	15.361	Rebamipide	Approved	7.05118
NCGC00182713.01	15.361	Canertinib	Phase II	NCGC00016246.12	15.361	Chlorhexidine	Approved	7.04406
NCGC00346464.01	1.70678	ARRY-520	Phase II	NCGC00142605.03	15.361	Salicin	Phase II	7.04093
NCGC00263198.01	5.12033	Lenvatinib	Phase III	NCGC00015562.24	15.361	Indomethacin	Approved	7.03588
NCGC00167831.01	0.0210713	SN-38	Approved	NCGC00346741.01	1.70678	Travoprost	Approved	7.0261
NCGC00241113.01	1.70678	Orantinib	Phase III	NCGC00015562.24	15.361	Indomethacin	Approved	7.02382
NCGC00164553.03	0.189642	Clofarabine	Approved	NCGC00346540.01	0.189642	Fesoterodine fumarate	Approved	7.02064
NCGC00164553.03	0.189642	Clofarabine	Approved	NCGC00346456.01	15.361	Macitentan	Phase III	7.01334
NCGC00346464.01	5.12033	ARRY-520	Phase II	NCGC00167977.03	5.12033	Bicalutamide	Approved	6.99977
NCGC00015520.10	15.361	Hydroxyurea	Approved	NCGC00262603.01	15.361	CAL-101	Phase II	6.99516
NCGC00022001.14	0.189642	Podofilox	Approved	NCGC00018302.08	0.00234124	Trichlormethiazide	Approved	6.99478
NCGC00164553.03	0.189642	Clofarabine	Approved	NCGC00183001.01	15.361	Tolvaptan	Approved	6.9935
NCGC00167831.01	0.0210713	SN-38	Approved	NCGC00164588.03	0.568925	Malotilate	Approved	6.98913
NCGC00346937.01	0.0632139	Ombrabulin	Phase III	NCGC00262603.01	5.12033	CAL-101	Phase II	6.98865
NCGC00016388.03	1.70678	Noscapine	Approved	NCGC00017280.22	15.361	Tretinoin	Approved	6.98753
NCGC00346464.01	5.12033	ARRY-520	Phase II	NCGC00346540.01	0.189642	Fesoterodine fumarate	Approved	6.98199
NCGC00164553.03	0.189642	Clofarabine	Approved	NCGC00179596.04	0.00234124	Butoconazole nitrate	Approved	6.97511
NCGC00091112.08	0.568925	Methylrosaniline chloride	Approved	NCGC00018157.11	15.361	Flurbiprofen	Approved	6.97402
NCGC00178697.05	15.361	Irinotecan	Approved	NCGC00250378.01	5.12033	Piboserod hydrochloride	Phase III	6.97376
NCGC00346464.01	5.12033	ARRY-520	Phase II	NCGC00015163.08	15.361	Benserazide	Approved	6.97354
NCGC00164553.03	0.189642	Clofarabine	Approved	NCGC00179673.04	0.00702378	Idoxuridine	Approved	6.96915
NCGC00022001.14	0.00234124	Podofilox	Approved	NCGC00346667.01	15.361	Lornoxicam	Approved	6.96475
NCGC00179504.06	5.12033	Etoposide	Approved	NCGC00250378.01	5.12033	Piboserod hydrochloride	Phase III	6.96094
NCGC00263174.01	0.189642	Ispinesib	Phase II	NCGC00095099.04	5.12033	Sildenafil citrate	Approved	6.95261
NCGC00016388.03	0.189642	Noscapine	Approved	NCGC00164634.01	5.12033	Balsalazide disodium	Approved	6.94965
NCGC00263174.01	0.0632139	Ispinesib	Phase II	NCGC00015772.13	0.568925	Ofloxacin	Approved	6.94706
NCGC00016000.10	0.0210713	Disulfiram	Approved	NCGC00263106.01	1.70678	Gavestinel sodium	Phase III	6.94483
NCGC00346832.01	1.70678	Terameprocol	Phase II	NCGC00015150.04	0.00234124	Betaine	Approved	6.94405
NCGC00162423.04	0.0210713	Mithramycin	Approved	NCGC00188344.05	15.361	Navitoclax	Phase II	6.944
NCGC00346832.01	1.70678	Terameprocol	Phase II	NCGC00016879.07	5.12033	Torasemide	Approved	6.9399
NCGC00346464.01	5.12033	ARRY-520	Phase II	NCGC00162385.05	0.00702378	Olprinone	Phase II	6.93927
NCGC00263097.01	5.12033	Cediranib	Phase III	NCGC00018157.11	5.12033	Flurbiprofen	Approved	6.93743
NCGC00168784.01	5.12033	Gemcitabine	Approved	NCGC00185990.05	15.361	Ketorolac	Approved	6.93471
NCGC00346832.01	1.70678	Terameprocol	Phase II	NCGC00161327.05	1.70678	Calcitriol	Approved	6.9322
NCGC00016388.03	1.70678	Noscapine	Approved	NCGC00263115.01	1.70678	Ibutamoren mesilate	Phase III	6.92313
NCGC00015693.08	0.568925	Mitoxantrone	Approved	NCGC00250378.01	5.12033	Piboserod hydrochloride	Phase III	6.92199
NCGC00091112.08	5.12033	Methylrosaniline chloride	Approved	NCGC00263203.02	15.361	Danusertib	Phase II	6.91939
NCGC00185772.01	15.361	Vindesine sulfate	Approved	NCGC00016246.12	15.361	Chlorhexidine	Approved	6.91088
NCGC00263185.01	15.361	Dacomitinib	Phase III	NCGC00018157.11	5.12033	Flurbiprofen	Approved	6.90912
NCGC00016994.16	1.70678	Camptothecin	Approved	NCGC00016899.04	15.361	S-(+)-Rolipram	Approved	6.90264
NCGC00346513.01	15.361	Amonafide	Phase II	NCGC00164559.04	15.361	Duloxetine hydrochloride	Approved	6.89702
NCGC00022001.14	0.189642	Podofilox	Approved	NCGC00024994.01	0.568925	Selegiline hydrochloride	Approved	6.89587
NCGC00016388.03	0.189642	Noscapine	Approved	NCGC00016831.04	0.568925	Buflomedil hydrochloride	Approved	6.88327
NCGC00241113.01	1.70678	Orantinib	Phase III	NCGC00250378.01	5.12033	Piboserod hydrochloride	Phase III	6.88254
NCGC00346464.01	5.12033	ARRY-520	Phase II	NCGC00164588.03	0.568925	Malotilate	Approved	6.88036
NCGC00167831.01	0.0632139	SN-38	Approved	NCGC00263093.01	5.12033	Apilimod	Phase II	6.87835
NCGC00263185.01	15.361	Dacomitinib	Phase III	NCGC00015264.08	1.70678	Clomipramine hydrochloride	Approved	6.8782
NCGC00164553.03	0.189642	Clofarabine	Approved	NCGC00015771.12	0.568925	Orphenadrine hydrochloride	Approved	6.87137
NCGC00346464.01	5.12033	ARRY-520	Phase II	NCGC00271534.03	15.361	Nateglinide	Approved	6.87107
NCGC00346713.01	15.361	AZD-4547	Phase II	NCGC00244252.01	5.12033	TG-101348	Phase II	6.86824
NCGC00164553.03	0.189642	Clofarabine	Approved	NCGC00015163.08	15.361	Benserazide	Approved	6.8652
NCGC00263166.01	5.12033	Obatoclax	Phase II	NCGC00016246.12	15.361	Chlorhexidine	Approved	6.865
NCGC00263164.01	15.361	Cabozantinib	Phase III	NCGC00164559.04	15.361	Duloxetine hydrochloride	Approved	6.86475
NCGC00164553.03	0.189642	Clofarabine	Approved	NCGC00015242.12	0.00234124	Chlorothiazide	Approved	6.86303
NCGC00015735.12	5.12033	Niclosamide	Approved	NCGC00164559.04	15.361	Duloxetine hydrochloride	Approved	6.85512
NCGC00016994.16	1.70678	Camptothecin	Approved	NCGC00094358.17	15.361	Isotretinoin	Approved	6.85256
NCGC00022001.14	0.189642	Podofilox	Approved	NCGC00094810.06	0.00234124	Warfarin sodium	Approved	6.85104
NCGC00015693.08	0.189642	Mitoxantrone	Approved	NCGC00346691.01	0.00234124	Canagliflozin	Approved	6.85059
NCGC00263097.01	5.12033	Cediranib	Phase III	NCGC00344564.02	15.361	Diosmin	Approved	6.84748
NCGC00015693.08	0.189642	Mitoxantrone	Approved	NCGC00346433.01	0.00234124	Peramivir	Approved	6.84484
NCGC00164553.03	0.189642	Clofarabine	Approved	NCGC00095322.03	0.00702378	Coenzyme Q10	Approved	6.84276
NCGC00346563.01	15.361	Teniposide	Approved	NCGC00016831.04	5.12033	Buflomedil hydrochloride	Approved	6.83676
NCGC00346464.01	5.12033	ARRY-520	Phase II	NCGC00016035.12	0.00234124	Trazodone hydrochloride	Approved	6.8323
NCGC00016994.16	0.0632139	Camptothecin	Approved	NCGC00017280.22	15.361	Tretinoin	Approved	6.82795
NCGC00346464.01	5.12033	ARRY-520	Phase II	NCGC00247735.02	0.0210713	Varenicline tartrate	Approved	6.8274
NCGC00346832.01	1.70678	Terameprocol	Phase II	NCGC00016611.09	15.361	Bufexamac	Approved	6.82581
NCGC00346580.01	0.189642	Vinflunine	Approved	NCGC00016868.11	5.12033	Acemetacin	Approved	6.81691
NCGC00346832.01	1.70678	Terameprocol	Phase II	NCGC00181111.01	0.189642	Tamibarotene	Approved	6.81539
NCGC00346563.01	15.361	Teniposide	Approved	NCGC00094810.06	0.00234124	Warfarin sodium	Approved	6.81439
NCGC00164624.03	0.189642	Adefovir dipivoxil	Approved	NCGC00016868.11	5.12033	Acemetacin	Approved	6.81284
NCGC00091112.08	0.568925	Methylrosaniline chloride	Approved	NCGC00183362.01	15.361	Pentagastrin	Approved	6.80545
NCGC00346832.01	1.70678	Terameprocol	Phase II	NCGC00178698.04	5.12033	Oseltamivir phosphate	Approved	6.80245
NCGC00263174.01	0.0632139	Ispinesib	Phase II	NCGC00167977.03	5.12033	Bicalutamide	Approved	6.80184
NCGC00016994.16	0.0632139	Camptothecin	Approved	NCGC00016868.11	5.12033	Acemetacin	Approved	6.7984
NCGC00164553.03	0.189642	Clofarabine	Approved	NCGC00016256.16	0.00234124	Pyrimethamine	Approved	6.79459
NCGC00179511.04	5.12033	Racecadotril	Approved	NCGC00161641.04	0.568925	Sinomenine	Phase II	6.79454
NCGC00167831.01	0.0632139	SN-38	Approved	NCGC00250402.01	0.00234124	Dapagliflozin	Phase III	6.79367
NCGC00263174.01	0.0632139	Ispinesib	Phase II	NCGC00346741.01	15.361	Travoprost	Approved	6.79158
NCGC00015520.10	15.361	Hydroxyurea	Approved	NCGC00015335.11	15.361	Diphenhydramine hydrochloride	Approved	6.79015
NCGC00249611.03	15.361	MLN-2238ï¿½ï¿½	Phase II	NCGC00016868.11	5.12033	Acemetacin	Approved	6.79003
NCGC00263174.01	0.0632139	Ispinesib	Phase II	NCGC00016270.10	0.189642	Levodopa	Approved	6.78508
NCGC00167982.02	15.361	Pirarubicin	Approved	NCGC00346667.01	15.361	Lornoxicam	Approved	6.78368
NCGC00022001.14	5.12033	Podofilox	Approved	NCGC00167524.03	0.00702378	Amorolfine hydrochloride	Approved	6.78084
NCGC00346563.01	15.361	Teniposide	Approved	NCGC00018302.08	0.00234124	Trichlormethiazide	Approved	6.78007
NCGC00016000.10	0.0210713	Disulfiram	Approved	NCGC00346729.01	0.0632139	Mitiglinide calcium hydrate	Approved	6.7772
NCGC00346822.01	15.361	Idronoxil	Phase III	NCGC00185990.05	5.12033	Ketorolac	Approved	6.77671
NCGC00263174.01	0.0632139	Ispinesib	Phase II	NCGC00016035.12	0.00702378	Trazodone hydrochloride	Approved	6.77594
NCGC00263097.01	5.12033	Cediranib	Phase III	NCGC00161641.04	0.568925	Sinomenine	Phase II	6.77301
NCGC00016994.16	0.0632139	Camptothecin	Approved	NCGC00263115.01	1.70678	Ibutamoren mesilate	Phase III	6.76566
NCGC00016388.03	1.70678	Noscapine	Approved	NCGC00250404.01	0.00702378	Veliparib	Phase II	6.7636
NCGC00164553.03	0.189642	Clofarabine	Approved	NCGC00166281.02	1.70678	Quinine	Approved	6.75906
NCGC00249611.03	15.361	MLN-2238ï¿½ï¿½	Phase II	NCGC00263115.01	1.70678	Ibutamoren mesilate	Phase III	6.75034
NCGC00263174.01	0.0632139	Ispinesib	Phase II	NCGC00346729.01	0.0632139	Mitiglinide calcium hydrate	Approved	6.74936
NCGC00022001.14	0.189642	Podofilox	Approved	NCGC00186037.01	0.00234124	Ibandronate sodium hydrate	Approved	6.74846
NCGC00016000.10	0.0210713	Disulfiram	Approved	NCGC00016256.16	0.00234124	Pyrimethamine	Approved	6.74603
NCGC00263185.01	15.361	Dacomitinib	Phase III	NCGC00161641.04	0.568925	Sinomenine	Phase II	6.74507
NCGC00263174.01	0.0632139	Ispinesib	Phase II	NCGC00162385.05	0.00702378	Olprinone	Phase II	6.74092
NCGC00346464.01	5.12033	ARRY-520	Phase II	NCGC00346741.01	1.70678	Travoprost	Approved	6.73538
NCGC00164624.03	15.361	Adefovir dipivoxil	Approved	NCGC00250378.01	5.12033	Piboserod hydrochloride	Phase III	6.73302
NCGC00346580.01	1.70678	Vinflunine	Approved	NCGC00346667.01	15.361	Lornoxicam	Approved	6.73191
NCGC00167831.01	0.568925	SN-38	Approved	NCGC00181786.03	0.568925	Naratriptan hydrochloride	Approved	6.72574
NCGC00022001.14	0.568925	Podofilox	Approved	NCGC00160398.04	15.361	Nafamostat mesilate	Approved	6.72243
NCGC00022001.14	0.189642	Podofilox	Approved	NCGC00015096.11	15.361	Amiodarone hydrochloride	Approved	6.71879
NCGC00263174.01	0.0632139	Ispinesib	Phase II	NCGC00090762.03	0.0210713	Rifabutin	Approved	6.71394
NCGC00263156.02	5.12033	Vargatef	Phase III	NCGC00018157.11	5.12033	Flurbiprofen	Approved	6.71052
NCGC00263166.01	5.12033	Obatoclax	Phase II	NCGC00015335.11	15.361	Diphenhydramine hydrochloride	Approved	6.70831
NCGC00346832.01	1.70678	Terameprocol	Phase II	NCGC00094810.06	0.00234124	Warfarin sodium	Approved	6.70099
NCGC00346464.01	5.12033	ARRY-520	Phase II	NCGC00166281.02	1.70678	Quinine	Approved	6.6965
NCGC00162423.04	0.0210713	Mithramycin	Approved	NCGC00262603.01	15.361	CAL-101	Phase II	6.69558
NCGC00016388.03	0.568925	Noscapine	Approved	NCGC00016899.04	5.12033	S-(+)-Rolipram	Approved	6.69163
NCGC00346832.01	1.70678	Terameprocol	Phase II	NCGC00167781.07	15.361	Cetirizine hydrochloride	Approved	6.6874
NCGC00346832.01	1.70678	Terameprocol	Phase II	NCGC00164634.01	0.0632139	Balsalazide disodium	Approved	6.68689
NCGC00263174.01	15.361	Ispinesib	Phase II	NCGC00346667.01	15.361	Lornoxicam	Approved	6.68415
NCGC00022001.14	5.12033	Podofilox	Approved	NCGC00016925.10	0.189642	Omeprazole	Approved	6.68414
NCGC00070736.04	15.361	Imiquimod	Approved	NCGC00015970.10	5.12033	Sulindac	Approved	6.68245
NCGC00263174.01	0.0632139	Ispinesib	Phase II	NCGC00164588.03	0.568925	Malotilate	Approved	6.68162
NCGC00016000.10	0.0210713	Disulfiram	Approved	NCGC00164588.03	5.12033	Malotilate	Approved	6.67757
NCGC00263174.01	0.0632139	Ispinesib	Phase II	NCGC00179673.04	0.00702378	Idoxuridine	Approved	6.66989
NCGC00346464.01	1.70678	ARRY-520	Phase II	NCGC00179673.04	0.00702378	Idoxuridine	Approved	6.66423
NCGC00263174.01	0.0632139	Ispinesib	Phase II	NCGC00018099.10	0.00702378	Dyphylline	Approved	6.66336
NCGC00346464.01	5.12033	ARRY-520	Phase II	NCGC00183001.01	15.361	Tolvaptan	Approved	6.6605
NCGC00346464.01	5.12033	ARRY-520	Phase II	NCGC00018139.08	0.00234124	Ipriflavone	Approved	6.65995
NCGC00346464.01	1.70678	ARRY-520	Phase II	NCGC00018099.10	0.00702378	Dyphylline	Approved	6.65776
NCGC00346832.01	1.70678	Terameprocol	Phase II	NCGC00015884.09	0.00234124	Rilmenidine	Approved	6.6513
NCGC00016000.10	0.0210713	Disulfiram	Approved	NCGC00094994.06	0.00234124	Mefloquine	Approved	6.65054
NCGC00249611.03	15.361	MLN-2238ï¿½ï¿½	Phase II	NCGC00181786.03	1.70678	Naratriptan hydrochloride	Approved	6.64761
NCGC00346832.01	1.70678	Terameprocol	Phase II	NCGC00015335.11	15.361	Diphenhydramine hydrochloride	Approved	6.64234
NCGC00022001.14	0.189642	Podofilox	Approved	NCGC00181111.01	0.189642	Tamibarotene	Approved	6.64028
NCGC00346464.01	5.12033	ARRY-520	Phase II	NCGC00015242.12	0.00234124	Chlorothiazide	Approved	6.63994
NCGC00016000.10	0.0210713	Disulfiram	Approved	NCGC00263221.01	5.12033	Ezatiostat	Phase II	6.63989
NCGC00022001.14	0.189642	Podofilox	Approved	NCGC00242497.02	5.12033	Vismodegib	Approved	6.63634
NCGC00346563.01	15.361	Teniposide	Approved	NCGC00346729.01	0.00234124	Mitiglinide calcium hydrate	Approved	6.63392
NCGC00263156.02	5.12033	Vargatef	Phase III	NCGC00244252.01	5.12033	TG-101348	Phase II	6.62107
NCGC00016000.10	0.0210713	Disulfiram	Approved	NCGC00247735.02	0.0210713	Varenicline tartrate	Approved	6.61866
NCGC00263185.01	15.361	Dacomitinib	Phase III	NCGC00344564.02	15.361	Diosmin	Approved	6.61647
NCGC00164624.03	0.189642	Adefovir dipivoxil	Approved	NCGC00346691.01	0.568925	Canagliflozin	Approved	6.6161
NCGC00346464.01	5.12033	ARRY-520	Phase II	NCGC00095322.03	0.0210713	Coenzyme Q10	Approved	6.61255
NCGC00016994.16	0.0632139	Camptothecin	Approved	NCGC00250404.01	0.00702378	Veliparib	Phase II	6.61135
NCGC00167831.01	0.0632139	SN-38	Approved	NCGC00167526.03	0.189642	Camostat mesylate	Approved	6.59795
NCGC00164553.03	0.189642	Clofarabine	Approved	NCGC00015185.04	0.568925	Carbidopa	Approved	6.58916
NCGC00346513.01	15.361	Amonafide	Phase II	NCGC00183362.01	15.361	Pentagastrin	Approved	6.58606
NCGC00167831.01	0.0210713	SN-38	Approved	NCGC00015772.13	5.12033	Ofloxacin	Approved	6.58381
NCGC00263097.01	5.12033	Cediranib	Phase III	NCGC00164559.04	15.361	Duloxetine hydrochloride	Approved	6.58291
NCGC00346464.01	1.70678	ARRY-520	Phase II	NCGC00015278.14	0.00702378	Carisoprodol	Approved	6.58258
NCGC00167831.01	0.0210713	SN-38	Approved	NCGC00186037.01	15.361	Ibandronate sodium hydrate	Approved	6.58097
NCGC00164553.03	0.189642	Clofarabine	Approved	NCGC00167558.01	15.361	Fleroxacin	Approved	6.58028
NCGC00185772.01	5.12033	Vindesine sulfate	Approved	NCGC00346667.01	15.361	Lornoxicam	Approved	6.57837
NCGC00164553.03	0.189642	Clofarabine	Approved	NCGC00271534.03	15.361	Nateglinide	Approved	6.57725
NCGC00263174.01	0.0632139	Ispinesib	Phase II	NCGC00015163.08	15.361	Benserazide	Approved	6.57692
NCGC00346832.01	1.70678	Terameprocol	Phase II	NCGC00015096.11	15.361	Amiodarone hydrochloride	Approved	6.57268
NCGC00346733.01	15.361	Testosterone	Approved	NCGC00185990.05	5.12033	Ketorolac	Approved	6.5694
NCGC00164553.03	0.189642	Clofarabine	Approved	NCGC00161414.02	15.361	Tropisetron	Approved	6.56921
NCGC00167831.01	0.0210713	SN-38	Approved	NCGC00015608.04	1.70678	Loperamide hydrochloride	Approved	6.56745
NCGC00249611.03	15.361	MLN-2238ï¿½ï¿½	Phase II	NCGC00250404.01	0.00702378	Veliparib	Phase II	6.56352
NCGC00346563.01	15.361	Teniposide	Approved	NCGC00242497.02	5.12033	Vismodegib	Approved	6.55382
NCGC00167831.01	0.0632139	SN-38	Approved	NCGC00346697.01	0.00234124	842166X	Phase II	6.55111
NCGC00016000.10	0.0210713	Disulfiram	Approved	NCGC00016270.10	15.361	Levodopa	Approved	6.54951
NCGC00164553.03	0.189642	Clofarabine	Approved	NCGC00263106.01	0.00234124	Gavestinel sodium	Phase III	6.54831
NCGC00346580.01	1.70678	Vinflunine	Approved	NCGC00262603.01	5.12033	CAL-101	Phase II	6.54802
NCGC00022001.14	0.568925	Podofilox	Approved	NCGC00263093.01	5.12033	Apilimod	Phase II	6.54445
NCGC00022001.14	0.189642	Podofilox	Approved	NCGC00346729.01	0.00234124	Mitiglinide calcium hydrate	Approved	6.54355
NCGC00263156.02	5.12033	Vargatef	Phase III	NCGC00015970.10	1.70678	Sulindac	Approved	6.54044
NCGC00178697.05	5.12033	Irinotecan	Approved	NCGC00015335.11	15.361	Diphenhydramine hydrochloride	Approved	6.53939
NCGC00346822.01	15.361	Idronoxil	Phase III	NCGC00015970.10	5.12033	Sulindac	Approved	6.52903
NCGC00164553.03	0.189642	Clofarabine	Approved	NCGC00015267.09	0.0210713	Citalopram hydrobromide	Approved	6.52471
NCGC00091112.08	0.568925	Methylrosaniline chloride	Approved	NCGC00344564.02	15.361	Diosmin	Approved	6.52462
NCGC00070736.04	15.361	Imiquimod	Approved	NCGC00161641.04	5.12033	Sinomenine	Phase II	6.52426
NCGC00016388.03	0.189642	Noscapine	Approved	NCGC00346456.01	0.0210713	Macitentan	Phase III	6.52413
NCGC00093976.06	0.568925	Idarubicin hydrochloride	Approved	NCGC00017280.22	15.361	Tretinoin	Approved	6.51645
NCGC00242506.02	0.568925	Bortezomib	Approved	NCGC00023509.14	15.361	Lovastatin	Approved	6.51587
NCGC00167503.02	1.70678	Aclarubicin	Approved	NCGC00244252.01	5.12033	TG-101348	Phase II	6.51539
NCGC00164624.03	0.189642	Adefovir dipivoxil	Approved	NCGC00164615.03	0.568925	Prulifloxacin	Approved	6.51516
NCGC00346832.01	1.70678	Terameprocol	Phase II	NCGC00181016.03	0.00702378	Bexarotene	Approved	6.51448
NCGC00346563.01	15.361	Teniposide	Approved	NCGC00164634.01	0.0632139	Balsalazide disodium	Approved	6.51406
NCGC00346563.01	15.361	Teniposide	Approved	NCGC00250402.01	0.00702378	Dapagliflozin	Phase III	6.512
NCGC00346563.01	15.361	Teniposide	Approved	NCGC00015096.11	15.361	Amiodarone hydrochloride	Approved	6.51177
NCGC00165966.02	0.189642	Vinorelbine	Approved	NCGC00015790.02	5.12033	PD-098059	Phase II	6.50959
NCGC00346832.01	1.70678	Terameprocol	Phase II	NCGC00346519.01	0.00702378	Teicoplanin	Approved	6.50855
NCGC00346464.01	5.12033	ARRY-520	Phase II	NCGC00016256.16	0.00234124	Pyrimethamine	Approved	6.5065
NCGC00241113.01	15.361	Orantinib	Phase III	NCGC00015335.11	15.361	Diphenhydramine hydrochloride	Approved	6.50437
NCGC00263174.01	0.0632139	Ispinesib	Phase II	NCGC00247735.02	0.0210713	Varenicline tartrate	Approved	6.50138
NCGC00263156.02	5.12033	Vargatef	Phase III	NCGC00185990.05	5.12033	Ketorolac	Approved	6.49753
NCGC00168784.01	5.12033	Gemcitabine	Approved	NCGC00015970.10	15.361	Sulindac	Approved	6.49255
NCGC00346563.01	15.361	Teniposide	Approved	NCGC00263532.03	15.361	Olopatadine hydrochloride	Approved	6.49187
NCGC00093976.06	0.568925	Idarubicin hydrochloride	Approved	NCGC00016868.11	5.12033	Acemetacin	Approved	6.48729
NCGC00346580.01	0.189642	Vinflunine	Approved	NCGC00017280.22	15.361	Tretinoin	Approved	6.48702
NCGC00263174.01	0.0632139	Ispinesib	Phase II	NCGC00271534.03	15.361	Nateglinide	Approved	6.4753
NCGC00263174.01	0.0632139	Ispinesib	Phase II	NCGC00018139.08	0.00234124	Ipriflavone	Approved	6.45983
NCGC00346832.01	1.70678	Terameprocol	Phase II	NCGC00016035.12	0.00702378	Trazodone hydrochloride	Approved	6.45831
NCGC00183285.04	15.361	Nilotinib	Approved	NCGC00183362.01	15.361	Pentagastrin	Approved	6.45704
NCGC00093976.06	0.568925	Idarubicin hydrochloride	Approved	NCGC00263115.01	1.70678	Ibutamoren mesilate	Phase III	6.45499
NCGC00346695.01	15.361	MK-2461	Phase II	NCGC00015970.10	1.70678	Sulindac	Approved	6.44972
NCGC00167831.01	1.70678	SN-38	Approved	NCGC00016899.04	15.361	S-(+)-Rolipram	Approved	6.44815
NCGC00167503.02	15.361	Aclarubicin	Approved	NCGC00016246.12	15.361	Chlorhexidine	Approved	6.44256
NCGC00167431.02	5.12033	Rifapentine	Approved	NCGC00263203.02	15.361	Danusertib	Phase II	6.44225
NCGC00167831.01	0.0210713	SN-38	Approved	NCGC00024994.01	0.00234124	Selegiline hydrochloride	Approved	6.44144
NCGC00022001.14	0.189642	Podofilox	Approved	NCGC00016611.09	15.361	Bufexamac	Approved	6.43877
NCGC00022001.14	5.12033	Podofilox	Approved	NCGC00018193.06	1.70678	Fluvoxamine maleate	Approved	6.43712
NCGC00346580.01	0.189642	Vinflunine	Approved	NCGC00263115.01	1.70678	Ibutamoren mesilate	Phase III	6.42638
NCGC00165966.02	5.12033	Vinorelbine	Approved	NCGC00016246.12	15.361	Chlorhexidine	Approved	6.42372
NCGC00164553.03	0.189642	Clofarabine	Approved	NCGC00346726.01	15.361	Cyclocytidine HCl	Approved	6.42071
NCGC00346563.01	15.361	Teniposide	Approved	NCGC00167977.03	5.12033	Bicalutamide	Approved	6.41996
NCGC00263114.01	15.361	SCH-900435	Phase II	NCGC00015264.08	15.361	Clomipramine hydrochloride	Approved	6.41668
NCGC00263100.01	15.361	OSI-632	Phase II	NCGC00185990.05	5.12033	Ketorolac	Approved	6.41102
NCGC00167831.01	0.0210713	SN-38	Approved	NCGC00164634.01	5.12033	Balsalazide disodium	Approved	6.4095
NCGC00179504.06	15.361	Etoposide	Approved	NCGC00015790.02	5.12033	PD-098059	Phase II	6.40881
NCGC00346832.01	1.70678	Terameprocol	Phase II	NCGC00016241.11	15.361	Furosemide	Approved	6.40819
NCGC00346832.01	1.70678	Terameprocol	Phase II	NCGC00094994.06	0.00234124	Mefloquine	Approved	6.40716
NCGC00242506.02	0.568925	Bortezomib	Approved	NCGC00346667.01	15.361	Lornoxicam	Approved	6.40643
NCGC00167431.02	0.189642	Rifapentine	Approved	NCGC00016899.04	5.12033	S-(+)-Rolipram	Approved	6.4053
NCGC00016388.03	0.189642	Noscapine	Approved	NCGC00186037.01	15.361	Ibandronate sodium hydrate	Approved	6.39327
NCGC00346563.01	15.361	Teniposide	Approved	NCGC00161327.05	0.568925	Calcitriol	Approved	6.39251
NCGC00346733.01	15.361	Testosterone	Approved	NCGC00095161.04	5.12033	Rebamipide	Approved	6.39151
NCGC00164553.03	0.189642	Clofarabine	Approved	NCGC00167525.03	1.70678	Tazarotene	Approved	6.38289
NCGC00263174.01	0.0632139	Ispinesib	Phase II	NCGC00179596.04	0.00234124	Butoconazole nitrate	Approved	6.38105
NCGC00016000.10	0.0210713	Disulfiram	Approved	NCGC00142605.03	0.0632139	Salicin	Phase II	6.37965
NCGC00346464.01	5.12033	ARRY-520	Phase II	NCGC00346456.01	15.361	Macitentan	Phase III	6.37934
NCGC00167503.02	1.70678	Aclarubicin	Approved	NCGC00015562.24	15.361	Indomethacin	Approved	6.37896
NCGC00346464.01	1.70678	ARRY-520	Phase II	NCGC00179596.04	0.00234124	Butoconazole nitrate	Approved	6.37809
NCGC00016994.16	0.0632139	Camptothecin	Approved	NCGC00263093.01	5.12033	Apilimod	Phase II	6.37701
NCGC00346832.01	1.70678	Terameprocol	Phase II	NCGC00346729.01	0.00234124	Mitiglinide calcium hydrate	Approved	6.37496
NCGC00024415.39	0.189642	Doxorubicin	Approved	NCGC00263115.01	0.0632139	Ibutamoren mesilate	Phase III	6.37426
NCGC00016000.10	0.0210713	Disulfiram	Approved	NCGC00015267.09	0.0210713	Citalopram hydrobromide	Approved	6.37345
NCGC00346822.01	15.361	Idronoxil	Phase III	NCGC00161641.04	5.12033	Sinomenine	Phase II	6.37172
NCGC00015693.08	0.189642	Mitoxantrone	Approved	NCGC00250402.01	0.00702378	Dapagliflozin	Phase III	6.37158
NCGC00163700.04	15.361	Vincristine sulfate	Approved	NCGC00015335.11	15.361	Diphenhydramine hydrochloride	Approved	6.36896
NCGC00346832.01	1.70678	Terameprocol	Phase II	NCGC00015608.04	1.70678	Loperamide hydrochloride	Approved	6.36713
NCGC00346832.01	1.70678	Terameprocol	Phase II	NCGC00015278.14	0.00702378	Carisoprodol	Approved	6.36642
NCGC00241113.01	1.70678	Orantinib	Phase III	NCGC00183362.01	15.361	Pentagastrin	Approved	6.36554
NCGC00346464.01	5.12033	ARRY-520	Phase II	NCGC00015185.04	0.0210713	Carbidopa	Approved	6.36462
NCGC00263198.01	5.12033	Lenvatinib	Phase III	NCGC00183362.01	15.361	Pentagastrin	Approved	6.36426
NCGC00346464.01	5.12033	ARRY-520	Phase II	NCGC00015771.12	0.00234124	Orphenadrine hydrochloride	Approved	6.36171
NCGC00167831.01	0.0632139	SN-38	Approved	NCGC00346691.01	0.00234124	Canagliflozin	Approved	6.36043
NCGC00022001.14	5.12033	Podofilox	Approved	NCGC00094358.17	0.00702378	Isotretinoin	Approved	6.35571
NCGC00093976.06	0.568925	Idarubicin hydrochloride	Approved	NCGC00346667.01	15.361	Lornoxicam	Approved	6.35514
NCGC00167831.01	0.0632139	SN-38	Approved	NCGC00094358.17	0.568925	Isotretinoin	Approved	6.35403
NCGC00015693.08	0.189642	Mitoxantrone	Approved	NCGC00263532.03	15.361	Olopatadine hydrochloride	Approved	6.34421
NCGC00182713.01	15.361	Canertinib	Phase II	NCGC00015335.11	15.361	Diphenhydramine hydrochloride	Approved	6.33384
NCGC00014925.07	0.189642	Topotecan hydrochloride	Approved	NCGC00164615.03	0.568925	Prulifloxacin	Approved	6.32993
NCGC00016994.16	0.0632139	Camptothecin	Approved	NCGC00167526.03	0.189642	Camostat mesylate	Approved	6.32785
NCGC00016000.10	0.0210713	Disulfiram	Approved	NCGC00015771.12	0.00702378	Orphenadrine hydrochloride	Approved	6.32716
NCGC00263185.01	15.361	Dacomitinib	Phase III	NCGC00164559.04	15.361	Duloxetine hydrochloride	Approved	6.3265
NCGC00263166.01	1.70678	Obatoclax	Phase II	NCGC00015562.24	15.361	Indomethacin	Approved	6.32538
NCGC00346563.01	15.361	Teniposide	Approved	NCGC00024994.01	0.568925	Selegiline hydrochloride	Approved	6.32432
NCGC00346563.01	15.361	Teniposide	Approved	NCGC00016246.12	1.70678	Chlorhexidine	Approved	6.31663
NCGC00016388.03	0.189642	Noscapine	Approved	NCGC00164588.03	0.568925	Malotilate	Approved	6.31491
NCGC00346832.01	1.70678	Terameprocol	Phase II	NCGC00142605.03	15.361	Salicin	Phase II	6.31231
NCGC00346464.01	5.12033	ARRY-520	Phase II	NCGC00167525.03	1.70678	Tazarotene	Approved	6.31054
NCGC00263097.01	5.12033	Cediranib	Phase III	NCGC00183362.01	15.361	Pentagastrin	Approved	6.30845
NCGC00167831.01	0.0210713	SN-38	Approved	NCGC00018139.08	0.0632139	Ipriflavone	Approved	6.3055
NCGC00093976.06	0.568925	Idarubicin hydrochloride	Approved	NCGC00250404.01	0.00702378	Veliparib	Phase II	6.30277
NCGC00263174.01	0.0632139	Ispinesib	Phase II	NCGC00166281.02	1.70678	Quinine	Approved	6.30225
NCGC00167831.01	0.0210713	SN-38	Approved	NCGC00167558.01	15.361	Fleroxacin	Approved	6.29936
NCGC00022001.14	0.189642	Podofilox	Approved	NCGC00015150.04	0.00234124	Betaine	Approved	6.29911
NCGC00346937.01	0.0632139	Ombrabulin	Phase III	NCGC00015790.02	5.12033	PD-098059	Phase II	6.29868
NCGC00263174.01	0.189642	Ispinesib	Phase II	NCGC00023509.14	5.12033	Lovastatin	Approved	6.29574
NCGC00346713.01	15.361	AZD-4547	Phase II	NCGC00250378.01	5.12033	Piboserod hydrochloride	Phase III	6.29442
NCGC00015693.08	0.568925	Mitoxantrone	Approved	NCGC00262603.01	1.70678	CAL-101	Phase II	6.28852
NCGC00346563.01	15.361	Teniposide	Approved	NCGC00346697.01	15.361	842166X	Phase II	6.28442
NCGC00168784.01	15.361	Gemcitabine	Approved	NCGC00167977.03	15.361	Bicalutamide	Approved	6.28403
NCGC00346513.01	15.361	Amonafide	Phase II	NCGC00015562.24	15.361	Indomethacin	Approved	6.2839
NCGC00346580.01	15.361	Vinflunine	Approved	NCGC00188344.05	15.361	Navitoclax	Phase II	6.28133
NCGC00016388.03	0.189642	Noscapine	Approved	NCGC00018139.08	0.0632139	Ipriflavone	Approved	6.27671
NCGC00346580.01	0.189642	Vinflunine	Approved	NCGC00250404.01	0.00702378	Veliparib	Phase II	6.2762
NCGC00024415.39	0.189642	Doxorubicin	Approved	NCGC00164615.03	0.568925	Prulifloxacin	Approved	6.27592
NCGC00015735.12	5.12033	Niclosamide	Approved	NCGC00161641.04	15.361	Sinomenine	Phase II	6.27549
NCGC00016388.03	0.189642	Noscapine	Approved	NCGC00346741.01	0.189642	Travoprost	Approved	6.27284
NCGC00015436.09	15.361	Fluphenazine hydrochloride	Approved	NCGC00015970.10	1.70678	Sulindac	Approved	6.2718
NCGC00163700.04	15.361	Vincristine sulfate	Approved	NCGC00016899.04	15.361	S-(+)-Rolipram	Approved	6.27095
NCGC00346513.01	15.361	Amonafide	Phase II	NCGC00244252.01	1.70678	TG-101348	Phase II	6.26822
NCGC00263174.01	0.0632139	Ispinesib	Phase II	NCGC00183001.01	15.361	Tolvaptan	Approved	6.26658
NCGC00249611.03	15.361	MLN-2238ï¿½ï¿½	Phase II	NCGC00263203.02	15.361	Danusertib	Phase II	6.26614
NCGC00346464.01	5.12033	ARRY-520	Phase II	NCGC00346726.01	15.361	Cyclocytidine HCl	Approved	6.26436
NCGC00346563.01	15.361	Teniposide	Approved	NCGC00167526.03	5.12033	Camostat mesylate	Approved	6.26284
NCGC00167431.02	0.568925	Rifapentine	Approved	NCGC00015264.08	5.12033	Clomipramine hydrochloride	Approved	6.26141
NCGC00346464.01	5.12033	ARRY-520	Phase II	NCGC00185736.01	5.12033	Posaconazole	Approved	6.25552
NCGC00022001.14	5.12033	Podofilox	Approved	NCGC00016879.07	5.12033	Torasemide	Approved	6.24746
NCGC00263174.01	0.0632139	Ispinesib	Phase II	NCGC00015242.12	0.00234124	Chlorothiazide	Approved	6.24621
NCGC00091112.08	1.70678	Methylrosaniline chloride	Approved	NCGC00244252.01	5.12033	TG-101348	Phase II	6.24593
NCGC00182713.01	15.361	Canertinib	Phase II	NCGC00015970.10	15.361	Sulindac	Approved	6.24316
NCGC00346563.01	15.361	Teniposide	Approved	NCGC00016611.09	15.361	Bufexamac	Approved	6.23958
NCGC00022567.08	15.361	Cladribine	Approved	NCGC00185990.05	5.12033	Ketorolac	Approved	6.23638
NCGC00014925.07	1.70678	Topotecan hydrochloride	Approved	NCGC00094358.17	15.361	Isotretinoin	Approved	6.23073
NCGC00263174.01	0.0632139	Ispinesib	Phase II	NCGC00346726.01	15.361	Cyclocytidine HCl	Approved	6.22862
NCGC00015693.08	0.568925	Mitoxantrone	Approved	NCGC00017280.22	15.361	Tretinoin	Approved	6.22812
NCGC00346580.01	15.361	Vinflunine	Approved	NCGC00015335.11	15.361	Diphenhydramine hydrochloride	Approved	6.22498
NCGC00015735.12	5.12033	Niclosamide	Approved	NCGC00015970.10	15.361	Sulindac	Approved	6.22146
NCGC00263174.01	0.0632139	Ispinesib	Phase II	NCGC00095322.03	0.0210713	Coenzyme Q10	Approved	6.21908
NCGC00022001.14	0.189642	Podofilox	Approved	NCGC00142605.03	15.361	Salicin	Phase II	6.2185
NCGC00015693.08	0.189642	Mitoxantrone	Approved	NCGC00242497.02	5.12033	Vismodegib	Approved	6.21218
NCGC00164553.03	0.189642	Clofarabine	Approved	NCGC00015335.11	0.189642	Diphenhydramine hydrochloride	Approved	6.20925
NCGC00022001.14	0.189642	Podofilox	Approved	NCGC00015608.04	15.361	Loperamide hydrochloride	Approved	6.20737
NCGC00024415.39	15.361	Doxorubicin	Approved	NCGC00263203.02	15.361	Danusertib	Phase II	6.20249
NCGC00164553.03	0.189642	Clofarabine	Approved	NCGC00179250.04	0.0210713	Halofantrine	Approved	6.20191
NCGC00024415.39	0.568925	Doxorubicin	Approved	NCGC00262603.01	5.12033	CAL-101	Phase II	6.20052
NCGC00241099.01	5.12033	Saracatinib	Phase II	NCGC00015970.10	1.70678	Sulindac	Approved	6.20015
NCGC00022001.14	5.12033	Podofilox	Approved	NCGC00164634.01	0.0632139	Balsalazide disodium	Approved	6.19995
NCGC00016000.10	0.0210713	Disulfiram	Approved	NCGC00018248.08	0.0210713	Meloxicam	Approved	6.19766
NCGC00263114.01	5.12033	SCH-900435	Phase II	NCGC00344564.02	15.361	Diosmin	Approved	6.19381
NCGC00167431.02	0.189642	Rifapentine	Approved	NCGC00015790.02	1.70678	PD-098059	Phase II	6.19272
NCGC00015436.09	5.12033	Fluphenazine hydrochloride	Approved	NCGC00185990.05	5.12033	Ketorolac	Approved	6.19144
NCGC00263097.01	5.12033	Cediranib	Phase III	NCGC00244252.01	1.70678	TG-101348	Phase II	6.18793
NCGC00166323.03	15.361	Trifluridine	Approved	NCGC00262603.01	15.361	CAL-101	Phase II	6.18605
NCGC00167831.01	0.0632139	SN-38	Approved	NCGC00161327.05	1.70678	Calcitriol	Approved	6.18479
NCGC00188690.02	1.70678	Prasugrel	Approved	NCGC00016899.04	15.361	S-(+)-Rolipram	Approved	6.18269
NCGC00263174.01	0.0632139	Ispinesib	Phase II	NCGC00346456.01	15.361	Macitentan	Phase III	6.17766
NCGC00015693.08	0.189642	Mitoxantrone	Approved	NCGC00346697.01	0.00234124	842166X	Phase II	6.17267
NCGC00015693.08	0.189642	Mitoxantrone	Approved	NCGC00024994.01	0.568925	Selegiline hydrochloride	Approved	6.16921
NCGC00022001.14	0.189642	Podofilox	Approved	NCGC00178698.04	5.12033	Oseltamivir phosphate	Approved	6.16805
NCGC00179511.04	15.361	Racecadotril	Approved	NCGC00015970.10	15.361	Sulindac	Approved	6.16365
NCGC00167431.02	0.189642	Rifapentine	Approved	NCGC00188344.05	1.70678	Navitoclax	Phase II	6.16261
NCGC00016388.03	0.189642	Noscapine	Approved	NCGC00015608.04	1.70678	Loperamide hydrochloride	Approved	6.15683
NCGC00167831.01	0.0632139	SN-38	Approved	NCGC00016256.16	5.12033	Pyrimethamine	Approved	6.15633
NCGC00188690.02	1.70678	Prasugrel	Approved	NCGC00188344.05	5.12033	Navitoclax	Phase II	6.15519
NCGC00022001.14	0.189642	Podofilox	Approved	NCGC00016035.12	0.00702378	Trazodone hydrochloride	Approved	6.14959
NCGC00263114.01	5.12033	SCH-900435	Phase II	NCGC00161641.04	1.70678	Sinomenine	Phase II	6.14627
NCGC00179511.04	5.12033	Racecadotril	Approved	NCGC00018157.11	5.12033	Flurbiprofen	Approved	6.14327
NCGC00165966.02	0.189642	Vinorelbine	Approved	NCGC00016868.11	5.12033	Acemetacin	Approved	6.14272
NCGC00164553.03	1.70678	Clofarabine	Approved	NCGC00095099.04	15.361	Sildenafil citrate	Approved	6.14009
NCGC00016388.03	0.189642	Noscapine	Approved	NCGC00015771.12	1.70678	Orphenadrine hydrochloride	Approved	6.13447
NCGC00015693.08	0.189642	Mitoxantrone	Approved	NCGC00016831.04	5.12033	Buflomedil hydrochloride	Approved	6.12972
NCGC00167831.01	0.0210713	SN-38	Approved	NCGC00346456.01	5.12033	Macitentan	Phase III	6.12855
NCGC00164624.03	15.361	Adefovir dipivoxil	Approved	NCGC00346667.01	15.361	Lornoxicam	Approved	6.12526
NCGC00015693.08	0.189642	Mitoxantrone	Approved	NCGC00094810.06	0.00234124	Warfarin sodium	Approved	6.12359
NCGC00015693.08	1.70678	Mitoxantrone	Approved	NCGC00015335.11	15.361	Diphenhydramine hydrochloride	Approved	6.12034
NCGC00163700.04	15.361	Vincristine sulfate	Approved	NCGC00188344.05	15.361	Navitoclax	Phase II	6.11982
NCGC00167831.01	0.0210713	SN-38	Approved	NCGC00167781.07	0.568925	Cetirizine hydrochloride	Approved	6.11837
NCGC00346563.01	15.361	Teniposide	Approved	NCGC00186037.01	0.00234124	Ibandronate sodium hydrate	Approved	6.11638
NCGC00263174.01	0.0632139	Ispinesib	Phase II	NCGC00016256.16	0.00234124	Pyrimethamine	Approved	6.11406
NCGC00164624.03	15.361	Adefovir dipivoxil	Approved	NCGC00016246.12	15.361	Chlorhexidine	Approved	6.10483
NCGC00024415.39	0.568925	Doxorubicin	Approved	NCGC00346667.01	15.361	Lornoxicam	Approved	6.10412
NCGC00016388.03	1.70678	Noscapine	Approved	NCGC00250402.01	0.00234124	Dapagliflozin	Phase III	6.09931
NCGC00014925.07	15.361	Topotecan hydrochloride	Approved	NCGC00263091.01	0.568925	AT-7519	Phase II	6.09578
NCGC00346733.01	15.361	Testosterone	Approved	NCGC00015970.10	1.70678	Sulindac	Approved	6.09459
NCGC00167831.01	0.0632139	SN-38	Approved	NCGC00346433.01	0.00234124	Peramivir	Approved	6.09359
NCGC00022567.08	15.361	Cladribine	Approved	NCGC00095161.04	5.12033	Rebamipide	Approved	6.08779
NCGC00179504.06	15.361	Etoposide	Approved	NCGC00016868.11	5.12033	Acemetacin	Approved	6.08544
NCGC00167982.02	15.361	Pirarubicin	Approved	NCGC00262603.01	5.12033	CAL-101	Phase II	6.08422
NCGC00263185.01	15.361	Dacomitinib	Phase III	NCGC00183362.01	15.361	Pentagastrin	Approved	6.08146
NCGC00016388.03	0.189642	Noscapine	Approved	NCGC00346729.01	15.361	Mitiglinide calcium hydrate	Approved	6.07838
NCGC00016388.03	0.568925	Noscapine	Approved	NCGC00024994.01	0.568925	Selegiline hydrochloride	Approved	6.07668
NCGC00167831.01	0.0210713	SN-38	Approved	NCGC00161414.02	15.361	Tropisetron	Approved	6.07583
NCGC00022001.14	0.189642	Podofilox	Approved	NCGC00161327.05	0.568925	Calcitriol	Approved	6.07236
NCGC00178697.05	5.12033	Irinotecan	Approved	NCGC00188344.05	15.361	Navitoclax	Phase II	6.0712
NCGC00188690.02	1.70678	Prasugrel	Approved	NCGC00015335.11	15.361	Diphenhydramine hydrochloride	Approved	6.06634
NCGC00346832.01	1.70678	Terameprocol	Phase II	NCGC00346741.01	15.361	Travoprost	Approved	6.06312
NCGC00249613.03	0.568925	Carfilzomib	phase II	NCGC00016246.12	15.361	Chlorhexidine	Approved	6.06199
NCGC00022001.14	0.189642	Podofilox	Approved	NCGC00167781.07	15.361	Cetirizine hydrochloride	Approved	6.06158
NCGC00167431.02	0.189642	Rifapentine	Approved	NCGC00346691.01	0.568925	Canagliflozin	Approved	6.06115
NCGC00346832.01	1.70678	Terameprocol	Phase II	NCGC00016270.10	0.189642	Levodopa	Approved	6.05686
NCGC00164553.03	0.189642	Clofarabine	Approved	NCGC00015656.06	5.12033	Mianserin hydrochloride	Approved	6.05152
NCGC00167831.01	5.12033	SN-38	Approved	NCGC00263091.01	0.568925	AT-7519	Phase II	6.05081
NCGC00070736.04	15.361	Imiquimod	Approved	NCGC00185990.05	5.12033	Ketorolac	Approved	6.04457
NCGC00242506.02	0.568925	Bortezomib	Approved	NCGC00263091.01	1.70678	AT-7519	Phase II	6.0406
NCGC00346563.01	15.361	Teniposide	Approved	NCGC00017280.22	0.00702378	Tretinoin	Approved	6.0398
NCGC00022001.14	0.189642	Podofilox	Approved	NCGC00015884.09	0.00234124	Rilmenidine	Approved	6.03841
NCGC00015693.08	0.189642	Mitoxantrone	Approved	NCGC00181786.03	0.189642	Naratriptan hydrochloride	Approved	6.03778
NCGC00263114.01	5.12033	SCH-900435	Phase II	NCGC00018157.11	5.12033	Flurbiprofen	Approved	6.03435
NCGC00178697.05	5.12033	Irinotecan	Approved	NCGC00262603.01	15.361	CAL-101	Phase II	6.02619
NCGC00167982.02	5.12033	Pirarubicin	Approved	NCGC00015335.11	15.361	Diphenhydramine hydrochloride	Approved	6.02314
NCGC00015693.08	0.568925	Mitoxantrone	Approved	NCGC00250404.01	0.00702378	Veliparib	Phase II	6.01941
NCGC00022001.14	0.189642	Podofilox	Approved	NCGC00346519.01	0.00702378	Teicoplanin	Approved	6.01586
NCGC00022001.14	15.361	Podofilox	Approved	NCGC00095099.04	15.361	Sildenafil citrate	Approved	6.01559
NCGC00346563.01	15.361	Teniposide	Approved	NCGC00015608.04	15.361	Loperamide hydrochloride	Approved	6.01465
NCGC00164624.03	0.189642	Adefovir dipivoxil	Approved	NCGC00024994.01	0.568925	Selegiline hydrochloride	Approved	6.01111
NCGC00263097.01	5.12033	Cediranib	Phase III	NCGC00015562.24	15.361	Indomethacin	Approved	6.0095
NCGC00024415.39	0.568925	Doxorubicin	Approved	NCGC00094358.17	15.361	Isotretinoin	Approved	6.00584
NCGC00182713.01	15.361	Canertinib	Phase II	NCGC00250378.01	15.361	Piboserod hydrochloride	Phase III	6.00447
NCGC00346563.01	15.361	Teniposide	Approved	NCGC00162385.05	0.00702378	Olprinone	Phase II	6.00338
NCGC00164553.03	0.189642	Clofarabine	Approved	NCGC00185736.01	5.12033	Posaconazole	Approved	5.99997
NCGC00263198.01	15.361	Lenvatinib	Phase III	NCGC00015335.11	15.361	Diphenhydramine hydrochloride	Approved	5.99364
NCGC00167831.01	0.0632139	SN-38	Approved	NCGC00094810.06	0.00234124	Warfarin sodium	Approved	5.98883
NCGC00346832.01	1.70678	Terameprocol	Phase II	NCGC00090762.03	0.0210713	Rifabutin	Approved	5.98839
NCGC00249611.03	15.361	MLN-2238ï¿½ï¿½	Phase II	NCGC00022858.07	0.00234124	Sodium cromoglycate	Approved	5.98737
NCGC00022001.14	0.189642	Podofilox	Approved	NCGC00179673.04	0.00702378	Idoxuridine	Approved	5.98416
NCGC00186465.01	5.12033	MK-2206	phase II	NCGC00095161.04	5.12033	Rebamipide	Approved	5.98325
NCGC00164553.03	0.189642	Clofarabine	Approved	NCGC00263203.02	0.189642	Danusertib	Phase II	5.97816
NCGC00164553.03	0.189642	Clofarabine	Approved	NCGC00023509.14	0.0632139	Lovastatin	Approved	5.97785
NCGC00016388.03	15.361	Noscapine	Approved	NCGC00015335.11	15.361	Diphenhydramine hydrochloride	Approved	5.97755
NCGC00346832.01	1.70678	Terameprocol	Phase II	NCGC00015772.13	0.568925	Ofloxacin	Approved	5.97558
NCGC00263174.01	0.0632139	Ispinesib	Phase II	NCGC00015185.04	0.0210713	Carbidopa	Approved	5.97361
NCGC00346464.01	5.12033	ARRY-520	Phase II	NCGC00167558.01	15.361	Fleroxacin	Approved	5.97199
NCGC00263174.01	0.0632139	Ispinesib	Phase II	NCGC00015771.12	0.00234124	Orphenadrine hydrochloride	Approved	5.97074
NCGC00016994.16	0.0632139	Camptothecin	Approved	NCGC00250402.01	0.00234124	Dapagliflozin	Phase III	5.96859
NCGC00016388.03	0.189642	Noscapine	Approved	NCGC00271534.03	0.0210713	Nateglinide	Approved	5.96702
NCGC00249611.03	15.361	MLN-2238ï¿½ï¿½	Phase II	NCGC00016899.04	15.361	S-(+)-Rolipram	Approved	5.96647
NCGC00016000.10	0.0210713	Disulfiram	Approved	NCGC00181785.01	5.12033	Aprepitant	Approved	5.96343
NCGC00346464.01	5.12033	ARRY-520	Phase II	NCGC00161414.02	15.361	Tropisetron	Approved	5.96159
NCGC00016000.10	0.0210713	Disulfiram	Approved	NCGC00164634.01	0.0632139	Balsalazide disodium	Approved	5.96114
NCGC00167831.01	0.0210713	SN-38	Approved	NCGC00090762.03	0.0210713	Rifabutin	Approved	5.95911
NCGC00022001.14	0.189642	Podofilox	Approved	NCGC00167977.03	5.12033	Bicalutamide	Approved	5.95435
NCGC00015693.08	0.189642	Mitoxantrone	Approved	NCGC00018302.08	0.00234124	Trichlormethiazide	Approved	5.95277
NCGC00167431.02	0.189642	Rifapentine	Approved	NCGC00164615.03	0.568925	Prulifloxacin	Approved	5.94903
NCGC00185772.01	15.361	Vindesine sulfate	Approved	NCGC00188344.05	15.361	Navitoclax	Phase II	5.94686
NCGC00346832.01	1.70678	Terameprocol	Phase II	NCGC00179673.04	0.00702378	Idoxuridine	Approved	5.94601
NCGC00263100.01	15.361	OSI-632	Phase II	NCGC00015970.10	1.70678	Sulindac	Approved	5.94453
NCGC00015735.12	5.12033	Niclosamide	Approved	NCGC00015335.11	15.361	Diphenhydramine hydrochloride	Approved	5.94312
NCGC00016000.10	0.0210713	Disulfiram	Approved	NCGC00015656.06	0.0210713	Mianserin hydrochloride	Approved	5.94136
NCGC00346832.01	1.70678	Terameprocol	Phase II	NCGC00018099.10	0.00702378	Dyphylline	Approved	5.93972
NCGC00016388.03	1.70678	Noscapine	Approved	NCGC00346433.01	0.00234124	Peramivir	Approved	5.93677
NCGC00016000.10	0.0210713	Disulfiram	Approved	NCGC00015608.04	5.12033	Loperamide hydrochloride	Approved	5.93308
NCGC00164553.03	0.189642	Clofarabine	Approved	NCGC00181785.01	5.12033	Aprepitant	Approved	5.92732
NCGC00016388.03	0.568925	Noscapine	Approved	NCGC00016611.09	15.361	Bufexamac	Approved	5.92724
NCGC00016000.10	0.0210713	Disulfiram	Approved	NCGC00094810.06	0.00702378	Warfarin sodium	Approved	5.92383
NCGC00263174.01	0.0632139	Ispinesib	Phase II	NCGC00167525.03	1.70678	Tazarotene	Approved	5.92011
NCGC00346464.01	5.12033	ARRY-520	Phase II	NCGC00015267.09	0.0210713	Citalopram hydrobromide	Approved	5.91975
NCGC00167503.02	1.70678	Aclarubicin	Approved	NCGC00250378.01	5.12033	Piboserod hydrochloride	Phase III	5.91921
NCGC00167831.01	0.0210713	SN-38	Approved	NCGC00242497.02	5.12033	Vismodegib	Approved	5.91629
NCGC00164553.03	0.189642	Clofarabine	Approved	NCGC00159559.01	0.00702378	Eplerenone	Approved	5.91115
NCGC00015436.09	15.361	Fluphenazine hydrochloride	Approved	NCGC00095161.04	5.12033	Rebamipide	Approved	5.91108
NCGC00164624.03	0.189642	Adefovir dipivoxil	Approved	NCGC00016899.04	5.12033	S-(+)-Rolipram	Approved	5.91063
NCGC00016000.10	0.0210713	Disulfiram	Approved	NCGC00015185.04	5.12033	Carbidopa	Approved	5.90439
NCGC00346513.01	5.12033	Amonafide	Phase II	NCGC00015790.02	1.70678	PD-098059	Phase II	5.90294
NCGC00022001.14	0.189642	Podofilox	Approved	NCGC00181016.03	0.00702378	Bexarotene	Approved	5.90159
NCGC00346563.01	15.361	Teniposide	Approved	NCGC00263115.01	0.0632139	Ibutamoren mesilate	Phase III	5.89621
NCGC00346733.01	15.361	Testosterone	Approved	NCGC00161641.04	0.568925	Sinomenine	Phase II	5.89537
NCGC00015693.08	0.189642	Mitoxantrone	Approved	NCGC00022858.07	0.00702378	Sodium cromoglycate	Approved	5.88771
NCGC00346563.01	15.361	Teniposide	Approved	NCGC00167781.07	15.361	Cetirizine hydrochloride	Approved	5.88745
NCGC00168784.01	5.12033	Gemcitabine	Approved	NCGC00015335.11	15.361	Diphenhydramine hydrochloride	Approved	5.88728
NCGC00166323.03	15.361	Trifluridine	Approved	NCGC00018157.11	15.361	Flurbiprofen	Approved	5.88696
NCGC00016994.16	0.0632139	Camptothecin	Approved	NCGC00164615.03	0.568925	Prulifloxacin	Approved	5.88551
NCGC00016000.10	0.0210713	Disulfiram	Approved	NCGC00179250.04	15.361	Halofantrine	Approved	5.88198
NCGC00024415.39	0.189642	Doxorubicin	Approved	NCGC00015790.02	0.189642	PD-098059	Phase II	5.88094
NCGC00263174.01	0.0632139	Ispinesib	Phase II	NCGC00185736.01	5.12033	Posaconazole	Approved	5.86568
NCGC00091112.08	1.70678	Methylrosaniline chloride	Approved	NCGC00188344.05	15.361	Navitoclax	Phase II	5.86521
NCGC00167431.02	0.568925	Rifapentine	Approved	NCGC00015562.24	15.361	Indomethacin	Approved	5.86491
NCGC00016388.03	1.70678	Noscapine	Approved	NCGC00346697.01	0.00234124	842166X	Phase II	5.8642
NCGC00183285.04	15.361	Nilotinib	Approved	NCGC00094358.17	15.361	Isotretinoin	Approved	5.86289
NCGC00179504.06	15.361	Etoposide	Approved	NCGC00262603.01	1.70678	CAL-101	Phase II	5.86119
NCGC00346464.01	0.0210713	ARRY-520	Phase II	NCGC00095099.04	15.361	Sildenafil citrate	Approved	5.86094
NCGC00015693.08	0.189642	Mitoxantrone	Approved	NCGC00263093.01	5.12033	Apilimod	Phase II	5.86002
NCGC00024415.39	0.189642	Doxorubicin	Approved	NCGC00016831.04	0.0632139	Buflomedil hydrochloride	Approved	5.85667
NCGC00346832.01	1.70678	Terameprocol	Phase II	NCGC00015163.08	15.361	Benserazide	Approved	5.85659
NCGC00346695.01	15.361	MK-2461	Phase II	NCGC00185990.05	5.12033	Ketorolac	Approved	5.85455
NCGC00263100.01	15.361	OSI-632	Phase II	NCGC00161641.04	0.568925	Sinomenine	Phase II	5.85365
NCGC00167431.02	0.568925	Rifapentine	Approved	NCGC00018157.11	5.12033	Flurbiprofen	Approved	5.84912
NCGC00346513.01	5.12033	Amonafide	Phase II	NCGC00016899.04	5.12033	S-(+)-Rolipram	Approved	5.84869
NCGC00167831.01	0.0632139	SN-38	Approved	NCGC00022858.07	0.00702378	Sodium cromoglycate	Approved	5.84655
NCGC00022001.14	0.189642	Podofilox	Approved	NCGC00016241.11	15.361	Furosemide	Approved	5.83968
NCGC00016388.03	0.568925	Noscapine	Approved	NCGC00242497.02	5.12033	Vismodegib	Approved	5.83786
NCGC00163700.04	1.70678	Vincristine sulfate	Approved	NCGC00181786.03	1.70678	Naratriptan hydrochloride	Approved	5.83601
NCGC00016388.03	0.189642	Noscapine	Approved	NCGC00015772.13	0.0632139	Ofloxacin	Approved	5.83321
NCGC00346937.01	0.0632139	Ombrabulin	Phase III	NCGC00181786.03	0.568925	Naratriptan hydrochloride	Approved	5.83204
NCGC00015693.08	0.189642	Mitoxantrone	Approved	NCGC00164634.01	0.0632139	Balsalazide disodium	Approved	5.82881
NCGC00346563.01	15.361	Teniposide	Approved	NCGC00346519.01	0.00702378	Teicoplanin	Approved	5.82852
NCGC00015693.08	1.70678	Mitoxantrone	Approved	NCGC00188344.05	15.361	Navitoclax	Phase II	5.82734
NCGC00346713.01	15.361	AZD-4547	Phase II	NCGC00015562.24	15.361	Indomethacin	Approved	5.82464
NCGC00263114.01	5.12033	SCH-900435	Phase II	NCGC00164559.04	15.361	Duloxetine hydrochloride	Approved	5.819
NCGC00165966.02	0.189642	Vinorelbine	Approved	NCGC00016899.04	5.12033	S-(+)-Rolipram	Approved	5.81146
NCGC00016994.16	0.0632139	Camptothecin	Approved	NCGC00161327.05	1.70678	Calcitriol	Approved	5.80915
NCGC00024415.39	0.568925	Doxorubicin	Approved	NCGC00023509.14	15.361	Lovastatin	Approved	5.8061
NCGC00015693.08	0.189642	Mitoxantrone	Approved	NCGC00181111.01	15.361	Tamibarotene	Approved	5.80332
NCGC00022001.14	0.189642	Podofilox	Approved	NCGC00094994.06	0.00234124	Mefloquine	Approved	5.80232
NCGC00241113.01	1.70678	Orantinib	Phase III	NCGC00344564.02	15.361	Diosmin	Approved	5.80105
NCGC00346563.01	15.361	Teniposide	Approved	NCGC00262603.01	0.568925	CAL-101	Phase II	5.7993
NCGC00346695.01	15.361	MK-2461	Phase II	NCGC00095161.04	5.12033	Rebamipide	Approved	5.79772
NCGC00346464.01	5.12033	ARRY-520	Phase II	NCGC00015335.11	0.189642	Diphenhydramine hydrochloride	Approved	5.79388
NCGC00346563.01	15.361	Teniposide	Approved	NCGC00015771.12	0.568925	Orphenadrine hydrochloride	Approved	5.79368
NCGC00164553.03	0.0210713	Clofarabine	Approved	NCGC00015619.09	1.70678	Loratadine	Approved	5.79099
NCGC00249611.03	15.361	MLN-2238ï¿½ï¿½	Phase II	NCGC00250402.01	0.00234124	Dapagliflozin	Phase III	5.79065
NCGC00346832.01	1.70678	Terameprocol	Phase II	NCGC00023509.14	5.12033	Lovastatin	Approved	5.78941
NCGC00263185.01	15.361	Dacomitinib	Phase III	NCGC00015562.24	15.361	Indomethacin	Approved	5.7853
NCGC00346464.01	5.12033	ARRY-520	Phase II	NCGC00263203.02	0.189642	Danusertib	Phase II	5.78442
NCGC00346937.01	0.0632139	Ombrabulin	Phase III	NCGC00188344.05	5.12033	Navitoclax	Phase II	5.78388
NCGC00346832.01	1.70678	Terameprocol	Phase II	NCGC00167558.01	0.00234124	Fleroxacin	Approved	5.78198
NCGC00022567.08	15.361	Cladribine	Approved	NCGC00015970.10	1.70678	Sulindac	Approved	5.77911
NCGC00015693.08	0.189642	Mitoxantrone	Approved	NCGC00015608.04	15.361	Loperamide hydrochloride	Approved	5.77866
NCGC00346832.01	1.70678	Terameprocol	Phase II	NCGC00167977.03	5.12033	Bicalutamide	Approved	5.77721
NCGC00164624.03	0.189642	Adefovir dipivoxil	Approved	NCGC00242497.02	5.12033	Vismodegib	Approved	5.77279
NCGC00263198.01	15.361	Lenvatinib	Phase III	NCGC00188344.05	15.361	Navitoclax	Phase II	5.76907
NCGC00022001.14	5.12033	Podofilox	Approved	NCGC00015278.14	0.00702378	Carisoprodol	Approved	5.76884
NCGC00263174.01	0.0632139	Ispinesib	Phase II	NCGC00167558.01	15.361	Fleroxacin	Approved	5.76848
NCGC00241113.01	1.70678	Orantinib	Phase III	NCGC00346667.01	15.361	Lornoxicam	Approved	5.76443
NCGC00022001.14	0.189642	Podofilox	Approved	NCGC00016270.10	0.00234124	Levodopa	Approved	5.76416
NCGC00167831.01	0.0210713	SN-38	Approved	NCGC00179250.04	0.0210713	Halofantrine	Approved	5.76048
NCGC00346832.01	1.70678	Terameprocol	Phase II	NCGC00271534.03	15.361	Nateglinide	Approved	5.7589
NCGC00263174.01	0.0632139	Ispinesib	Phase II	NCGC00161414.02	15.361	Tropisetron	Approved	5.75804
NCGC00016994.16	1.70678	Camptothecin	Approved	NCGC00181786.03	15.361	Naratriptan hydrochloride	Approved	5.75711
NCGC00346464.01	5.12033	ARRY-520	Phase II	NCGC00181785.01	5.12033	Aprepitant	Approved	5.75391
NCGC00022001.14	0.189642	Podofilox	Approved	NCGC00015771.12	0.568925	Orphenadrine hydrochloride	Approved	5.75327
NCGC00263198.01	15.361	Lenvatinib	Phase III	NCGC00262603.01	15.361	CAL-101	Phase II	5.74955
NCGC00022001.14	0.189642	Podofilox	Approved	NCGC00188689.01	15.361	Asenapine maleate	Approved	5.74767
NCGC00164553.03	0.189642	Clofarabine	Approved	NCGC00095188.04	0.0632139	Pantoprazole	Approved	5.74654
NCGC00016994.16	0.0632139	Camptothecin	Approved	NCGC00346697.01	0.00234124	842166X	Phase II	5.74101
NCGC00263156.02	5.12033	Vargatef	Phase III	NCGC00344564.02	15.361	Diosmin	Approved	5.74082
NCGC00164553.03	0.189642	Clofarabine	Approved	NCGC00093985.10	0.0210713	Metolazone	Approved	5.74023
NCGC00263174.01	0.0632139	Ispinesib	Phase II	NCGC00263106.01	0.00234124	Gavestinel sodium	Phase III	5.73831
NCGC00167503.02	15.361	Aclarubicin	Approved	NCGC00015335.11	15.361	Diphenhydramine hydrochloride	Approved	5.73698
NCGC00179504.06	5.12033	Etoposide	Approved	NCGC00016246.12	15.361	Chlorhexidine	Approved	5.73489
NCGC00188690.02	1.70678	Prasugrel	Approved	NCGC00015790.02	5.12033	PD-098059	Phase II	5.7319
NCGC00346513.01	5.12033	Amonafide	Phase II	NCGC00164615.03	0.568925	Prulifloxacin	Approved	5.72933
NCGC00346513.01	15.361	Amonafide	Phase II	NCGC00250378.01	5.12033	Piboserod hydrochloride	Phase III	5.72886
NCGC00346464.01	5.12033	ARRY-520	Phase II	NCGC00179250.04	0.0210713	Halofantrine	Approved	5.72853
NCGC00164624.03	0.189642	Adefovir dipivoxil	Approved	NCGC00018302.08	0.00234124	Trichlormethiazide	Approved	5.72717
NCGC00167831.01	0.0210713	SN-38	Approved	NCGC00023509.14	0.0632139	Lovastatin	Approved	5.72568
NCGC00166323.03	5.12033	Trifluridine	Approved	NCGC00344564.02	15.361	Diosmin	Approved	5.72526
NCGC00016388.03	0.189642	Noscapine	Approved	NCGC00346726.01	0.0632139	Cyclocytidine HCl	Approved	5.72476
NCGC00016388.03	0.568925	Noscapine	Approved	NCGC00178698.04	5.12033	Oseltamivir phosphate	Approved	5.72387
NCGC00167431.02	0.568925	Rifapentine	Approved	NCGC00164559.04	15.361	Duloxetine hydrochloride	Approved	5.72276
NCGC00179504.06	5.12033	Etoposide	Approved	NCGC00346667.01	15.361	Lornoxicam	Approved	5.72249
NCGC00015693.08	0.189642	Mitoxantrone	Approved	NCGC00142605.03	15.361	Salicin	Phase II	5.71846
NCGC00346832.01	1.70678	Terameprocol	Phase II	NCGC00247735.02	0.0210713	Varenicline tartrate	Approved	5.7173
NCGC00263174.01	0.0632139	Ispinesib	Phase II	NCGC00015267.09	0.0210713	Citalopram hydrobromide	Approved	5.71604
NCGC00164553.03	0.189642	Clofarabine	Approved	NCGC00181033.02	0.568925	Taltirelin	Approved	5.71243
NCGC00263097.01	5.12033	Cediranib	Phase III	NCGC00250378.01	5.12033	Piboserod hydrochloride	Phase III	5.71071
NCGC00167831.01	0.0210713	SN-38	Approved	NCGC00095322.03	15.361	Coenzyme Q10	Approved	5.70765
NCGC00167982.02	15.361	Pirarubicin	Approved	NCGC00188344.05	15.361	Navitoclax	Phase II	5.70065
NCGC00249611.03	15.361	MLN-2238ï¿½ï¿½	Phase II	NCGC00164615.03	0.568925	Prulifloxacin	Approved	5.69142
NCGC00346695.01	15.361	MK-2461	Phase II	NCGC00015790.02	5.12033	PD-098059	Phase II	5.68918
NCGC00016388.03	0.189642	Noscapine	Approved	NCGC00090762.03	0.0210713	Rifabutin	Approved	5.68914
NCGC00249611.03	15.361	MLN-2238ï¿½ï¿½	Phase II	NCGC00095099.04	15.361	Sildenafil citrate	Approved	5.6827
NCGC00346832.01	1.70678	Terameprocol	Phase II	NCGC00164588.03	0.568925	Malotilate	Approved	5.68159
NCGC00016994.16	0.0632139	Camptothecin	Approved	NCGC00016256.16	5.12033	Pyrimethamine	Approved	5.68144
NCGC00164553.03	0.189642	Clofarabine	Approved	NCGC00263221.01	0.00702378	Ezatiostat	Phase II	5.68127
NCGC00346563.01	15.361	Teniposide	Approved	NCGC00346433.01	5.12033	Peramivir	Approved	5.68037
NCGC00015693.08	0.189642	Mitoxantrone	Approved	NCGC00016925.10	0.189642	Omeprazole	Approved	5.67916
NCGC00024415.39	0.189642	Doxorubicin	Approved	NCGC00346741.01	1.70678	Travoprost	Approved	5.67862
NCGC00167831.01	0.0210713	SN-38	Approved	NCGC00016270.10	0.0632139	Levodopa	Approved	5.67613
NCGC00164553.03	0.189642	Clofarabine	Approved	NCGC00164637.04	15.361	Nifekalant	Approved	5.67607
NCGC00346832.01	1.70678	Terameprocol	Phase II	NCGC00162385.05	0.00234124	Olprinone	Phase II	5.67425
NCGC00346733.01	15.361	Testosterone	Approved	NCGC00344564.02	15.361	Diosmin	Approved	5.67418
NCGC00167831.01	0.0210713	SN-38	Approved	NCGC00162385.05	0.568925	Olprinone	Phase II	5.67315
NCGC00093976.06	0.568925	Idarubicin hydrochloride	Approved	NCGC00250402.01	0.00234124	Dapagliflozin	Phase III	5.66938
NCGC00346832.01	1.70678	Terameprocol	Phase II	NCGC00179596.04	0.00234124	Butoconazole nitrate	Approved	5.66837
NCGC00346464.01	1.70678	ARRY-520	Phase II	NCGC00263106.01	0.00234124	Gavestinel sodium	Phase III	5.66464
NCGC00164553.03	0.189642	Clofarabine	Approved	NCGC00183876.01	0.00234124	Tenofovir Disoproxil Fumarate	Approved	5.65895
NCGC00346580.01	0.189642	Vinflunine	Approved	NCGC00250402.01	0.00234124	Dapagliflozin	Phase III	5.65109
NCGC00241099.01	5.12033	Saracatinib	Phase II	NCGC00185990.05	5.12033	Ketorolac	Approved	5.65054
NCGC00167831.01	0.0632139	SN-38	Approved	NCGC00181111.01	15.361	Tamibarotene	Approved	5.64652
NCGC00022001.14	0.189642	Podofilox	Approved	NCGC00179596.04	0.00234124	Butoconazole nitrate	Approved	5.64399
NCGC00346695.01	15.361	MK-2461	Phase II	NCGC00015264.08	1.70678	Clomipramine hydrochloride	Approved	5.64176
NCGC00167831.01	0.0210713	SN-38	Approved	NCGC00271534.03	0.0210713	Nateglinide	Approved	5.64116
NCGC00016388.03	0.568925	Noscapine	Approved	NCGC00015096.11	15.361	Amiodarone hydrochloride	Approved	5.63634
NCGC00164553.03	0.189642	Clofarabine	Approved	NCGC00018248.08	5.12033	Meloxicam	Approved	5.63539
NCGC00164624.03	0.189642	Adefovir dipivoxil	Approved	NCGC00017280.22	0.00702378	Tretinoin	Approved	5.63349
NCGC00263114.01	5.12033	SCH-900435	Phase II	NCGC00183362.01	15.361	Pentagastrin	Approved	5.6311
NCGC00162423.04	0.0210713	Mithramycin	Approved	NCGC00183362.01	15.361	Pentagastrin	Approved	5.62103
NCGC00164624.03	0.189642	Adefovir dipivoxil	Approved	NCGC00186037.01	0.00234124	Ibandronate sodium hydrate	Approved	5.61751
NCGC00167831.01	0.0210713	SN-38	Approved	NCGC00015656.06	15.361	Mianserin hydrochloride	Approved	5.61667
NCGC00346563.01	15.361	Teniposide	Approved	NCGC00015884.09	0.00234124	Rilmenidine	Approved	5.61661
NCGC00250375.02	15.361	Linsitinib	Phase III	NCGC00015970.10	1.70678	Sulindac	Approved	5.6161
NCGC00346580.01	0.0210713	Vinflunine	Approved	NCGC00016899.04	5.12033	S-(+)-Rolipram	Approved	5.6141
NCGC00016388.03	0.189642	Noscapine	Approved	NCGC00015656.06	0.568925	Mianserin hydrochloride	Approved	5.61398
NCGC00346464.01	5.12033	ARRY-520	Phase II	NCGC00263221.01	0.00702378	Ezatiostat	Phase II	5.61382
NCGC00016388.03	0.568925	Noscapine	Approved	NCGC00018302.08	0.00234124	Trichlormethiazide	Approved	5.61378
NCGC00346563.01	15.361	Teniposide	Approved	NCGC00250404.01	1.70678	Veliparib	Phase II	5.6087
NCGC00167831.01	0.0632139	SN-38	Approved	NCGC00263532.03	15.361	Olopatadine hydrochloride	Approved	5.60326
NCGC00346832.01	1.70678	Terameprocol	Phase II	NCGC00016256.16	5.12033	Pyrimethamine	Approved	5.59982
NCGC00015693.08	0.189642	Mitoxantrone	Approved	NCGC00167781.07	15.361	Cetirizine hydrochloride	Approved	5.59948
NCGC00164624.03	0.189642	Adefovir dipivoxil	Approved	NCGC00015608.04	15.361	Loperamide hydrochloride	Approved	5.59664
NCGC00346832.01	1.70678	Terameprocol	Phase II	NCGC00166281.02	1.70678	Quinine	Approved	5.59271
NCGC00166323.03	15.361	Trifluridine	Approved	NCGC00244252.01	5.12033	TG-101348	Phase II	5.58938
NCGC00166323.03	15.361	Trifluridine	Approved	NCGC00250378.01	15.361	Piboserod hydrochloride	Phase III	5.58871
NCGC00093976.06	0.568925	Idarubicin hydrochloride	Approved	NCGC00164615.03	0.568925	Prulifloxacin	Approved	5.5876
NCGC00016388.03	0.568925	Noscapine	Approved	NCGC00161327.05	0.568925	Calcitriol	Approved	5.58601
NCGC00016388.03	0.189642	Noscapine	Approved	NCGC00023509.14	0.0632139	Lovastatin	Approved	5.58489
NCGC00346563.01	15.361	Teniposide	Approved	NCGC00016270.10	0.00234124	Levodopa	Approved	5.58389
NCGC00015693.08	0.189642	Mitoxantrone	Approved	NCGC00186037.01	0.189642	Ibandronate sodium hydrate	Approved	5.57934
NCGC00167831.01	0.0632139	SN-38	Approved	NCGC00142605.03	15.361	Salicin	Phase II	5.57713
NCGC00015693.08	0.189642	Mitoxantrone	Approved	NCGC00167524.03	0.0210713	Amorolfine hydrochloride	Approved	5.57481
NCGC00022001.14	0.189642	Podofilox	Approved	NCGC00346726.01	0.0210713	Cyclocytidine HCl	Approved	5.57476
NCGC00346464.01	0.0632139	ARRY-520	Phase II	NCGC00023509.14	5.12033	Lovastatin	Approved	5.57434
NCGC00346832.01	1.70678	Terameprocol	Phase II	NCGC00015771.12	0.568925	Orphenadrine hydrochloride	Approved	5.5735
NCGC00346464.01	5.12033	ARRY-520	Phase II	NCGC00159559.01	0.0210713	Eplerenone	Approved	5.57265
NCGC00346563.01	15.361	Teniposide	Approved	NCGC00178698.04	5.12033	Oseltamivir phosphate	Approved	5.57122
NCGC00346580.01	0.189642	Vinflunine	Approved	NCGC00164615.03	0.568925	Prulifloxacin	Approved	5.57035
NCGC00346563.01	15.361	Teniposide	Approved	NCGC00142605.03	15.361	Salicin	Phase II	5.56584
NCGC00167982.02	15.361	Pirarubicin	Approved	NCGC00016899.04	15.361	S-(+)-Rolipram	Approved	5.56578
NCGC00016994.16	0.0632139	Camptothecin	Approved	NCGC00346691.01	0.00234124	Canagliflozin	Approved	5.5623
NCGC00016388.03	0.189642	Noscapine	Approved	NCGC00167781.07	5.12033	Cetirizine hydrochloride	Approved	5.56072
NCGC00346832.01	1.70678	Terameprocol	Phase II	NCGC00183001.01	15.361	Tolvaptan	Approved	5.55848
NCGC00016388.03	0.189642	Noscapine	Approved	NCGC00167526.03	1.70678	Camostat mesylate	Approved	5.55748
NCGC00016388.03	0.189642	Noscapine	Approved	NCGC00167558.01	15.361	Fleroxacin	Approved	5.5566
NCGC00346832.01	1.70678	Terameprocol	Phase II	NCGC00015242.12	0.00234124	Chlorothiazide	Approved	5.53893
NCGC00167831.01	0.0210713	SN-38	Approved	NCGC00346729.01	15.361	Mitiglinide calcium hydrate	Approved	5.53733
NCGC00018204.11	15.361	Vinpocetine	Approved	NCGC00161641.04	0.568925	Sinomenine	Phase II	5.53614
NCGC00024415.39	0.189642	Doxorubicin	Approved	NCGC00186037.01	15.361	Ibandronate sodium hydrate	Approved	5.53394
NCGC00093976.06	0.568925	Idarubicin hydrochloride	Approved	NCGC00181786.03	0.568925	Naratriptan hydrochloride	Approved	5.53356
NCGC00022001.14	0.189642	Podofilox	Approved	NCGC00162385.05	0.00702378	Olprinone	Phase II	5.53221
NCGC00346563.01	15.361	Teniposide	Approved	NCGC00188689.01	15.361	Asenapine maleate	Approved	5.53166
NCGC00346822.01	15.361	Idronoxil	Phase III	NCGC00015562.24	15.361	Indomethacin	Approved	5.5312
NCGC00263100.01	15.361	OSI-632	Phase II	NCGC00344564.02	15.361	Diosmin	Approved	5.53048
NCGC00016388.03	0.568925	Noscapine	Approved	NCGC00263532.03	15.361	Olopatadine hydrochloride	Approved	5.5292
NCGC00015693.08	0.189642	Mitoxantrone	Approved	NCGC00161327.05	0.568925	Calcitriol	Approved	5.5284
NCGC00346563.01	15.361	Teniposide	Approved	NCGC00247735.02	0.0210713	Varenicline tartrate	Approved	5.52627
NCGC00022001.14	5.12033	Podofilox	Approved	NCGC00015772.13	0.568925	Ofloxacin	Approved	5.52555
NCGC00346563.01	15.361	Teniposide	Approved	NCGC00022858.07	5.12033	Sodium cromoglycate	Approved	5.52491
NCGC00185772.01	1.70678	Vindesine sulfate	Approved	NCGC00262603.01	5.12033	CAL-101	Phase II	5.52245
NCGC00346513.01	5.12033	Amonafide	Phase II	NCGC00346691.01	0.568925	Canagliflozin	Approved	5.52232
NCGC00346832.01	1.70678	Terameprocol	Phase II	NCGC00346726.01	15.361	Cyclocytidine HCl	Approved	5.52205
NCGC00263174.01	0.0632139	Ispinesib	Phase II	NCGC00159559.01	0.00702378	Eplerenone	Approved	5.52103
NCGC00016994.16	0.0632139	Camptothecin	Approved	NCGC00094810.06	0.00234124	Warfarin sodium	Approved	5.52031
NCGC00249611.03	15.361	MLN-2238ï¿½ï¿½	Phase II	NCGC00346697.01	0.00234124	842166X	Phase II	5.51923
NCGC00346937.01	0.0632139	Ombrabulin	Phase III	NCGC00016868.11	5.12033	Acemetacin	Approved	5.5169
NCGC00346832.01	1.70678	Terameprocol	Phase II	NCGC00095322.03	0.0210713	Coenzyme Q10	Approved	5.5129
NCGC00263097.01	5.12033	Cediranib	Phase III	NCGC00015790.02	5.12033	PD-098059	Phase II	5.51057
NCGC00346822.01	15.361	Idronoxil	Phase III	NCGC00250378.01	5.12033	Piboserod hydrochloride	Phase III	5.50976
NCGC00093976.06	0.568925	Idarubicin hydrochloride	Approved	NCGC00346697.01	0.00234124	842166X	Phase II	5.50895
NCGC00165966.02	0.189642	Vinorelbine	Approved	NCGC00181786.03	0.189642	Naratriptan hydrochloride	Approved	5.50759
NCGC00167831.01	0.0210713	SN-38	Approved	NCGC00093985.10	0.0210713	Metolazone	Approved	5.50656
NCGC00016388.03	0.568925	Noscapine	Approved	NCGC00022858.07	1.70678	Sodium cromoglycate	Approved	5.5059
NCGC00167831.01	0.0210713	SN-38	Approved	NCGC00015163.08	0.00702378	Benserazide	Approved	5.5059
NCGC00167831.01	0.0632139	SN-38	Approved	NCGC00160398.04	15.361	Nafamostat mesilate	Approved	5.5055
NCGC00185772.01	15.361	Vindesine sulfate	Approved	NCGC00015335.11	15.361	Diphenhydramine hydrochloride	Approved	5.5011
NCGC00346822.01	15.361	Idronoxil	Phase III	NCGC00018157.11	15.361	Flurbiprofen	Approved	5.50085
NCGC00168784.01	1.70678	Gemcitabine	Approved	NCGC00346667.01	15.361	Lornoxicam	Approved	5.49844
NCGC00015693.08	0.189642	Mitoxantrone	Approved	NCGC00015150.04	0.00234124	Betaine	Approved	5.4982
NCGC00167831.01	0.0210713	SN-38	Approved	NCGC00181016.03	0.00234124	Bexarotene	Approved	5.49536
NCGC00167831.01	0.0210713	SN-38	Approved	NCGC00015771.12	1.70678	Orphenadrine hydrochloride	Approved	5.49445
NCGC00185772.01	15.361	Vindesine sulfate	Approved	NCGC00016899.04	15.361	S-(+)-Rolipram	Approved	5.49376
NCGC00016388.03	1.70678	Noscapine	Approved	NCGC00095099.04	15.361	Sildenafil citrate	Approved	5.49195
NCGC00016388.03	0.189642	Noscapine	Approved	NCGC00095322.03	0.189642	Coenzyme Q10	Approved	5.48853
NCGC00167831.01	0.0210713	SN-38	Approved	NCGC00181033.02	0.568925	Taltirelin	Approved	5.48092
NCGC00070736.04	15.361	Imiquimod	Approved	NCGC00250378.01	5.12033	Piboserod hydrochloride	Phase III	5.47707
NCGC00346464.01	5.12033	ARRY-520	Phase II	NCGC00015656.06	5.12033	Mianserin hydrochloride	Approved	5.47529
NCGC00015436.09	15.361	Fluphenazine hydrochloride	Approved	NCGC00015264.08	1.70678	Clomipramine hydrochloride	Approved	5.4752
NCGC00167831.01	0.0632139	SN-38	Approved	NCGC00018302.08	0.00234124	Trichlormethiazide	Approved	5.47295
NCGC00163700.04	15.361	Vincristine sulfate	Approved	NCGC00023509.14	15.361	Lovastatin	Approved	5.47268
NCGC00022001.14	0.0210713	Podofilox	Approved	NCGC00346540.01	5.12033	Fesoterodine fumarate	Approved	5.47148
NCGC00242506.02	0.568925	Bortezomib	Approved	NCGC00183362.01	15.361	Pentagastrin	Approved	5.47039
NCGC00164624.03	0.189642	Adefovir dipivoxil	Approved	NCGC00263115.01	0.189642	Ibutamoren mesilate	Phase III	5.46789
NCGC00016994.16	0.0210713	Camptothecin	Approved	NCGC00016831.04	0.189642	Buflomedil hydrochloride	Approved	5.46121
NCGC00016388.03	0.189642	Noscapine	Approved	NCGC00015163.08	0.00702378	Benserazide	Approved	5.45995
NCGC00164624.03	0.189642	Adefovir dipivoxil	Approved	NCGC00016831.04	5.12033	Buflomedil hydrochloride	Approved	5.45988
NCGC00022001.14	0.189642	Podofilox	Approved	NCGC00090762.03	0.0210713	Rifabutin	Approved	5.45805
NCGC00167533.03	15.361	Vardenafil	Approved	NCGC00185990.05	5.12033	Ketorolac	Approved	5.45798
NCGC00022001.14	0.189642	Podofilox	Approved	NCGC00018099.10	0.00702378	Dyphylline	Approved	5.45476
NCGC00093976.06	0.568925	Idarubicin hydrochloride	Approved	NCGC00016899.04	5.12033	S-(+)-Rolipram	Approved	5.45462
NCGC00263198.01	5.12033	Lenvatinib	Phase III	NCGC00344564.02	15.361	Diosmin	Approved	5.45046
NCGC00164624.03	0.189642	Adefovir dipivoxil	Approved	NCGC00346433.01	5.12033	Peramivir	Approved	5.44997
NCGC00167431.02	0.568925	Rifapentine	Approved	NCGC00183362.01	15.361	Pentagastrin	Approved	5.44796
NCGC00024415.39	0.189642	Doxorubicin	Approved	NCGC00015772.13	0.0632139	Ofloxacin	Approved	5.4464
NCGC00241099.01	5.12033	Saracatinib	Phase II	NCGC00015264.08	1.70678	Clomipramine hydrochloride	Approved	5.44447
NCGC00022001.14	5.12033	Podofilox	Approved	NCGC00346741.01	15.361	Travoprost	Approved	5.4409
NCGC00179504.06	1.70678	Etoposide	Approved	NCGC00164615.03	0.568925	Prulifloxacin	Approved	5.43967
NCGC00024415.39	0.189642	Doxorubicin	Approved	NCGC00164588.03	0.568925	Malotilate	Approved	5.43924
NCGC00164553.03	0.189642	Clofarabine	Approved	NCGC00162249.04	0.189642	MK-886	Phase II	5.43775
NCGC00250400.01	15.361	Crizotinib	Approved	NCGC00095161.04	15.361	Rebamipide	Approved	5.4345
NCGC00346580.01	0.189642	Vinflunine	Approved	NCGC00346697.01	0.00234124	842166X	Phase II	5.42997
NCGC00263174.01	0.0632139	Ispinesib	Phase II	NCGC00015335.11	0.189642	Diphenhydramine hydrochloride	Approved	5.41872
NCGC00346529.01	15.361	Safinamide mesilate	Phase III	NCGC00161641.04	15.361	Sinomenine	Phase II	5.41686
NCGC00346695.01	15.361	MK-2461	Phase II	NCGC00344564.02	15.361	Diosmin	Approved	5.41497
NCGC00164624.03	0.189642	Adefovir dipivoxil	Approved	NCGC00167526.03	0.189642	Camostat mesylate	Approved	5.41183
NCGC00263174.01	0.0632139	Ispinesib	Phase II	NCGC00179250.04	0.0210713	Halofantrine	Approved	5.41181
NCGC00346513.01	5.12033	Amonafide	Phase II	NCGC00188344.05	1.70678	Navitoclax	Phase II	5.41161
NCGC00167831.01	0.0210713	SN-38	Approved	NCGC00164637.04	0.0632139	Nifekalant	Approved	5.40946
NCGC00346580.01	0.0210713	Vinflunine	Approved	NCGC00346691.01	0.568925	Canagliflozin	Approved	5.40849
NCGC00346580.01	0.189642	Vinflunine	Approved	NCGC00346433.01	0.00234124	Peramivir	Approved	5.40381
NCGC00263174.01	0.0632139	Ispinesib	Phase II	NCGC00263203.02	0.189642	Danusertib	Phase II	5.40022
NCGC00016388.03	1.70678	Noscapine	Approved	NCGC00094358.17	1.70678	Isotretinoin	Approved	5.39968
NCGC00241099.01	5.12033	Saracatinib	Phase II	NCGC00095161.04	15.361	Rebamipide	Approved	5.39743
NCGC00346563.01	15.361	Teniposide	Approved	NCGC00181111.01	0.189642	Tamibarotene	Approved	5.39385
NCGC00164553.03	0.189642	Clofarabine	Approved	NCGC00263091.01	0.189642	AT-7519	Phase II	5.38203
NCGC00016388.03	0.568925	Noscapine	Approved	NCGC00016925.10	1.70678	Omeprazole	Approved	5.37965
NCGC00346529.01	15.361	Safinamide mesilate	Phase III	NCGC00015970.10	15.361	Sulindac	Approved	5.37851
NCGC00179504.06	15.361	Etoposide	Approved	NCGC00017280.22	15.361	Tretinoin	Approved	5.37846
NCGC00167431.02	0.189642	Rifapentine	Approved	NCGC00181786.03	0.189642	Naratriptan hydrochloride	Approved	5.37671
NCGC00016388.03	0.568925	Noscapine	Approved	NCGC00162385.05	0.00702378	Olprinone	Phase II	5.37509
NCGC00022567.08	15.361	Cladribine	Approved	NCGC00344564.02	15.361	Diosmin	Approved	5.37212
NCGC00263174.01	0.0632139	Ispinesib	Phase II	NCGC00181785.01	5.12033	Aprepitant	Approved	5.37012
NCGC00016388.03	0.189642	Noscapine	Approved	NCGC00016270.10	0.0632139	Levodopa	Approved	5.36981
NCGC00015693.08	0.189642	Mitoxantrone	Approved	NCGC00188689.01	15.361	Asenapine maleate	Approved	5.36967
NCGC00016388.03	0.189642	Noscapine	Approved	NCGC00181033.02	0.568925	Taltirelin	Approved	5.36942
NCGC00164624.03	0.189642	Adefovir dipivoxil	Approved	NCGC00016611.09	15.361	Bufexamac	Approved	5.36324
NCGC00167503.02	1.70678	Aclarubicin	Approved	NCGC00344564.02	15.361	Diosmin	Approved	5.35556
NCGC00165966.02	1.70678	Vinorelbine	Approved	NCGC00262603.01	5.12033	CAL-101	Phase II	5.35322
NCGC00346695.01	15.361	MK-2461	Phase II	NCGC00016868.11	5.12033	Acemetacin	Approved	5.35218
NCGC00091112.08	5.12033	Methylrosaniline chloride	Approved	NCGC00262603.01	15.361	CAL-101	Phase II	5.35063
NCGC00022001.14	0.189642	Podofilox	Approved	NCGC00247735.02	0.0210713	Varenicline tartrate	Approved	5.3493
NCGC00167503.02	0.568925	Aclarubicin	Approved	NCGC00188344.05	1.70678	Navitoclax	Phase II	5.34685
NCGC00167503.02	0.568925	Aclarubicin	Approved	NCGC00164615.03	0.568925	Prulifloxacin	Approved	5.34474
NCGC00164624.03	0.189642	Adefovir dipivoxil	Approved	NCGC00178698.04	5.12033	Oseltamivir phosphate	Approved	5.34343
NCGC00263114.01	5.12033	SCH-900435	Phase II	NCGC00015562.24	15.361	Indomethacin	Approved	5.34094
NCGC00016388.03	0.189642	Noscapine	Approved	NCGC00094810.06	5.12033	Warfarin sodium	Approved	5.34082
NCGC00346563.01	15.361	Teniposide	Approved	NCGC00015772.13	0.568925	Ofloxacin	Approved	5.33958
NCGC00346513.01	5.12033	Amonafide	Phase II	NCGC00016868.11	5.12033	Acemetacin	Approved	5.33511
NCGC00015436.09	5.12033	Fluphenazine hydrochloride	Approved	NCGC00344564.02	15.361	Diosmin	Approved	5.33139
NCGC00015693.08	0.189642	Mitoxantrone	Approved	NCGC00018193.06	1.70678	Fluvoxamine maleate	Approved	5.33074
NCGC00016994.16	0.0632139	Camptothecin	Approved	NCGC00346433.01	0.189642	Peramivir	Approved	5.32946
NCGC00022567.08	15.361	Cladribine	Approved	NCGC00161641.04	1.70678	Sinomenine	Phase II	5.32533
NCGC00249613.03	0.568925	Carfilzomib	phase II	NCGC00262603.01	15.361	CAL-101	Phase II	5.32514
NCGC00263100.01	15.361	OSI-632	Phase II	NCGC00095161.04	5.12033	Rebamipide	Approved	5.32421
NCGC00179504.06	15.361	Etoposide	Approved	NCGC00263115.01	1.70678	Ibutamoren mesilate	Phase III	5.32282
NCGC00015693.08	0.189642	Mitoxantrone	Approved	NCGC00346741.01	15.361	Travoprost	Approved	5.32151
NCGC00346563.01	15.361	Teniposide	Approved	NCGC00167524.03	5.12033	Amorolfine hydrochloride	Approved	5.31949
NCGC00167831.01	0.0210713	SN-38	Approved	NCGC00188689.01	15.361	Asenapine maleate	Approved	5.31837
NCGC00167831.01	0.0210713	SN-38	Approved	NCGC00162249.04	0.189642	MK-886	Phase II	5.31789
NCGC00249613.03	0.568925	Carfilzomib	phase II	NCGC00018157.11	15.361	Flurbiprofen	Approved	5.31746
NCGC00015693.08	0.189642	Mitoxantrone	Approved	NCGC00016899.04	5.12033	S-(+)-Rolipram	Approved	5.31465
NCGC00165966.02	5.12033	Vinorelbine	Approved	NCGC00188344.05	15.361	Navitoclax	Phase II	5.31385
NCGC00249611.03	15.361	MLN-2238ï¿½ï¿½	Phase II	NCGC00346691.01	0.00234124	Canagliflozin	Approved	5.30699
NCGC00346695.01	15.361	MK-2461	Phase II	NCGC00018157.11	5.12033	Flurbiprofen	Approved	5.29946
NCGC00014925.07	5.12033	Topotecan hydrochloride	Approved	NCGC00023509.14	15.361	Lovastatin	Approved	5.29884
NCGC00015735.12	5.12033	Niclosamide	Approved	NCGC00016246.12	15.361	Chlorhexidine	Approved	5.29832
NCGC00346464.01	5.12033	ARRY-520	Phase II	NCGC00093985.10	0.0210713	Metolazone	Approved	5.29664
NCGC00346563.01	15.361	Teniposide	Approved	NCGC00090762.03	0.0210713	Rifabutin	Approved	5.29614
NCGC00022001.14	0.189642	Podofilox	Approved	NCGC00015163.08	15.361	Benserazide	Approved	5.29333
NCGC00179504.06	15.361	Etoposide	Approved	NCGC00250404.01	0.00702378	Veliparib	Phase II	5.29295
NCGC00346937.01	0.0210713	Ombrabulin	Phase III	NCGC00016899.04	15.361	S-(+)-Rolipram	Approved	5.29143
NCGC00346464.01	0.00234124	ARRY-520	Phase II	NCGC00346667.01	15.361	Lornoxicam	Approved	5.28916
NCGC00022001.14	5.12033	Podofilox	Approved	NCGC00164588.03	0.568925	Malotilate	Approved	5.28885
NCGC00015436.09	5.12033	Fluphenazine hydrochloride	Approved	NCGC00161641.04	1.70678	Sinomenine	Phase II	5.28466
NCGC00346563.01	15.361	Teniposide	Approved	NCGC00015150.04	0.00234124	Betaine	Approved	5.28457
NCGC00015693.08	0.189642	Mitoxantrone	Approved	NCGC00178698.04	5.12033	Oseltamivir phosphate	Approved	5.28317
NCGC00024415.39	0.189642	Doxorubicin	Approved	NCGC00018139.08	0.0632139	Ipriflavone	Approved	5.28292
NCGC00346832.01	1.70678	Terameprocol	Phase II	NCGC00015185.04	0.0210713	Carbidopa	Approved	5.2776
NCGC00015693.08	0.189642	Mitoxantrone	Approved	NCGC00160398.04	15.361	Nafamostat mesilate	Approved	5.27603
NCGC00015520.10	5.12033	Hydroxyurea	Approved	NCGC00346667.01	15.361	Lornoxicam	Approved	5.27303
NCGC00016388.03	0.189642	Noscapine	Approved	NCGC00181016.03	0.00234124	Bexarotene	Approved	5.27142
NCGC00164624.03	0.189642	Adefovir dipivoxil	Approved	NCGC00188344.05	1.70678	Navitoclax	Phase II	5.27109
NCGC00263174.01	0.0632139	Ispinesib	Phase II	NCGC00015656.06	5.12033	Mianserin hydrochloride	Approved	5.27028
NCGC00346563.01	15.361	Teniposide	Approved	NCGC00179673.04	0.00702378	Idoxuridine	Approved	5.26988
NCGC00093976.06	0.568925	Idarubicin hydrochloride	Approved	NCGC00346691.01	0.00234124	Canagliflozin	Approved	5.26966
NCGC00168784.01	5.12033	Gemcitabine	Approved	NCGC00250378.01	15.361	Piboserod hydrochloride	Phase III	5.2647
NCGC00024415.39	0.189642	Doxorubicin	Approved	NCGC00167558.01	15.361	Fleroxacin	Approved	5.26013
NCGC00346563.01	15.361	Teniposide	Approved	NCGC00181016.03	0.189642	Bexarotene	Approved	5.25693
NCGC00015693.08	0.189642	Mitoxantrone	Approved	NCGC00094358.17	0.00702378	Isotretinoin	Approved	5.25677
NCGC00167831.01	0.0210713	SN-38	Approved	NCGC00015619.09	1.70678	Loratadine	Approved	5.25277
NCGC00014925.07	0.189642	Topotecan hydrochloride	Approved	NCGC00015790.02	1.70678	PD-098059	Phase II	5.25075
NCGC00263185.01	15.361	Dacomitinib	Phase III	NCGC00250378.01	5.12033	Piboserod hydrochloride	Phase III	5.24751
NCGC00164624.03	0.189642	Adefovir dipivoxil	Approved	NCGC00164634.01	0.0632139	Balsalazide disodium	Approved	5.24702
NCGC00164624.03	0.189642	Adefovir dipivoxil	Approved	NCGC00167781.07	15.361	Cetirizine hydrochloride	Approved	5.24595
NCGC00016388.03	1.70678	Noscapine	Approved	NCGC00263093.01	5.12033	Apilimod	Phase II	5.24419
NCGC00346832.01	1.70678	Terameprocol	Phase II	NCGC00018139.08	0.00234124	Ipriflavone	Approved	5.24338
NCGC00164624.03	1.70678	Adefovir dipivoxil	Approved	NCGC00262603.01	1.70678	CAL-101	Phase II	5.24241
NCGC00167831.01	0.0210713	SN-38	Approved	NCGC00018248.08	0.00234124	Meloxicam	Approved	5.23807
NCGC00015520.10	0.568925	Hydroxyurea	Approved	NCGC00016831.04	0.189642	Buflomedil hydrochloride	Approved	5.23212
NCGC00016388.03	0.189642	Noscapine	Approved	NCGC00093985.10	0.0210713	Metolazone	Approved	5.2321
NCGC00263174.01	0.0632139	Ispinesib	Phase II	NCGC00263221.01	0.00702378	Ezatiostat	Phase II	5.23193
NCGC00163700.04	15.361	Vincristine sulfate	Approved	NCGC00094358.17	15.361	Isotretinoin	Approved	5.23161
NCGC00016388.03	0.189642	Noscapine	Approved	NCGC00179250.04	0.0210713	Halofantrine	Approved	5.2302
NCGC00014925.07	0.189642	Topotecan hydrochloride	Approved	NCGC00164634.01	0.00702378	Balsalazide disodium	Approved	5.22969
NCGC00346563.01	15.361	Teniposide	Approved	NCGC00094994.06	0.00234124	Mefloquine	Approved	5.22821
NCGC00183285.04	15.361	Nilotinib	Approved	NCGC00344564.02	15.361	Diosmin	Approved	5.22709
NCGC00346832.01	1.70678	Terameprocol	Phase II	NCGC00167525.03	1.70678	Tazarotene	Approved	5.22637
NCGC00024415.39	0.189642	Doxorubicin	Approved	NCGC00188344.05	1.70678	Navitoclax	Phase II	5.2233
NCGC00018204.11	15.361	Vinpocetine	Approved	NCGC00095161.04	5.12033	Rebamipide	Approved	5.22194
NCGC00016388.03	0.189642	Noscapine	Approved	NCGC00179673.04	0.0632139	Idoxuridine	Approved	5.21985
NCGC00346464.01	5.12033	ARRY-520	Phase II	NCGC00095188.04	0.0632139	Pantoprazole	Approved	5.2164
NCGC00346832.01	1.70678	Terameprocol	Phase II	NCGC00346456.01	15.361	Macitentan	Phase III	5.21474
NCGC00183285.04	15.361	Nilotinib	Approved	NCGC00263203.02	5.12033	Danusertib	Phase II	5.21305
NCGC00014925.07	0.189642	Topotecan hydrochloride	Approved	NCGC00015608.04	1.70678	Loperamide hydrochloride	Approved	5.21122
NCGC00346464.01	5.12033	ARRY-520	Phase II	NCGC00181033.02	5.12033	Taltirelin	Approved	5.20824
NCGC00346563.01	15.361	Teniposide	Approved	NCGC00016925.10	1.70678	Omeprazole	Approved	5.20797
NCGC00167431.02	0.189642	Rifapentine	Approved	NCGC00016868.11	5.12033	Acemetacin	Approved	5.20381
NCGC00167831.01	0.0632139	SN-38	Approved	NCGC00016925.10	0.189642	Omeprazole	Approved	5.20342
NCGC00022001.14	0.189642	Podofilox	Approved	NCGC00271534.03	15.361	Nateglinide	Approved	5.20307
NCGC00167982.02	15.361	Pirarubicin	Approved	NCGC00023509.14	15.361	Lovastatin	Approved	5.20054
NCGC00164624.03	0.189642	Adefovir dipivoxil	Approved	NCGC00022858.07	5.12033	Sodium cromoglycate	Approved	5.19896
NCGC00016388.03	0.568925	Noscapine	Approved	NCGC00167977.03	5.12033	Bicalutamide	Approved	5.19513
NCGC00346563.01	15.361	Teniposide	Approved	NCGC00164588.03	0.568925	Malotilate	Approved	5.19485
NCGC00167831.01	0.0210713	SN-38	Approved	NCGC00095099.04	0.0210713	Sildenafil citrate	Approved	5.19376
NCGC00016000.10	0.0210713	Disulfiram	Approved	NCGC00346728.01	0.0210713	Bacitracin Zinc	Approved	5.19123
NCGC00167431.02	0.568925	Rifapentine	Approved	NCGC00244252.01	1.70678	TG-101348	Phase II	5.187
NCGC00016994.16	0.0632139	Camptothecin	Approved	NCGC00015608.04	15.361	Loperamide hydrochloride	Approved	5.18341
NCGC00178697.05	1.70678	Irinotecan	Approved	NCGC00346667.01	15.361	Lornoxicam	Approved	5.17793
NCGC00015693.08	0.189642	Mitoxantrone	Approved	NCGC00015772.13	0.568925	Ofloxacin	Approved	5.17624
NCGC00024415.39	0.189642	Doxorubicin	Approved	NCGC00024994.01	0.00234124	Selegiline hydrochloride	Approved	5.17463
NCGC00346832.01	1.70678	Terameprocol	Phase II	NCGC00185736.01	5.12033	Posaconazole	Approved	5.17427
NCGC00016388.03	0.189642	Noscapine	Approved	NCGC00015185.04	0.00702378	Carbidopa	Approved	5.17245
NCGC00263156.02	5.12033	Vargatef	Phase III	NCGC00015264.08	1.70678	Clomipramine hydrochloride	Approved	5.16597
NCGC00024415.39	0.189642	Doxorubicin	Approved	NCGC00016868.11	0.0210713	Acemetacin	Approved	5.16485
NCGC00165966.02	1.70678	Vinorelbine	Approved	NCGC00346667.01	15.361	Lornoxicam	Approved	5.16454
NCGC00346937.01	0.00702378	Ombrabulin	Phase III	NCGC00017280.22	15.361	Tretinoin	Approved	5.16325
NCGC00016388.03	0.189642	Noscapine	Approved	NCGC00095188.04	1.70678	Pantoprazole	Approved	5.16295
NCGC00249613.03	0.568925	Carfilzomib	phase II	NCGC00250378.01	15.361	Piboserod hydrochloride	Phase III	5.16246
NCGC00167831.01	0.0210713	SN-38	Approved	NCGC00016879.07	0.568925	Torasemide	Approved	5.16232
NCGC00346563.01	15.361	Teniposide	Approved	NCGC00346456.01	0.0210713	Macitentan	Phase III	5.15935
NCGC00164553.03	0.189642	Clofarabine	Approved	NCGC00346728.01	0.00234124	Bacitracin Zinc	Approved	5.15854
NCGC00015693.08	0.189642	Mitoxantrone	Approved	NCGC00016879.07	5.12033	Torasemide	Approved	5.15848
NCGC00186465.01	5.12033	MK-2206	phase II	NCGC00185990.05	5.12033	Ketorolac	Approved	5.15749
NCGC00016388.03	0.189642	Noscapine	Approved	NCGC00015619.09	1.70678	Loratadine	Approved	5.15685
NCGC00346464.01	5.12033	ARRY-520	Phase II	NCGC00183876.01	0.00234124	Tenofovir Disoproxil Fumarate	Approved	5.15355
NCGC00016000.10	0.0210713	Disulfiram	Approved	NCGC00018139.08	0.00234124	Ipriflavone	Approved	5.15276
NCGC00168784.01	1.70678	Gemcitabine	Approved	NCGC00016899.04	15.361	S-(+)-Rolipram	Approved	5.14898
NCGC00179504.06	1.70678	Etoposide	Approved	NCGC00188344.05	1.70678	Navitoclax	Phase II	5.14754
NCGC00186465.01	5.12033	MK-2206	phase II	NCGC00161641.04	0.568925	Sinomenine	Phase II	5.14442
NCGC00346464.01	5.12033	ARRY-520	Phase II	NCGC00162249.04	0.568925	MK-886	Phase II	5.14199
NCGC00015436.09	15.361	Fluphenazine hydrochloride	Approved	NCGC00018157.11	5.12033	Flurbiprofen	Approved	5.1394
NCGC00164624.03	0.189642	Adefovir dipivoxil	Approved	NCGC00015096.11	15.361	Amiodarone hydrochloride	Approved	5.13609
NCGC00179511.04	5.12033	Racecadotril	Approved	NCGC00244252.01	1.70678	TG-101348	Phase II	5.13326
NCGC00263100.01	15.361	OSI-632	Phase II	NCGC00018157.11	5.12033	Flurbiprofen	Approved	5.13146
NCGC00015693.08	0.189642	Mitoxantrone	Approved	NCGC00346519.01	0.00702378	Teicoplanin	Approved	5.13034
NCGC00022001.14	0.189642	Podofilox	Approved	NCGC00015242.12	0.00234124	Chlorothiazide	Approved	5.12529
NCGC00167831.01	0.0210713	SN-38	Approved	NCGC00018099.10	5.12033	Dyphylline	Approved	5.1251
NCGC00016994.16	0.0632139	Camptothecin	Approved	NCGC00142605.03	15.361	Salicin	Phase II	5.1247
NCGC00016994.16	0.0632139	Camptothecin	Approved	NCGC00181111.01	15.361	Tamibarotene	Approved	5.12322
NCGC00346464.01	5.12033	ARRY-520	Phase II	NCGC00164637.04	15.361	Nifekalant	Approved	5.12309
NCGC00346529.01	15.361	Safinamide mesilate	Phase III	NCGC00015335.11	15.361	Diphenhydramine hydrochloride	Approved	5.1213
NCGC00167431.02	0.189642	Rifapentine	Approved	NCGC00161327.05	0.568925	Calcitriol	Approved	5.12118
NCGC00167982.02	15.361	Pirarubicin	Approved	NCGC00094358.17	15.361	Isotretinoin	Approved	5.12035
NCGC00024415.39	0.189642	Doxorubicin	Approved	NCGC00164634.01	5.12033	Balsalazide disodium	Approved	5.11988
NCGC00165966.02	0.189642	Vinorelbine	Approved	NCGC00346691.01	0.568925	Canagliflozin	Approved	5.11553
NCGC00015693.08	0.189642	Mitoxantrone	Approved	NCGC00015884.09	0.0210713	Rilmenidine	Approved	5.11505
NCGC00346563.01	15.361	Teniposide	Approved	NCGC00018193.06	0.189642	Fluvoxamine maleate	Approved	5.11062
NCGC00016000.10	0.0210713	Disulfiram	Approved	NCGC00162249.04	0.568925	MK-886	Phase II	5.1102
NCGC00263166.01	1.70678	Obatoclax	Phase II	NCGC00250378.01	5.12033	Piboserod hydrochloride	Phase III	5.10926
NCGC00346937.01	0.00702378	Ombrabulin	Phase III	NCGC00263115.01	1.70678	Ibutamoren mesilate	Phase III	5.10846
NCGC00022001.14	0.189642	Podofilox	Approved	NCGC00346456.01	0.0210713	Macitentan	Phase III	5.10254
NCGC00167831.01	0.0632139	SN-38	Approved	NCGC00167524.03	0.0210713	Amorolfine hydrochloride	Approved	5.10075
NCGC00179511.04	1.70678	Racecadotril	Approved	NCGC00344564.02	15.361	Diosmin	Approved	5.1007
NCGC00263166.01	1.70678	Obatoclax	Phase II	NCGC00018157.11	15.361	Flurbiprofen	Approved	5.0943
NCGC00022001.14	5.12033	Podofilox	Approved	NCGC00018139.08	0.00234124	Ipriflavone	Approved	5.09153
NCGC00016388.03	1.70678	Noscapine	Approved	NCGC00160398.04	15.361	Nafamostat mesilate	Approved	5.08613
NCGC00346464.01	5.12033	ARRY-520	Phase II	NCGC00018248.08	5.12033	Meloxicam	Approved	5.08495
NCGC00346563.01	15.361	Teniposide	Approved	NCGC00015267.09	0.0210713	Citalopram hydrobromide	Approved	5.08336
NCGC00016388.03	0.189642	Noscapine	Approved	NCGC00179596.04	5.12033	Butoconazole nitrate	Approved	5.08224
NCGC00016994.16	0.0632139	Camptothecin	Approved	NCGC00022858.07	0.00702378	Sodium cromoglycate	Approved	5.08167
NCGC00346733.01	15.361	Testosterone	Approved	NCGC00015264.08	1.70678	Clomipramine hydrochloride	Approved	5.08098
NCGC00346937.01	0.0210713	Ombrabulin	Phase III	NCGC00015335.11	15.361	Diphenhydramine hydrochloride	Approved	5.07898
NCGC00346563.01	15.361	Teniposide	Approved	NCGC00018139.08	0.00234124	Ipriflavone	Approved	5.0783
NCGC00167431.02	0.189642	Rifapentine	Approved	NCGC00242497.02	5.12033	Vismodegib	Approved	5.0744
NCGC00091112.08	0.189642	Methylrosaniline chloride	Approved	NCGC00015790.02	5.12033	PD-098059	Phase II	5.07412
NCGC00016000.10	0.0210713	Disulfiram	Approved	NCGC00095188.04	0.0632139	Pantoprazole	Approved	5.07218
NCGC00016388.03	0.568925	Noscapine	Approved	NCGC00094994.06	0.00234124	Mefloquine	Approved	5.07194
NCGC00016388.03	0.189642	Noscapine	Approved	NCGC00185736.01	0.00702378	Posaconazole	Approved	5.0712
NCGC00346563.01	15.361	Teniposide	Approved	NCGC00016241.11	15.361	Furosemide	Approved	5.0688
NCGC00185772.01	0.568925	Vindesine sulfate	Approved	NCGC00015790.02	5.12033	PD-098059	Phase II	5.06353
NCGC00167831.01	0.0210713	SN-38	Approved	NCGC00015150.04	15.361	Betaine	Approved	5.06228
NCGC00022001.14	0.189642	Podofilox	Approved	NCGC00016256.16	0.00702378	Pyrimethamine	Approved	5.06211
NCGC00015693.08	0.189642	Mitoxantrone	Approved	NCGC00016611.09	15.361	Bufexamac	Approved	5.06201
NCGC00016000.10	0.0210713	Disulfiram	Approved	NCGC00161414.02	15.361	Tropisetron	Approved	5.05781
NCGC00346580.01	0.189642	Vinflunine	Approved	NCGC00181786.03	0.568925	Naratriptan hydrochloride	Approved	5.05569
NCGC00016388.03	0.568925	Noscapine	Approved	NCGC00183001.01	15.361	Tolvaptan	Approved	5.0544
NCGC00024415.39	0.189642	Doxorubicin	Approved	NCGC00015608.04	1.70678	Loperamide hydrochloride	Approved	5.05362
NCGC00346563.01	15.361	Teniposide	Approved	NCGC00015242.12	0.00234124	Chlorothiazide	Approved	5.05152
NCGC00015693.08	0.189642	Mitoxantrone	Approved	NCGC00167977.03	5.12033	Bicalutamide	Approved	5.051
NCGC00024415.39	0.189642	Doxorubicin	Approved	NCGC00271534.03	0.0210713	Nateglinide	Approved	5.04961
NCGC00022001.14	0.189642	Podofilox	Approved	NCGC00166281.02	1.70678	Quinine	Approved	5.04956
NCGC00250375.02	15.361	Linsitinib	Phase III	NCGC00185990.05	5.12033	Ketorolac	Approved	5.0491
NCGC00162423.04	0.0632139	Mithramycin	Approved	NCGC00263091.01	1.70678	AT-7519	Phase II	5.04367
NCGC00167831.01	0.0210713	SN-38	Approved	NCGC00015385.12	1.70678	Dipyridamole	Approved	5.04362
NCGC00167431.02	0.189642	Rifapentine	Approved	NCGC00164634.01	0.0632139	Balsalazide disodium	Approved	5.03971
NCGC00167831.01	0.0210713	SN-38	Approved	NCGC00346726.01	0.0632139	Cyclocytidine HCl	Approved	5.0391
NCGC00167431.02	1.70678	Rifapentine	Approved	NCGC00016246.12	15.361	Chlorhexidine	Approved	5.03812
NCGC00163700.04	0.568925	Vincristine sulfate	Approved	NCGC00015790.02	5.12033	PD-098059	Phase II	5.03634
NCGC00167431.02	0.189642	Rifapentine	Approved	NCGC00162385.05	0.00702378	Olprinone	Phase II	5.0351
NCGC00346580.01	0.0210713	Vinflunine	Approved	NCGC00016831.04	5.12033	Buflomedil hydrochloride	Approved	5.03286
NCGC00167831.01	0.0632139	SN-38	Approved	NCGC00346540.01	5.12033	Fesoterodine fumarate	Approved	5.03228
NCGC00346580.01	0.0210713	Vinflunine	Approved	NCGC00263532.03	15.361	Olopatadine hydrochloride	Approved	5.03047
NCGC00250375.02	15.361	Linsitinib	Phase III	NCGC00095161.04	5.12033	Rebamipide	Approved	5.03008
NCGC00346563.01	15.361	Teniposide	Approved	NCGC00095322.03	0.00702378	Coenzyme Q10	Approved	5.02512
NCGC00016388.03	0.189642	Noscapine	Approved	NCGC00015278.14	5.12033	Carisoprodol	Approved	5.02448
NCGC00014925.07	0.189642	Topotecan hydrochloride	Approved	NCGC00263115.01	0.0632139	Ibutamoren mesilate	Phase III	5.0244
NCGC00093976.06	0.568925	Idarubicin hydrochloride	Approved	NCGC00346433.01	0.00234124	Peramivir	Approved	5.0242
NCGC00016388.03	0.568925	Noscapine	Approved	NCGC00188689.01	15.361	Asenapine maleate	Approved	5.02184
NCGC00346563.01	15.361	Teniposide	Approved	NCGC00346726.01	0.0210713	Cyclocytidine HCl	Approved	5.01923
NCGC00016994.16	0.0632139	Camptothecin	Approved	NCGC00164634.01	0.00702378	Balsalazide disodium	Approved	5.01911
NCGC00016388.03	0.189642	Noscapine	Approved	NCGC00015267.09	0.0210713	Citalopram hydrobromide	Approved	5.01849
NCGC00022001.14	0.189642	Podofilox	Approved	NCGC00183001.01	15.361	Tolvaptan	Approved	5.01795
NCGC00167831.01	0.0210713	SN-38	Approved	NCGC00015278.14	5.12033	Carisoprodol	Approved	5.01526
NCGC00249613.03	0.568925	Carfilzomib	phase II	NCGC00244252.01	5.12033	TG-101348	Phase II	5.0134
NCGC00346529.01	15.361	Safinamide mesilate	Phase III	NCGC00016246.12	15.361	Chlorhexidine	Approved	5.0121
NCGC00249611.03	15.361	MLN-2238ï¿½ï¿½	Phase II	NCGC00346433.01	0.00234124	Peramivir	Approved	5.01176
NCGC00263156.02	5.12033	Vargatef	Phase III	NCGC00346667.01	15.361	Lornoxicam	Approved	5.01047
NCGC00164624.03	0.189642	Adefovir dipivoxil	Approved	NCGC00094994.06	0.00234124	Mefloquine	Approved	5.00875
NCGC00022001.14	5.12033	Podofilox	Approved	NCGC00023509.14	5.12033	Lovastatin	Approved	5.00716
NCGC00242506.02	0.568925	Bortezomib	Approved	NCGC00094358.17	15.361	Isotretinoin	Approved	5.0068
NCGC00346695.01	15.361	MK-2461	Phase II	NCGC00164559.04	15.361	Duloxetine hydrochloride	Approved	5.00533
NCGC00015693.08	0.568925	Mitoxantrone	Approved	NCGC00095099.04	15.361	Sildenafil citrate	Approved	5.00369
NCGC00015693.08	0.189642	Mitoxantrone	Approved	NCGC00162385.05	0.00702378	Olprinone	Phase II	4.99854
NCGC00263156.02	5.12033	Vargatef	Phase III	NCGC00164559.04	5.12033	Duloxetine hydrochloride	Approved	4.99793
NCGC00022001.14	0.189642	Podofilox	Approved	NCGC00095322.03	0.00702378	Coenzyme Q10	Approved	4.99335
NCGC00167831.01	0.0210713	SN-38	Approved	NCGC00185736.01	0.0210713	Posaconazole	Approved	4.99316
NCGC00167831.01	0.0210713	SN-38	Approved	NCGC00015884.09	1.70678	Rilmenidine	Approved	4.99233
NCGC00164624.03	0.189642	Adefovir dipivoxil	Approved	NCGC00161327.05	0.568925	Calcitriol	Approved	4.99052
NCGC00164624.03	0.189642	Adefovir dipivoxil	Approved	NCGC00016925.10	1.70678	Omeprazole	Approved	4.98901
NCGC00346563.01	15.361	Teniposide	Approved	NCGC00346741.01	1.70678	Travoprost	Approved	4.98755
NCGC00346580.01	0.189642	Vinflunine	Approved	NCGC00022858.07	0.00702378	Sodium cromoglycate	Approved	4.98657
NCGC00188690.02	1.70678	Prasugrel	Approved	NCGC00023509.14	15.361	Lovastatin	Approved	4.98545
NCGC00164624.03	1.70678	Adefovir dipivoxil	Approved	NCGC00250404.01	0.00702378	Veliparib	Phase II	4.984
NCGC00179504.06	15.361	Etoposide	Approved	NCGC00181786.03	0.568925	Naratriptan hydrochloride	Approved	4.98097
NCGC00346832.01	1.70678	Terameprocol	Phase II	NCGC00263106.01	0.00234124	Gavestinel sodium	Phase III	4.97868
NCGC00263174.01	0.0632139	Ispinesib	Phase II	NCGC00093985.10	0.0210713	Metolazone	Approved	4.97778
NCGC00164624.03	0.189642	Adefovir dipivoxil	Approved	NCGC00250402.01	5.12033	Dapagliflozin	Phase III	4.97768
NCGC00093976.06	1.70678	Idarubicin hydrochloride	Approved	NCGC00263091.01	0.568925	AT-7519	Phase II	4.97555
NCGC00346937.01	0.00702378	Ombrabulin	Phase III	NCGC00250404.01	0.00702378	Veliparib	Phase II	4.97291
NCGC00016994.16	0.0632139	Camptothecin	Approved	NCGC00242497.02	5.12033	Vismodegib	Approved	4.97188
NCGC00346563.01	15.361	Teniposide	Approved	NCGC00179596.04	0.568925	Butoconazole nitrate	Approved	4.97127
NCGC00167831.01	0.0210713	SN-38	Approved	NCGC00015267.09	0.0210713	Citalopram hydrobromide	Approved	4.96893
NCGC00015693.08	0.189642	Mitoxantrone	Approved	NCGC00346729.01	0.0632139	Mitiglinide calcium hydrate	Approved	4.96805
NCGC00015693.08	0.189642	Mitoxantrone	Approved	NCGC00015278.14	0.00702378	Carisoprodol	Approved	4.96431
NCGC00167831.01	0.0632139	SN-38	Approved	NCGC00018193.06	1.70678	Fluvoxamine maleate	Approved	4.96336
NCGC00167431.02	0.189642	Rifapentine	Approved	NCGC00346729.01	0.00234124	Mitiglinide calcium hydrate	Approved	4.96129
NCGC00015693.08	0.189642	Mitoxantrone	Approved	NCGC00016270.10	0.189642	Levodopa	Approved	4.96042
NCGC00164624.03	0.189642	Adefovir dipivoxil	Approved	NCGC00188689.01	15.361	Asenapine maleate	Approved	4.9588
NCGC00167431.02	0.189642	Rifapentine	Approved	NCGC00167977.03	5.12033	Bicalutamide	Approved	4.95769
NCGC00250375.02	15.361	Linsitinib	Phase III	NCGC00015790.02	5.12033	PD-098059	Phase II	4.95603
NCGC00016388.03	0.568925	Noscapine	Approved	NCGC00015884.09	0.00234124	Rilmenidine	Approved	4.95599
NCGC00263174.01	0.0632139	Ispinesib	Phase II	NCGC00181033.02	0.568925	Taltirelin	Approved	4.95169
NCGC00263185.01	15.361	Dacomitinib	Phase III	NCGC00244252.01	5.12033	TG-101348	Phase II	4.95088
NCGC00022001.14	0.189642	Podofilox	Approved	NCGC00095188.04	0.0632139	Pantoprazole	Approved	4.95074
NCGC00164624.03	0.189642	Adefovir dipivoxil	Approved	NCGC00015884.09	0.0210713	Rilmenidine	Approved	4.9503
NCGC00015693.08	0.189642	Mitoxantrone	Approved	NCGC00164588.03	0.568925	Malotilate	Approved	4.94749
NCGC00185772.01	0.568925	Vindesine sulfate	Approved	NCGC00017280.22	15.361	Tretinoin	Approved	4.94685
NCGC00016388.03	1.70678	Noscapine	Approved	NCGC00346540.01	5.12033	Fesoterodine fumarate	Approved	4.94564
NCGC00346563.01	15.361	Teniposide	Approved	NCGC00015335.11	0.189642	Diphenhydramine hydrochloride	Approved	4.94548
NCGC00346580.01	0.189642	Vinflunine	Approved	NCGC00095099.04	15.361	Sildenafil citrate	Approved	4.94535
NCGC00167831.01	0.0210713	SN-38	Approved	NCGC00178698.04	15.361	Oseltamivir phosphate	Approved	4.94455
NCGC00346563.01	15.361	Teniposide	Approved	NCGC00016035.12	0.00702378	Trazodone hydrochloride	Approved	4.94446
NCGC00016388.03	0.189642	Noscapine	Approved	NCGC00181785.01	0.0210713	Aprepitant	Approved	4.94163
NCGC00166323.03	15.361	Trifluridine	Approved	NCGC00188344.05	15.361	Navitoclax	Phase II	4.94132
NCGC00016388.03	0.568925	Noscapine	Approved	NCGC00016256.16	0.00702378	Pyrimethamine	Approved	4.94108
NCGC00165966.02	0.189642	Vinorelbine	Approved	NCGC00263532.03	15.361	Olopatadine hydrochloride	Approved	4.94062
NCGC00022001.14	0.189642	Podofilox	Approved	NCGC00015185.04	0.0210713	Carbidopa	Approved	4.93874
NCGC00179578.04	15.361	Mometasone furoate	Approved	NCGC00161641.04	15.361	Sinomenine	Phase II	4.93472
NCGC00164624.03	0.189642	Adefovir dipivoxil	Approved	NCGC00346519.01	0.00702378	Teicoplanin	Approved	4.93364
NCGC00167831.01	0.0210713	SN-38	Approved	NCGC00183001.01	15.361	Tolvaptan	Approved	4.93256
NCGC00016994.16	0.0632139	Camptothecin	Approved	NCGC00024994.01	0.568925	Selegiline hydrochloride	Approved	4.9323
NCGC00016388.03	0.189642	Noscapine	Approved	NCGC00161414.02	15.361	Tropisetron	Approved	4.92891
NCGC00346464.01	5.12033	ARRY-520	Phase II	NCGC00015619.09	1.70678	Loratadine	Approved	4.9255
NCGC00346695.01	15.361	MK-2461	Phase II	NCGC00161641.04	1.70678	Sinomenine	Phase II	4.92016
NCGC00263174.01	0.0632139	Ispinesib	Phase II	NCGC00164637.04	15.361	Nifekalant	Approved	4.91757
NCGC00016388.03	0.189642	Noscapine	Approved	NCGC00016879.07	0.568925	Torasemide	Approved	4.9172
NCGC00242506.02	0.568925	Bortezomib	Approved	NCGC00015790.02	5.12033	PD-098059	Phase II	4.91503
NCGC00167831.01	0.0210713	SN-38	Approved	NCGC00015185.04	0.568925	Carbidopa	Approved	4.91223
NCGC00016388.03	0.189642	Noscapine	Approved	NCGC00015242.12	5.12033	Chlorothiazide	Approved	4.91
NCGC00015735.12	5.12033	Niclosamide	Approved	NCGC00167977.03	15.361	Bicalutamide	Approved	4.90769
NCGC00164624.03	0.189642	Adefovir dipivoxil	Approved	NCGC00263532.03	15.361	Olopatadine hydrochloride	Approved	4.90678
NCGC00346695.01	15.361	MK-2461	Phase II	NCGC00183362.01	15.361	Pentagastrin	Approved	4.9056
NCGC00015693.08	0.568925	Mitoxantrone	Approved	NCGC00346667.01	15.361	Lornoxicam	Approved	4.90417
NCGC00018204.11	15.361	Vinpocetine	Approved	NCGC00185990.05	5.12033	Ketorolac	Approved	4.90387
NCGC00346580.01	0.189642	Vinflunine	Approved	NCGC00094358.17	1.70678	Isotretinoin	Approved	4.90336
NCGC00346713.01	15.361	AZD-4547	Phase II	NCGC00183362.01	15.361	Pentagastrin	Approved	4.90231
NCGC00346563.01	15.361	Teniposide	Approved	NCGC00016256.16	0.00702378	Pyrimethamine	Approved	4.90166
NCGC00263174.01	0.0632139	Ispinesib	Phase II	NCGC00183876.01	0.00234124	Tenofovir Disoproxil Fumarate	Approved	4.90151
NCGC00165966.02	0.189642	Vinorelbine	Approved	NCGC00017280.22	1.70678	Tretinoin	Approved	4.89897
NCGC00167503.02	15.361	Aclarubicin	Approved	NCGC00167977.03	15.361	Bicalutamide	Approved	4.88927
NCGC00014925.07	0.189642	Topotecan hydrochloride	Approved	NCGC00024994.01	0.0632139	Selegiline hydrochloride	Approved	4.88822
NCGC00164624.03	0.189642	Adefovir dipivoxil	Approved	NCGC00162385.05	0.00702378	Olprinone	Phase II	4.88254
NCGC00263174.01	0.0632139	Ispinesib	Phase II	NCGC00018248.08	5.12033	Meloxicam	Approved	4.87941
NCGC00015693.08	0.189642	Mitoxantrone	Approved	NCGC00094994.06	0.00234124	Mefloquine	Approved	4.87878
NCGC00346464.01	5.12033	ARRY-520	Phase II	NCGC00263091.01	0.189642	AT-7519	Phase II	4.87708
NCGC00346513.01	5.12033	Amonafide	Phase II	NCGC00242497.02	5.12033	Vismodegib	Approved	4.87689
NCGC00249613.03	0.568925	Carfilzomib	phase II	NCGC00015562.24	15.361	Indomethacin	Approved	4.87572
NCGC00167831.01	0.0210713	SN-38	Approved	NCGC00015242.12	5.12033	Chlorothiazide	Approved	4.87222
NCGC00016388.03	0.189642	Noscapine	Approved	NCGC00016241.11	0.0210713	Furosemide	Approved	4.87021
NCGC00346733.01	15.361	Testosterone	Approved	NCGC00018157.11	5.12033	Flurbiprofen	Approved	4.86892
NCGC00250375.02	15.361	Linsitinib	Phase III	NCGC00015264.08	1.70678	Clomipramine hydrochloride	Approved	4.8629
NCGC00070736.04	15.361	Imiquimod	Approved	NCGC00015562.24	15.361	Indomethacin	Approved	4.86177
NCGC00167831.01	0.0210713	SN-38	Approved	NCGC00247735.02	1.70678	Varenicline tartrate	Approved	4.85988
NCGC00346563.01	15.361	Teniposide	Approved	NCGC00018099.10	0.0210713	Dyphylline	Approved	4.85801
NCGC00162423.04	0.0632139	Mithramycin	Approved	NCGC00167977.03	15.361	Bicalutamide	Approved	4.85472
NCGC00016994.16	0.0632139	Camptothecin	Approved	NCGC00263532.03	15.361	Olopatadine hydrochloride	Approved	4.85467
NCGC00241099.01	5.12033	Saracatinib	Phase II	NCGC00018157.11	15.361	Flurbiprofen	Approved	4.85435
NCGC00167831.01	0.0210713	SN-38	Approved	NCGC00346728.01	0.00234124	Bacitracin Zinc	Approved	4.84922
NCGC00015693.08	0.189642	Mitoxantrone	Approved	NCGC00015096.11	15.361	Amiodarone hydrochloride	Approved	4.84838
NCGC00263166.01	5.12033	Obatoclax	Phase II	NCGC00167977.03	15.361	Bicalutamide	Approved	4.84757
NCGC00167831.01	0.0210713	SN-38	Approved	NCGC00263203.02	0.00234124	Danusertib	Phase II	4.84648
NCGC00070736.04	15.361	Imiquimod	Approved	NCGC00018157.11	15.361	Flurbiprofen	Approved	4.84529
NCGC00346832.01	1.70678	Terameprocol	Phase II	NCGC00159559.01	0.00702378	Eplerenone	Approved	4.84486
NCGC00346832.01	1.70678	Terameprocol	Phase II	NCGC00015267.09	0.0210713	Citalopram hydrobromide	Approved	4.8435
NCGC00346695.01	15.361	MK-2461	Phase II	NCGC00016899.04	5.12033	S-(+)-Rolipram	Approved	4.84233
NCGC00263174.01	0.0632139	Ispinesib	Phase II	NCGC00095188.04	0.0632139	Pantoprazole	Approved	4.84046
NCGC00346513.01	5.12033	Amonafide	Phase II	NCGC00024994.01	0.568925	Selegiline hydrochloride	Approved	4.83989
NCGC00167831.01	0.0210713	SN-38	Approved	NCGC00094994.06	0.00234124	Mefloquine	Approved	4.83453
NCGC00164553.03	0.189642	Clofarabine	Approved	NCGC00015385.12	1.70678	Dipyridamole	Approved	4.83409
NCGC00165966.02	0.189642	Vinorelbine	Approved	NCGC00250402.01	0.00702378	Dapagliflozin	Phase III	4.8312
NCGC00250400.01	15.361	Crizotinib	Approved	NCGC00164559.04	15.361	Duloxetine hydrochloride	Approved	4.83107
NCGC00263156.02	5.12033	Vargatef	Phase III	NCGC00250378.01	5.12033	Piboserod hydrochloride	Phase III	4.83096
NCGC00015436.09	15.361	Fluphenazine hydrochloride	Approved	NCGC00164559.04	15.361	Duloxetine hydrochloride	Approved	4.82929
NCGC00263166.01	1.70678	Obatoclax	Phase II	NCGC00244252.01	5.12033	TG-101348	Phase II	4.82729
NCGC00164624.03	0.189642	Adefovir dipivoxil	Approved	NCGC00181786.03	0.189642	Naratriptan hydrochloride	Approved	4.82607
NCGC00167831.01	0.0210713	SN-38	Approved	NCGC00159559.01	0.0210713	Eplerenone	Approved	4.8233
NCGC00022001.14	0.189642	Podofilox	Approved	NCGC00015335.11	0.189642	Diphenhydramine hydrochloride	Approved	4.82174
NCGC00016388.03	0.568925	Noscapine	Approved	NCGC00346519.01	0.00702378	Teicoplanin	Approved	4.8208
NCGC00024415.39	0.568925	Doxorubicin	Approved	NCGC00016899.04	15.361	S-(+)-Rolipram	Approved	4.82025
NCGC00263114.01	5.12033	SCH-900435	Phase II	NCGC00250378.01	5.12033	Piboserod hydrochloride	Phase III	4.81963
NCGC00346563.01	15.361	Teniposide	Approved	NCGC00095188.04	0.0632139	Pantoprazole	Approved	4.81442
NCGC00015693.08	0.189642	Mitoxantrone	Approved	NCGC00016256.16	5.12033	Pyrimethamine	Approved	4.8144
NCGC00249613.03	0.189642	Carfilzomib	phase II	NCGC00344564.02	15.361	Diosmin	Approved	4.813
NCGC00014925.07	0.189642	Topotecan hydrochloride	Approved	NCGC00242497.02	5.12033	Vismodegib	Approved	4.81193
NCGC00346580.01	0.189642	Vinflunine	Approved	NCGC00167526.03	0.189642	Camostat mesylate	Approved	4.80675
NCGC00263097.01	5.12033	Cediranib	Phase III	NCGC00016868.11	5.12033	Acemetacin	Approved	4.8066
NCGC00164624.03	0.189642	Adefovir dipivoxil	Approved	NCGC00094810.06	0.00234124	Warfarin sodium	Approved	4.80488
NCGC00016388.03	0.568925	Noscapine	Approved	NCGC00181111.01	0.0210713	Tamibarotene	Approved	4.80417
NCGC00015693.08	0.189642	Mitoxantrone	Approved	NCGC00181016.03	0.00702378	Bexarotene	Approved	4.79934
NCGC00093976.06	0.568925	Idarubicin hydrochloride	Approved	NCGC00022858.07	0.00702378	Sodium cromoglycate	Approved	4.79751
NCGC00241099.01	5.12033	Saracatinib	Phase II	NCGC00164559.04	15.361	Duloxetine hydrochloride	Approved	4.79687
NCGC00165966.02	5.12033	Vinorelbine	Approved	NCGC00015335.11	15.361	Diphenhydramine hydrochloride	Approved	4.79646
NCGC00164624.03	0.189642	Adefovir dipivoxil	Approved	NCGC00015150.04	0.00234124	Betaine	Approved	4.79603
NCGC00016388.03	0.189642	Noscapine	Approved	NCGC00346728.01	0.00234124	Bacitracin Zinc	Approved	4.79441
NCGC00015693.08	0.189642	Mitoxantrone	Approved	NCGC00247735.02	0.0210713	Varenicline tartrate	Approved	4.79258
NCGC00186465.01	5.12033	MK-2206	phase II	NCGC00015970.10	1.70678	Sulindac	Approved	4.78983
NCGC00263166.01	1.70678	Obatoclax	Phase II	NCGC00344564.02	15.361	Diosmin	Approved	4.78837
NCGC00022001.14	0.189642	Podofilox	Approved	NCGC00015267.09	0.0210713	Citalopram hydrobromide	Approved	4.78704
NCGC00249611.03	15.361	MLN-2238ï¿½ï¿½	Phase II	NCGC00346540.01	15.361	Fesoterodine fumarate	Approved	4.78328
NCGC00346563.01	15.361	Teniposide	Approved	NCGC00015185.04	0.0210713	Carbidopa	Approved	4.78178
NCGC00263198.01	15.361	Lenvatinib	Phase III	NCGC00263091.01	0.568925	AT-7519	Phase II	4.77932
NCGC00185772.01	0.568925	Vindesine sulfate	Approved	NCGC00016868.11	5.12033	Acemetacin	Approved	4.77548
NCGC00016388.03	0.189642	Noscapine	Approved	NCGC00247735.02	1.70678	Varenicline tartrate	Approved	4.77474
NCGC00016388.03	0.189642	Noscapine	Approved	NCGC00263221.01	1.70678	Ezatiostat	Phase II	4.77335
NCGC00016388.03	0.568925	Noscapine	Approved	NCGC00018193.06	0.189642	Fluvoxamine maleate	Approved	4.77167
NCGC00016388.03	0.189642	Noscapine	Approved	NCGC00164637.04	0.0632139	Nifekalant	Approved	4.7691
NCGC00167831.01	0.0210713	SN-38	Approved	NCGC00179673.04	0.568925	Idoxuridine	Approved	4.76875
NCGC00263174.01	0.0632139	Ispinesib	Phase II	NCGC00162249.04	0.568925	MK-886	Phase II	4.76727
NCGC00188690.02	1.70678	Prasugrel	Approved	NCGC00016868.11	5.12033	Acemetacin	Approved	4.76723
NCGC00091112.08	1.70678	Methylrosaniline chloride	Approved	NCGC00346667.01	15.361	Lornoxicam	Approved	4.76697
NCGC00346563.01	15.361	Teniposide	Approved	NCGC00094358.17	0.189642	Isotretinoin	Approved	4.7666
NCGC00346563.01	15.361	Teniposide	Approved	NCGC00016879.07	5.12033	Torasemide	Approved	4.7638
NCGC00016994.16	0.0632139	Camptothecin	Approved	NCGC00160398.04	15.361	Nafamostat mesilate	Approved	4.76355
NCGC00346832.01	1.70678	Terameprocol	Phase II	NCGC00095188.04	0.0632139	Pantoprazole	Approved	4.76218
NCGC00162423.04	0.0210713	Mithramycin	Approved	NCGC00346667.01	15.361	Lornoxicam	Approved	4.75934
NCGC00346580.01	0.189642	Vinflunine	Approved	NCGC00263093.01	5.12033	Apilimod	Phase II	4.75859
NCGC00346563.01	15.361	Teniposide	Approved	NCGC00346540.01	0.189642	Fesoterodine fumarate	Approved	4.75853
NCGC00015693.08	0.189642	Mitoxantrone	Approved	NCGC00018139.08	0.00234124	Ipriflavone	Approved	4.75693
NCGC00346563.01	15.361	Teniposide	Approved	NCGC00015163.08	15.361	Benserazide	Approved	4.75157
NCGC00093976.06	5.12033	Idarubicin hydrochloride	Approved	NCGC00263203.02	15.361	Danusertib	Phase II	4.75109
NCGC00015436.09	15.361	Fluphenazine hydrochloride	Approved	NCGC00183362.01	15.361	Pentagastrin	Approved	4.748
NCGC00179504.06	15.361	Etoposide	Approved	NCGC00346433.01	0.00234124	Peramivir	Approved	4.7448
NCGC00163700.04	0.568925	Vincristine sulfate	Approved	NCGC00016868.11	5.12033	Acemetacin	Approved	4.74145
NCGC00016994.16	0.0632139	Camptothecin	Approved	NCGC00346741.01	15.361	Travoprost	Approved	4.73827
NCGC00016994.16	0.0632139	Camptothecin	Approved	NCGC00018302.08	0.00234124	Trichlormethiazide	Approved	4.73323
NCGC00167831.01	0.0210713	SN-38	Approved	NCGC00263221.01	0.568925	Ezatiostat	Phase II	4.73276
NCGC00093976.06	0.568925	Idarubicin hydrochloride	Approved	NCGC00095099.04	15.361	Sildenafil citrate	Approved	4.73116
NCGC00346832.01	1.70678	Terameprocol	Phase II	NCGC00263203.02	0.189642	Danusertib	Phase II	4.7296
NCGC00346513.01	15.361	Amonafide	Phase II	NCGC00263115.01	1.70678	Ibutamoren mesilate	Phase III	4.72716
NCGC00178697.05	5.12033	Irinotecan	Approved	NCGC00263091.01	0.568925	AT-7519	Phase II	4.72259
NCGC00014925.07	0.189642	Topotecan hydrochloride	Approved	NCGC00018139.08	0.00234124	Ipriflavone	Approved	4.72054
NCGC00165966.02	0.189642	Vinorelbine	Approved	NCGC00164615.03	0.568925	Prulifloxacin	Approved	4.7202
NCGC00167831.01	0.0210713	SN-38	Approved	NCGC00016241.11	0.0210713	Furosemide	Approved	4.72005
NCGC00263174.01	0.0632139	Ispinesib	Phase II	NCGC00015619.09	1.70678	Loratadine	Approved	4.71993
NCGC00167533.03	15.361	Vardenafil	Approved	NCGC00015264.08	5.12033	Clomipramine hydrochloride	Approved	4.71931
NCGC00167533.03	15.361	Vardenafil	Approved	NCGC00095161.04	15.361	Rebamipide	Approved	4.71896
NCGC00241099.01	5.12033	Saracatinib	Phase II	NCGC00183362.01	15.361	Pentagastrin	Approved	4.71894
NCGC00167503.02	15.361	Aclarubicin	Approved	NCGC00262603.01	15.361	CAL-101	Phase II	4.71713
NCGC00164624.03	0.189642	Adefovir dipivoxil	Approved	NCGC00016270.10	0.189642	Levodopa	Approved	4.71287
NCGC00022001.14	0.189642	Podofilox	Approved	NCGC00167525.03	1.70678	Tazarotene	Approved	4.71137
NCGC00346733.01	15.361	Testosterone	Approved	NCGC00346667.01	15.361	Lornoxicam	Approved	4.71126
NCGC00346563.01	15.361	Teniposide	Approved	NCGC00183001.01	15.361	Tolvaptan	Approved	4.71071
NCGC00346513.01	15.361	Amonafide	Phase II	NCGC00017280.22	15.361	Tretinoin	Approved	4.71065
NCGC00015693.08	0.189642	Mitoxantrone	Approved	NCGC00016035.12	0.00702378	Trazodone hydrochloride	Approved	4.71048
NCGC00015693.08	0.189642	Mitoxantrone	Approved	NCGC00016241.11	15.361	Furosemide	Approved	4.70987
NCGC00164624.03	0.189642	Adefovir dipivoxil	Approved	NCGC00018193.06	0.189642	Fluvoxamine maleate	Approved	4.70937
NCGC00015693.08	0.189642	Mitoxantrone	Approved	NCGC00090762.03	0.0210713	Rifabutin	Approved	4.70883
NCGC00179511.04	5.12033	Racecadotril	Approved	NCGC00015790.02	5.12033	PD-098059	Phase II	4.70568
NCGC00188690.02	1.70678	Prasugrel	Approved	NCGC00095099.04	15.361	Sildenafil citrate	Approved	4.70323
NCGC00167982.02	15.361	Pirarubicin	Approved	NCGC00015790.02	5.12033	PD-098059	Phase II	4.70192
NCGC00346832.01	1.70678	Terameprocol	Phase II	NCGC00181785.01	5.12033	Aprepitant	Approved	4.7009
NCGC00179511.04	5.12033	Racecadotril	Approved	NCGC00183362.01	5.12033	Pentagastrin	Approved	4.69594
NCGC00016388.03	0.189642	Noscapine	Approved	NCGC00015150.04	15.361	Betaine	Approved	4.69557
NCGC00346563.01	15.361	Teniposide	Approved	NCGC00015278.14	0.00234124	Carisoprodol	Approved	4.69381
NCGC00167503.02	0.568925	Aclarubicin	Approved	NCGC00015790.02	1.70678	PD-098059	Phase II	4.69059
NCGC00093976.06	0.568925	Idarubicin hydrochloride	Approved	NCGC00242497.02	5.12033	Vismodegib	Approved	4.68977
NCGC00167831.01	15.361	SN-38	Approved	NCGC00167977.03	15.361	Bicalutamide	Approved	4.68909
NCGC00167831.01	0.0210713	SN-38	Approved	NCGC00263106.01	15.361	Gavestinel sodium	Phase III	4.68762
NCGC00346563.01	15.361	Teniposide	Approved	NCGC00160398.04	0.00702378	Nafamostat mesilate	Approved	4.68712
NCGC00167831.01	0.0210713	SN-38	Approved	NCGC00183876.01	0.0210713	Tenofovir Disoproxil Fumarate	Approved	4.6856
NCGC00164624.03	0.189642	Adefovir dipivoxil	Approved	NCGC00167524.03	5.12033	Amorolfine hydrochloride	Approved	4.68376
NCGC00346580.01	0.189642	Vinflunine	Approved	NCGC00242497.02	5.12033	Vismodegib	Approved	4.68359
NCGC00024415.39	0.189642	Doxorubicin	Approved	NCGC00346456.01	5.12033	Macitentan	Phase III	4.68085
NCGC00241099.01	5.12033	Saracatinib	Phase II	NCGC00344564.02	15.361	Diosmin	Approved	4.67848
NCGC00179578.04	15.361	Mometasone furoate	Approved	NCGC00016246.12	15.361	Chlorhexidine	Approved	4.67792
NCGC00167982.02	0.568925	Pirarubicin	Approved	NCGC00016831.04	0.189642	Buflomedil hydrochloride	Approved	4.67743
NCGC00024415.39	0.568925	Doxorubicin	Approved	NCGC00161327.05	5.12033	Calcitriol	Approved	4.67716
NCGC00346832.01	1.70678	Terameprocol	Phase II	NCGC00179250.04	0.0210713	Halofantrine	Approved	4.67702
NCGC00167831.01	0.0210713	SN-38	Approved	NCGC00181785.01	0.0210713	Aprepitant	Approved	4.67515
NCGC00167831.01	0.0210713	SN-38	Approved	NCGC00015096.11	0.00234124	Amiodarone hydrochloride	Approved	4.67477
NCGC00167431.02	0.189642	Rifapentine	Approved	NCGC00024994.01	0.0632139	Selegiline hydrochloride	Approved	4.674
NCGC00164624.03	1.70678	Adefovir dipivoxil	Approved	NCGC00263093.01	5.12033	Apilimod	Phase II	4.67366
NCGC00014925.07	0.189642	Topotecan hydrochloride	Approved	NCGC00015772.13	0.568925	Ofloxacin	Approved	4.67318
NCGC00093976.06	0.568925	Idarubicin hydrochloride	Approved	NCGC00263093.01	5.12033	Apilimod	Phase II	4.6694
NCGC00167831.01	0.0210713	SN-38	Approved	NCGC00167525.03	0.568925	Tazarotene	Approved	4.66889
NCGC00346563.01	15.361	Teniposide	Approved	NCGC00271534.03	15.361	Nateglinide	Approved	4.66715
NCGC00167831.01	0.0632139	SN-38	Approved	NCGC00346519.01	0.00702378	Teicoplanin	Approved	4.66424
NCGC00016388.03	0.189642	Noscapine	Approved	NCGC00018099.10	0.189642	Dyphylline	Approved	4.66367
NCGC00022001.14	0.189642	Podofilox	Approved	NCGC00185736.01	5.12033	Posaconazole	Approved	4.66329
NCGC00015520.10	15.361	Hydroxyurea	Approved	NCGC00263091.01	0.568925	AT-7519	Phase II	4.65949
NCGC00186465.01	5.12033	MK-2206	phase II	NCGC00018157.11	5.12033	Flurbiprofen	Approved	4.65931
NCGC00250375.02	15.361	Linsitinib	Phase III	NCGC00344564.02	15.361	Diosmin	Approved	4.65888
[truncated: 15,566 more rows]

## Sheet: PN.comb_C4C5.Rank
Drug1	Drug1Dose	Drug1Name	Drug1Phase	Drug2	Drug2Dose	Drug2Name	Drug2Phase	IDA_Comboscore
[truncated: 22,016 more rows]

[truncated: 2 more sheets: Comb.Selumetinib_C5, JAK inhibitors]
